# Supplementary material for: Deconvolution of RNA-Seq Analysis of Hyperbaric Oxygen-Treated Mice Lungs Reveals Mesenchymal Cell Subtype Changes
Source: Int J Mol Sci. 2020 Feb 18;21(4):1371. doi: 10.3390/ijms21041371 (PMC7039706; doi:10.3390/ijms21041371)
Supplement: Supplementary file 1 [file ijms-21-01371-s001.zip]

Archive with 31 entries (28 files):
- Supplementary data/
- Supplementary data/Table S1. Differentially expressed genes padj<0.05.xlsx
- __MACOSX/
- __MACOSX/Supplementary data/
- __MACOSX/Supplementary data/._Table S1. Differentially expressed genes padj<0.05.xlsx
- Supplementary data/.DS_Store
- __MACOSX/Supplementary data/._.DS_Store
- Supplementary data/Table S2. Differentially expressed genes p<0.05.xlsx
- __MACOSX/Supplementary data/._Table S2. Differentially expressed genes p<0.05.xlsx
- Supplementary data/Figure S2. GO enrichment anlaysis.tif
- __MACOSX/Supplementary data/._Figure S2. GO enrichment anlaysis.tif
- Supplementary data/Table S10. GO enrichment analysis of differentially expressed genes in myofibroblasts.xlsx
- __MACOSX/Supplementary data/._Table S10. GO enrichment analysis of differentially expressed genes in myofibroblasts.xlsx
- Supplementary data/Figure S1. qPCR validation of differential expressed genes.tif
- __MACOSX/Supplementary data/._Figure S1. qPCR validation of differential expressed genes.tif
- Supplementary data/Table S8. GO enrichment analysis of differentially expressed genes in mesothelial cell.xlsx
- __MACOSX/Supplementary data/._Table S8. GO enrichment analysis of differentially expressed genes in mesothelial cell.xlsx
- Supplementary data/Table S4. GO enrichment of differentially expressed genes in Col13a1 matrix cell.xlsx
- __MACOSX/Supplementary data/._Table S4. GO enrichment of differentially expressed genes in Col13a1 matrix cell.xlsx
- Supplementary data/Table S11. GO enrichment analysis of differentially expressed genes in PDGFrb cell.xlsx
- __MACOSX/Supplementary data/._Table S11. GO enrichment analysis of differentially expressed genes in PDGFrb cell.xlsx
- Supplementary data/Table S9. GO enrichment analysis of differentially expressed genes in mesprogenitors.xlsx
- __MACOSX/Supplementary data/._Table S9. GO enrichment analysis of differentially expressed genes in mesprogenitors.xlsx
- Supplementary data/Table S3. GSEA analysis.xlsx
- __MACOSX/Supplementary data/._Table S3. GSEA analysis.xlsx
- Supplementary data/Table S5. GO enrichment analysis of differentially expressed genes in Col14a1 matrix cell.xlsx
- __MACOSX/Supplementary data/._Table S5. GO enrichment analysis of differentially expressed genes in Col14a1 matrix cell.xlsx
- Supplementary data/Table S6. GO enrichment analysis of differentially expressed genes in endothelial cell..xlsx
- __MACOSX/Supplementary data/._Table S6. GO enrichment analysis of differentially expressed genes in endothelial cell..xlsx
- Supplementary data/Table S7. GO enrichment analysis of differentially expressed genes in lipofibroblasts.xlsx
- __MACOSX/Supplementary data/._Table S7. GO enrichment analysis of differentially expressed genes in lipofibroblasts.xlsx
