# Supplementary material for: Deconvolution of RNA-Seq Analysis of Hyperbaric Oxygen-Treated Mice Lungs Reveals Mesenchymal Cell Subtype Changes
Source: Int J Mol Sci. 2020 Feb 18;21(4):1371. doi: 10.3390/ijms21041371 (PMC7039706; doi:10.3390/ijms21041371)
Supplement: Supplementary file 1 [file ijms-21-01371-s001.zip › Supplementary data/Table S1. Differentially expressed genes padj<0.05.xlsx]

## Sheet: HBO_Differentially_expressed_ge
Supplementary Data 1. List of genes that are differentially expressed after 11 days HBO treatment(padj<0.05).
List of 33 differentially expressed gene (Adjusted P-value<0.05) identified by DEseq2 between the control group and the HBO group.
Con_Mean is the mean of normalized counts for control samples.
HBO_Mean is the mean of normalized counts for HBO samples.
baseMean is the mean of normalized counts for all samples.
log2FoldChange is the log-ratio of gene expression values in control and HBO group.
lfcSE is the standard error value.
stat = log2FoldChange / lfcSE.
p-value is the result of Wald test for estimating which gene would be statistically significant.
padj is the adjusted P-value by the Benjamini-Hochberg method.
The data list is organized here from minimal to maximal padj values.
Gene_name	Gene_ID	Con_Mean	HBO_Mean	baseMean	log2FoldChange	lfcSE	stat	pvalue	padj
Ctrb1	ENSMUSG00000031957	54.4013	0.519649	27.4605	-6.71435	1.0944	-6.13518	8.50654e-10	4.46615e-06
Try5	ENSMUSG00000036938	9.62791	0	4.81396	-5.6492	1.23943	-4.55788	5.16714e-06	0.00571132
Try4	ENSMUSG00000054106	14.954	0.226179	7.5901	-5.55877	1.20288	-4.6212	3.81524e-06	0.00471316
Cela2a	ENSMUSG00000058579	33.3864	0.748233	17.0673	-5.4307	1.00324	-5.41317	6.19203e-08	0.00018577
Amy2b	ENSMUSG00000083079	7.48341	0	3.7417	-5.2848	1.3348	-3.95925	7.51869e-05	0.0497428
Pnlip	ENSMUSG00000046008	39.3262	1.05132	20.1888	-5.23889	0.882636	-5.93551	2.92931e-09	1.02531e-05
Ighv3-8	ENSMUSG00000076674	270.135	7.27869	138.707	-5.21481	1.27052	-4.10447	4.05251e-05	0.0354612
Prss2	ENSMUSG00000057163	19.4399	0.782479	10.1112	-4.63802	0.981474	-4.72557	2.29471e-06	0.00401593
Cel	ENSMUSG00000026818	17.7785	0.846164	9.31235	-4.47842	1.08794	-4.11642	3.84803e-05	0.0351358
Cpa1	ENSMUSG00000054446	21.2506	1.56736	11.409	-3.76239	0.768797	-4.89387	9.88709e-07	0.00207639
Ighv5-9	ENSMUSG00000095285	33.1087	2.87069	17.9897	-3.53236	0.83597	-4.22547	2.38445e-05	0.0238456
Rag1	ENSMUSG00000061311	24.3992	2.23869	13.319	-3.41521	0.733109	-4.65853	3.18471e-06	0.0044588
Igkv6-14	ENSMUSG00000096844	83.8119	14.4846	49.1482	-2.52341	0.528647	-4.77335	1.81191e-06	0.00345926
Spon2	ENSMUSG00000037379	1168.88	582.825	875.85	-1.00269	0.164625	-6.09075	1.12382e-09	4.72027e-06
Rasl11a	ENSMUSG00000029641	489.955	266.426	378.191	-0.876344	0.187655	-4.66998	3.01236e-06	0.0044588
Npas2	ENSMUSG00000026077	308.929	175.075	242.002	-0.81647	0.20174	-4.04713	5.18487e-05	0.043555
Ppp1r3c	ENSMUSG00000067279	427.314	250.998	339.156	-0.767375	0.193951	-3.95654	7.60447e-05	0.0497428
Axin2	ENSMUSG00000000142	852.747	611.097	731.922	-0.479617	0.120015	-3.99631	6.43377e-05	0.0497428
Rgcc	ENSMUSG00000022018	1189.49	1915.63	1552.56	0.687788	0.17388	3.95554	7.63627e-05	0.0497428
Dusp2	ENSMUSG00000027368	141.157	228.654	184.906	0.692715	0.151029	4.58663	4.50448e-06	0.00525548
Trpv6	ENSMUSG00000029868	115.042	187.082	151.062	0.696516	0.168333	4.13773	3.50759e-05	0.0334832
Sik1	ENSMUSG00000024042	2025.6	3357.9	2691.75	0.729447	0.184492	3.95381	7.69153e-05	0.0497428
mt-Co3	ENSMUSG00000064358	448.35	793.607	620.978	0.823955	0.208598	3.94996	7.81636e-05	0.0497428
Per2	ENSMUSG00000055866	180.059	321.19	250.624	0.838139	0.211512	3.96261	7.41334e-05	0.0497428
Klf15	ENSMUSG00000030087	524.518	957.723	741.12	0.869891	0.199237	4.3661	1.26485e-05	0.0132816
Zfp36	ENSMUSG00000044786	1944.85	3856.63	2900.74	0.987464	0.247764	3.9855	6.73389e-05	0.0497428
Nr1d2	ENSMUSG00000021775	853.056	1833.93	1343.49	1.10477	0.171955	6.42472	1.32109e-10	9.24808e-07
mt-Atp6	ENSMUSG00000064357	508.1	1131.9	819.998	1.15555	0.249928	4.62353	3.77271e-06	0.00471316
Ddit4	ENSMUSG00000020108	1061.16	2473.79	1767.48	1.22143	0.241653	5.05446	4.31604e-07	0.00100712
Nr1d1	ENSMUSG00000020889	686.229	1680.71	1183.47	1.2919	0.27626	4.67639	2.91973e-06	0.0044588
Spink5	ENSMUSG00000055561	179.518	548.838	364.178	1.60917	0.165296	9.7351	2.13608e-22	4.48597e-18
Dbp	ENSMUSG00000059824	93.3543	489.812	291.583	2.39089	0.371593	6.43417	1.24153e-10	9.24808e-07
Nmrk2	ENSMUSG00000004939	0.656373	31.2496	15.953	5.46819	1.0174	5.37466	7.67273e-08	0.000201419
