# Supplementary material for: Deconvolution of RNA-Seq Analysis of Hyperbaric Oxygen-Treated Mice Lungs Reveals Mesenchymal Cell Subtype Changes
Source: Int J Mol Sci. 2020 Feb 18;21(4):1371. doi: 10.3390/ijms21041371 (PMC7039706; doi:10.3390/ijms21041371)
Supplement: Supplementary file 1 [file ijms-21-01371-s001.zip › Supplementary data/Table S2. Differentially expressed genes p<0.05.xlsx]

## Sheet: HBO_Differentially_expressed_ge
Supplementary Table 2. Differentially expressed genes after 11-days HBO exposure (p<0.05)
List of 636 differentially expressed gene (P-value<0.05) identified by DEseq2 between the control group and the HBO group.
Con_Mean is the mean of normalized counts for control samples.
HBO_Mean is the mean of normalized counts for HBO samples.
baseMean is the mean of normalized counts for all samples.
log2FoldChange is the log-ratio of gene expression values in control and HBO group.
lfcSE is the standard error value.
stat = log2FoldChange / lfcSE.
P-value is the result of Wald test for estimating which gene would be statistically significant.
The data list is organized here from maximal to minimal log2 FoldChange values.
Gene_symbol	Ensembl Gene_ID	Con_Mean	HBO_Mean	baseMean	log2FoldChange	lfcSE	stat	P-value
Nmrk2	ENSMUSG00000004939	0.656373	31.2496	15.953	5.46819	1.0174	5.37466	7.67273e-08
Gm49266	ENSMUSG00000115381	0.201478	9.90223	5.05185	5.08175	1.65224	3.07568	0.00210021
Gm37474	ENSMUSG00000102153	0.693124	15.7689	8.231	4.48015	1.42568	3.14246	0.00167532
Matn1	ENSMUSG00000040533	0	3.91834	1.95917	4.47723	2.20103	2.03415	0.0419364
Asphd1	ENSMUSG00000046378	0	3.83909	1.91955	4.43736	1.7101	2.59479	0.00946478
Gm49474	ENSMUSG00000116021	0.238228	6.03789	3.13806	4.3676	1.95331	2.23601	0.0253514
Gm19280	ENSMUSG00000100522	0	3.07345	1.53672	4.11807	1.8658	2.20714	0.0273046
Gm48717	ENSMUSG00000111254	0.506836	8.40095	4.45389	4.08235	1.66876	2.44634	0.0144315
Fcnb	ENSMUSG00000026835	0.491646	8.24026	4.36595	4.05956	1.59591	2.54373	0.0109676
Gm48905	ENSMUSG00000113886	0	2.96261	1.48131	4.04986	1.5994	2.5321	0.0113381
5730507A11Rik	ENSMUSG00000107468	0	2.82803	1.41402	3.99728	1.54286	2.59083	0.00957445
E030026E10Rik	ENSMUSG00000104851	0.238228	4.35816	2.29819	3.89957	1.94703	2.00284	0.0451949
Gm42675	ENSMUSG00000104626	0.506836	7.31298	3.90991	3.88604	1.61506	2.40613	0.0161227
Serpinb11	ENSMUSG00000026327	0.680209	9.87894	5.27958	3.83561	1.6335	2.34809	0.01887
Gm48873	ENSMUSG00000113767	0.238228	4.12236	2.1803	3.81923	1.55977	2.44859	0.0143417
Gm15666	ENSMUSG00000084399	0.491646	6.74586	3.61875	3.78415	1.55666	2.43095	0.0150593
Gm43652	ENSMUSG00000105008	0.476457	6.10277	3.28961	3.6393	1.76702	2.05958	0.0394392
Slc6a20b	ENSMUSG00000025243	0.253418	3.2155	1.73446	3.47224	1.60261	2.16662	0.030264
Gm37529	ENSMUSG00000103693	0.478731	4.87661	2.67767	3.36529	1.56376	2.15206	0.0313928
1700025N21Rik	ENSMUSG00000090200	0.745065	7.53916	4.14211	3.36175	1.42936	2.35193	0.0186764
Gm26901	ENSMUSG00000097797	0.277253	2.96109	1.61917	3.35602	1.53865	2.18115	0.0291724
Gm30655	ENSMUSG00000113459	0.201478	2.95267	1.57707	3.35044	1.65159	2.02862	0.0424971
Gm26736	ENSMUSG00000097464	1.02232	9.92325	5.47278	3.32327	1.23837	2.68358	0.00728377
Olfr49	ENSMUSG00000048153	0.454896	4.71892	2.58691	3.31422	1.60001	2.07137	0.0383244
Hpd	ENSMUSG00000029445	0.201478	2.90374	1.55261	3.30545	1.65065	2.00251	0.0452298
Olfr460	ENSMUSG00000045514	0.238228	2.86348	1.55085	3.29079	1.56959	2.09659	0.0360297
Gm43091	ENSMUSG00000105239	0.238228	2.79739	1.51781	3.26533	1.48825	2.19408	0.02823
Gm13392	ENSMUSG00000083373	0.253418	2.67636	1.46489	3.18124	1.52758	2.08253	0.0372939
Gm12439	ENSMUSG00000080850	0.506836	4.33444	2.42064	3.13182	1.42337	2.20029	0.0277867
Fam228a	ENSMUSG00000079177	0.253418	2.53937	1.39639	3.12521	1.52207	2.05326	0.0400469
Ctcflos	ENSMUSG00000087382	0.716959	5.91736	3.31716	3.05544	1.2921	2.3647	0.0180446
Gm26384	ENSMUSG00000076137	0.439706	3.91841	2.17906	3.04226	1.45327	2.09339	0.0363141
Gm15958	ENSMUSG00000085055	0.807925	4.91985	2.86389	2.72141	1.17046	2.32507	0.0200681
Gm47917	ENSMUSG00000112824	1.39489	9.11614	5.25552	2.69179	1.26127	2.1342	0.0328267
Gm47445	ENSMUSG00000111361	1.1351	7.30096	4.21803	2.64867	1.17207	2.25982	0.0238327
Ctsg	ENSMUSG00000040314	0.708314	4.52396	2.61614	2.64814	1.18806	2.22896	0.0258163
Lman1l	ENSMUSG00000056271	0.656373	4.1863	2.42134	2.60575	1.27151	2.04933	0.0404301
Dbp	ENSMUSG00000059824	93.3543	489.812	291.583	2.39089	0.371593	6.43417	1.24153e-10
Gm48065	ENSMUSG00000111116	1.24763	6.41543	3.83153	2.3854	1.03693	2.30045	0.021423
D7Ertd443e	ENSMUSG00000030994	1.54872	7.70256	4.62564	2.36952	0.94942	2.49576	0.0125687
Smc2os	ENSMUSG00000085763	0.916163	4.68165	2.79891	2.30772	1.11627	2.06736	0.0387003
A530064N14Rik	ENSMUSG00000104273	1.00713	4.45034	2.72873	2.20477	1.11133	1.98391	0.0472657
Gm43637	ENSMUSG00000107225	2.5581	11.6249	7.09149	2.16989	0.980389	2.21329	0.0268773
Gm16143	ENSMUSG00000087030	1.35814	6.24122	3.79968	2.15721	1.03333	2.08762	0.0368324
Gm23908	ENSMUSG00000077787	1.44046	5.79185	3.61615	2.00159	0.918756	2.17858	0.0293626
Gm48146	ENSMUSG00000112806	1.46202	5.39203	3.42703	1.90059	0.933415	2.03617	0.0417331
Gm27514	ENSMUSG00000098268	2.45851	8.6331	5.54581	1.83169	0.714378	2.56404	0.0103461
Gm50008	ENSMUSG00000117538	9.73867	34.5435	22.1411	1.81782	0.72022	2.52399	0.0116032
Gm15952	ENSMUSG00000085655	4.0678	14.2507	9.15926	1.80801	0.59216	3.05324	0.00226384
Gm10222	ENSMUSG00000067736	59.5532	203.289	131.421	1.77136	0.776549	2.28107	0.0225444
Gm38309	ENSMUSG00000102704	6.02374	19.3346	12.6792	1.68407	0.768793	2.19054	0.0284849
Cxcl2	ENSMUSG00000058427	11.4884	37.0236	24.256	1.6806	0.691587	2.43006	0.0150961
A730056A06Rik	ENSMUSG00000097756	3.51557	11.0001	7.25783	1.61753	0.68799	2.3511	0.0187181
Spink5	ENSMUSG00000055561	179.518	548.838	364.178	1.60917	0.165296	9.7351	2.13608e-22
Slc22a12	ENSMUSG00000061742	2.14223	6.48481	4.31352	1.59099	0.80143	1.98519	0.047123
Rps12-ps4	ENSMUSG00000109509	2.97826	8.78059	5.87943	1.58566	0.759326	2.08824	0.0367758
Gm29264	ENSMUSG00000100465	4.1372	12.0758	8.10648	1.53934	0.769577	2.00024	0.0454744
Gm47138	ENSMUSG00000113003	3.90762	10.8886	7.39812	1.49433	0.626335	2.38583	0.0170404
4930509G22Rik	ENSMUSG00000096959	3.51557	9.84357	6.67957	1.47952	0.639038	2.31523	0.0206005
Dmrta1	ENSMUSG00000043753	3.43526	9.3657	6.40048	1.46044	0.721265	2.02483	0.0428848
mt-Nd4l	ENSMUSG00000065947	203.416	535.36	369.388	1.39628	0.410461	3.40172	0.000669628
Iqcn	ENSMUSG00000110622	5.81589	14.9668	10.3914	1.36589	0.525302	2.6002	0.00931682
9330161L09Rik	ENSMUSG00000055271	4.48822	11.4858	7.98699	1.34109	0.575988	2.32832	0.0198951
Gdf15	ENSMUSG00000038508	28.9058	72.683	50.7944	1.3286	0.454897	2.92066	0.00349294
E230001N04Rik	ENSMUSG00000066170	7.1089	17.948	12.5285	1.32129	0.538538	2.45347	0.0141484
Nr1d1	ENSMUSG00000020889	686.229	1680.71	1183.47	1.2919	0.27626	4.67639	2.91973e-06
Ccna1	ENSMUSG00000027793	8.95006	21.2704	15.1102	1.26367	0.631924	1.99973	0.0455298
Gm7536	ENSMUSG00000057036	32.983	79.1167	56.0498	1.26066	0.533959	2.36096	0.0182275
9430025C20Rik	ENSMUSG00000055216	10.4772	25.1619	17.8196	1.25924	0.555213	2.26802	0.023328
Tat	ENSMUSG00000001670	14.5234	34.563	24.5432	1.25255	0.446835	2.80317	0.00506037
Gm13594	ENSMUSG00000086881	3.64328	8.6307	6.13699	1.2496	0.622329	2.00794	0.0446501
Xirp2	ENSMUSG00000027022	47.0703	110.301	78.6856	1.23136	0.463914	2.65429	0.00794758
Osm	ENSMUSG00000058755	45.0211	105.953	75.4872	1.23005	0.499389	2.46312	0.0137734
Ddit4	ENSMUSG00000020108	1061.16	2473.79	1767.48	1.22143	0.241653	5.05446	4.31604e-07
Gm42462	ENSMUSG00000104728	11.4005	26.5887	18.9946	1.20357	0.512421	2.3488	0.018834
BB187690	ENSMUSG00000105389	7.97568	18.2556	13.1156	1.19174	0.597362	1.99501	0.0460416
Gm45663	ENSMUSG00000109909	8.50355	18.8174	13.6605	1.1657	0.530509	2.19732	0.0279974
Avil	ENSMUSG00000025432	7.84972	17.2574	12.5536	1.16333	0.520976	2.23299	0.0255498
Gm9920	ENSMUSG00000053749	9.09512	20.5931	14.8441	1.16238	0.570473	2.03758	0.0415922
mt-Atp6	ENSMUSG00000064357	508.1	1131.9	819.998	1.15555	0.249928	4.62353	3.77271e-06
Ms4a2	ENSMUSG00000024680	12.3181	26.7148	19.5164	1.11658	0.468938	2.38108	0.0172617
Fer1l4	ENSMUSG00000013338	10.1675	21.968	16.0677	1.10516	0.493588	2.23904	0.0251535
Nr1d2	ENSMUSG00000021775	853.056	1833.93	1343.49	1.10477	0.171955	6.42472	1.32109e-10
Csrnp1	ENSMUSG00000032515	996.561	2129	1562.78	1.09557	0.323329	3.3884	0.000703024
Depp1	ENSMUSG00000048489	543.593	1137.37	840.484	1.06471	0.298232	3.57008	0.000356876
Gm19951	ENSMUSG00000113136	42.2654	88.624	65.4447	1.06201	0.509945	2.0826	0.0372873
Gm44421	ENSMUSG00000107451	14.6707	30.4148	22.5428	1.04836	0.461672	2.27079	0.0231599
Errfi1	ENSMUSG00000028967	4049.56	8370.83	6210.2	1.04771	0.326958	3.20443	0.0013533
D930020B18Rik	ENSMUSG00000047642	16.438	33.5399	24.9889	1.04237	0.39723	2.6241	0.00868779
Atp5l2-ps	ENSMUSG00000084168	6.72551	13.7743	10.2499	1.03372	0.477377	2.16542	0.0303557
Mlana	ENSMUSG00000024806	12.5387	25.6229	19.0808	1.03319	0.513315	2.01277	0.0441388
Ciart	ENSMUSG00000038550	58.37	118.755	88.5623	1.02585	0.352024	2.91416	0.00356645
Osbp2	ENSMUSG00000020435	9.56316	19.1122	14.3377	1.02128	0.510824	1.99927	0.045579
Gm26813	ENSMUSG00000097819	14.6578	29.6642	22.161	1.01291	0.445727	2.27249	0.0230572
Smim38	ENSMUSG00000109305	26.5763	53.6135	40.0949	1.00663	0.430355	2.33907	0.0193316
Zfp36	ENSMUSG00000044786	1944.85	3856.63	2900.74	0.987464	0.247764	3.9855	6.73389e-05
Arl4d	ENSMUSG00000034936	838.1	1646.28	1242.19	0.974352	0.276758	3.52059	0.000430583
Phyhd1	ENSMUSG00000079484	11.7163	23.2491	17.4827	0.967698	0.42986	2.25119	0.0243734
Gm21992	ENSMUSG00000096370	9.67784	18.7407	14.2093	0.962784	0.459427	2.09562	0.0361159
Rasd1	ENSMUSG00000049892	93.1276	179.531	136.329	0.947888	0.351129	2.69954	0.00694346
Gm42892	ENSMUSG00000106073	11.6189	22.3849	17.0019	0.942506	0.437991	2.15189	0.0314064
Gm14698	ENSMUSG00000071748	14.5964	27.7778	21.1871	0.932695	0.451872	2.06407	0.0390111
mt-Nd3	ENSMUSG00000064360	442.207	832.713	637.46	0.913537	0.32672	2.79609	0.00517254
Rpl28-ps1	ENSMUSG00000058603	30.7602	57.2708	44.0155	0.89289	0.3276	2.72555	0.00641936
Oas1g	ENSMUSG00000066861	47.3065	88.0881	67.6973	0.892471	0.442626	2.01631	0.0437679
Ephx4	ENSMUSG00000033805	19.6073	36.1204	27.8639	0.878855	0.389131	2.25851	0.0239139
Pim3	ENSMUSG00000035828	1333.79	2446.07	1889.93	0.87501	0.253721	3.4487	0.000563282
Cxcl17	ENSMUSG00000060188	474.614	868.43	671.522	0.871545	0.315575	2.76177	0.00574893
Azgp1	ENSMUSG00000037053	56.2763	102.794	79.5352	0.870633	0.296865	2.93276	0.00335963
Klf15	ENSMUSG00000030087	524.518	957.723	741.12	0.869891	0.199237	4.3661	1.26485e-05
mt-Tl2	ENSMUSG00000064366	107.787	196.875	152.331	0.869539	0.38228	2.27461	0.0229292
Trem2	ENSMUSG00000023992	97.482	177.02	137.251	0.856587	0.433956	1.9739	0.0483927
Gjb3	ENSMUSG00000042367	20.6491	37.1681	28.9086	0.85549	0.409234	2.09047	0.0365759
Gm17066	ENSMUSG00000091509	124.61	225.372	174.991	0.855408	0.41429	2.06475	0.0389462
Gpr65	ENSMUSG00000021886	81.6224	146.839	114.231	0.843077	0.379062	2.22412	0.0261407
Tcap	ENSMUSG00000007877	258.514	463.047	360.781	0.841128	0.289006	2.91041	0.00360952
Eno3	ENSMUSG00000060600	319.539	572.18	445.86	0.83873	0.294412	2.84883	0.00438808
Per2	ENSMUSG00000055866	180.059	321.19	250.624	0.838139	0.211512	3.96261	7.41334e-05
mt-Tl1	ENSMUSG00000064340	90.8551	161.802	126.328	0.833393	0.406237	2.05149	0.040219
Wdr27	ENSMUSG00000046991	37.9662	67.47	52.7181	0.829889	0.358951	2.31198	0.0207786
Maskbp3	ENSMUSG00000117942	20.5548	36.2928	28.4238	0.824917	0.377731	2.18387	0.0289715
mt-Co3	ENSMUSG00000064358	448.35	793.607	620.978	0.823955	0.208598	3.94996	7.81636e-05
Ccno	ENSMUSG00000042417	29.7088	52.3858	41.0473	0.822108	0.316372	2.59855	0.00936198
mt-Te	ENSMUSG00000064369	122.53	216.185	169.358	0.820947	0.364609	2.25158	0.0243487
Klhdc9	ENSMUSG00000045259	21.1041	37.3252	29.2146	0.816757	0.388783	2.1008	0.0356582
Gm15889	ENSMUSG00000089712	49.8786	87.9727	68.9257	0.809344	0.279879	2.89176	0.00383088
Spdef	ENSMUSG00000024215	28.0976	48.7351	38.4164	0.804248	0.327007	2.45942	0.0139162
Per1	ENSMUSG00000020893	1161.72	2009.09	1585.4	0.790875	0.336102	2.35308	0.0186186
Bex1	ENSMUSG00000050071	29.9169	51.4844	40.7006	0.788283	0.288638	2.73104	0.0063134
Tmem40	ENSMUSG00000059900	43.8183	75.5333	59.6758	0.784755	0.359631	2.18211	0.0291012
Nmb	ENSMUSG00000025723	18.5437	32.2202	25.3819	0.78089	0.389734	2.00365	0.0451077
Dusp1	ENSMUSG00000024190	5531.62	9488.06	7509.84	0.778478	0.219162	3.55206	0.000382227
Tmem273	ENSMUSG00000041707	43.2042	74.3459	58.775	0.775083	0.372893	2.07856	0.0376574
Hspb7	ENSMUSG00000006221	274.069	466.807	370.438	0.768644	0.299555	2.56595	0.0102893
Mt1	ENSMUSG00000031765	585.948	996.908	791.428	0.767265	0.219939	3.48854	0.000485671
1700010I14Rik	ENSMUSG00000023873	25.1175	42.6383	33.8779	0.765435	0.297471	2.57314	0.010078
Tmem51	ENSMUSG00000040616	325.618	552.542	439.08	0.761276	0.345728	2.20195	0.0276688
Epop	ENSMUSG00000043439	128.153	216.466	172.31	0.756086	0.269721	2.80322	0.00505957
Tex11	ENSMUSG00000009670	22.0049	36.6825	29.3437	0.748875	0.34241	2.18707	0.0287375
Gsta2	ENSMUSG00000057933	47.0828	78.7977	62.9403	0.743495	0.377438	1.96984	0.0488562
Slc18a2	ENSMUSG00000025094	35.4057	59.3188	47.3623	0.736867	0.259044	2.84456	0.00444727
Ftl1-ps1	ENSMUSG00000062382	63.504	105.844	84.674	0.735117	0.2374	3.09654	0.00195794
Gm9843	ENSMUSG00000050299	141.754	235.629	188.691	0.731612	0.326925	2.23786	0.0252303
Sik1	ENSMUSG00000024042	2025.6	3357.9	2691.75	0.729447	0.184492	3.95381	7.69153e-05
Vill	ENSMUSG00000038775	255.254	421.193	338.223	0.721143	0.224972	3.20547	0.0013484
Bex2	ENSMUSG00000042750	437.941	719.797	578.869	0.717755	0.264631	2.71229	0.00668204
Alkal1	ENSMUSG00000087247	18.92	30.8284	24.8742	0.717254	0.353077	2.03144	0.0422106
Dnah2os	ENSMUSG00000086591	28.016	45.8649	36.9405	0.716061	0.355244	2.01569	0.0438328
Per3	ENSMUSG00000028957	285.874	469.05	377.462	0.715567	0.240966	2.96957	0.00298214
Nfkbia	ENSMUSG00000021025	2894.92	4718.31	3806.62	0.704862	0.233385	3.02018	0.00252628
Metrnl	ENSMUSG00000039208	327.991	533.575	430.783	0.700641	0.344847	2.03174	0.0421797
mt-Tc	ENSMUSG00000064349	219.923	356.83	288.376	0.698221	0.302862	2.30541	0.0211437
Trpv6	ENSMUSG00000029868	115.042	187.082	151.062	0.696516	0.168333	4.13773	3.50759e-05
Dusp2	ENSMUSG00000027368	141.157	228.654	184.906	0.692715	0.151029	4.58663	4.50448e-06
Klra7	ENSMUSG00000067599	60.7639	98.4483	79.6061	0.68815	0.332694	2.06842	0.0386007
Rgcc	ENSMUSG00000022018	1189.49	1915.63	1552.56	0.687788	0.17388	3.95554	7.63627e-05
Cst8	ENSMUSG00000027442	86.8122	139.527	113.169	0.687312	0.34071	2.01729	0.0436648
mt-Rnr2	ENSMUSG00000064339	10246.8	16481.1	13364	0.685642	0.274091	2.50151	0.0123664
Klra13-ps	ENSMUSG00000030178	82.4667	132.973	107.72	0.682812	0.334734	2.03986	0.0413639
Nfkbil1	ENSMUSG00000042419	149.538	239.578	194.558	0.679035	0.232227	2.92402	0.00345548
Gm28437	ENSMUSG00000101111	215.95	344.492	280.221	0.673629	0.337825	1.99402	0.0461499
Apod	ENSMUSG00000022548	129.7	205.657	167.679	0.665436	0.285738	2.32883	0.0198681
Cdkn1a	ENSMUSG00000023067	1216.17	1906.06	1561.12	0.648767	0.199217	3.25659	0.00112761
Arhgef39	ENSMUSG00000051517	24.7881	38.7427	31.7654	0.638986	0.306479	2.08493	0.0370761
Tent5b	ENSMUSG00000046694	252.148	392.034	322.091	0.637303	0.208643	3.05451	0.00225429
Mterf1b	ENSMUSG00000053178	26.0034	40.1821	33.0927	0.62988	0.286573	2.19797	0.0279509
Cldn4	ENSMUSG00000047501	110.865	171.579	141.222	0.62862	0.27828	2.25895	0.0238867
Tef	ENSMUSG00000022389	1682.21	2599.59	2140.9	0.627997	0.170898	3.67469	0.000238142
Gnmt	ENSMUSG00000002769	87.568	134.902	111.235	0.621711	0.261174	2.38045	0.0172916
Tsc22d3	ENSMUSG00000031431	3629.38	5557.16	4593.27	0.614849	0.221686	2.77352	0.00554539
Bhlhe40	ENSMUSG00000030103	803.29	1225.9	1014.59	0.608735	0.182133	3.34226	0.000830998
Mpp3	ENSMUSG00000052373	42.2655	64.0289	53.1472	0.599343	0.233405	2.56783	0.0102338
Cbs	ENSMUSG00000024039	76.5279	115.016	95.7718	0.587975	0.262145	2.24294	0.024901
Epb41l4aos	ENSMUSG00000087590	121.091	182.213	151.652	0.586131	0.288225	2.03359	0.041993
Myh7	ENSMUSG00000053093	335.95	504.319	420.135	0.584942	0.195517	2.99178	0.00277359
Rgs1	ENSMUSG00000026358	65.8974	98.9854	82.4414	0.581602	0.246252	2.36182	0.0181855
Plaur	ENSMUSG00000046223	752.217	1119.63	935.921	0.573468	0.239019	2.39925	0.0164285
Irf2bp2	ENSMUSG00000051495	1805.26	2683.51	2244.38	0.571932	0.221048	2.58736	0.00967132
Maff	ENSMUSG00000042622	588.266	868.876	728.571	0.563862	0.154609	3.64702	0.000265298
Ckmt1	ENSMUSG00000000308	248.486	367.045	307.765	0.563069	0.267157	2.10763	0.035063
Alas1	ENSMUSG00000032786	2802.13	4138.84	3470.48	0.562725	0.206979	2.71875	0.00655291
Neurl2	ENSMUSG00000039873	47.8135	70.8256	59.3195	0.562138	0.274521	2.0477	0.0405893
Ppp1r1b	ENSMUSG00000061718	230.317	339.048	284.682	0.558964	0.207523	2.6935	0.00707061
Magef1	ENSMUSG00000116632	147.065	216.079	181.572	0.55432	0.267939	2.06883	0.0385619
Ramp3	ENSMUSG00000041046	79.612	116.969	98.2904	0.552775	0.2638	2.09543	0.036133
Herpud1	ENSMUSG00000031770	2153.93	3152.92	2653.43	0.549851	0.172623	3.18527	0.00144617
mt-Co1	ENSMUSG00000064351	148643	216979	182811	0.545702	0.221889	2.45935	0.013919
Ptgr1	ENSMUSG00000028378	562.934	818.553	690.744	0.540177	0.247974	2.17836	0.0293794
Esrrg	ENSMUSG00000026610	47.1307	68.3519	57.7413	0.539497	0.263027	2.05111	0.0402562
Mir22hg	ENSMUSG00000085148	439.325	635.835	537.58	0.533443	0.266253	2.00352	0.045122
Mdm1	ENSMUSG00000020212	237.186	343.566	290.376	0.532895	0.207675	2.56601	0.0102877
Rprm	ENSMUSG00000075334	128.302	185.364	156.833	0.531571	0.252518	2.10508	0.0352842
mt-Nd6	ENSMUSG00000064368	11123.3	16025.2	13574.2	0.526759	0.244452	2.15486	0.0311732
Stc2	ENSMUSG00000020303	70.3672	101	85.6837	0.523875	0.227175	2.30604	0.0211084
Cebpd	ENSMUSG00000071637	1849.97	2652.07	2251.02	0.52009	0.195293	2.66313	0.0077418
Alpk1	ENSMUSG00000028028	138.68	199.094	168.887	0.518582	0.258153	2.00882	0.0445564
Dynlt1b	ENSMUSG00000096255	123.357	176.644	150	0.517554	0.218158	2.37237	0.0176741
F3	ENSMUSG00000028128	719.305	1026.54	872.923	0.513703	0.159639	3.2179	0.00129132
Hist1h1c	ENSMUSG00000036181	1173.75	1675.94	1424.85	0.513701	0.190084	2.7025	0.00688201
Iqank1	ENSMUSG00000102018	42.569	60.6187	51.5939	0.511951	0.260399	1.96602	0.049296
Fabp12	ENSMUSG00000027530	58.1409	83.1091	70.625	0.511154	0.202905	2.51918	0.0117628
Atp2c2	ENSMUSG00000034112	202.517	288.012	245.264	0.508145	0.252829	2.00984	0.0444481
Neat1	ENSMUSG00000092274	9198.51	13054.8	11126.7	0.505101	0.251831	2.00571	0.0448867
Ptpn18	ENSMUSG00000026126	243.671	345.875	294.773	0.503567	0.219809	2.29093	0.0219677
Rab24	ENSMUSG00000034789	151.908	215.281	183.594	0.502428	0.254189	1.97659	0.0480876
Mapk13	ENSMUSG00000004864	181.36	257.237	219.298	0.501743	0.200633	2.5008	0.0123913
Nrn1	ENSMUSG00000039114	182.78	257.605	220.192	0.494762	0.156133	3.16885	0.00153044
Foxf1	ENSMUSG00000042812	5304.07	7463.83	6383.95	0.492955	0.187274	2.63227	0.00848161
Snhg15	ENSMUSG00000085156	52.7513	74.3312	63.5413	0.492157	0.23678	2.07854	0.0376597
Ftl1	ENSMUSG00000050708	8971.44	12586.4	10778.9	0.488446	0.171955	2.84055	0.00450361
Gm41442	ENSMUSG00000116946	131.758	184.102	157.93	0.482293	0.242928	1.98533	0.0471079
Zfas1	ENSMUSG00000074578	270.169	377.352	323.761	0.480784	0.216036	2.22548	0.0260488
Tpt1-ps3	ENSMUSG00000084319	424.652	591.196	507.924	0.47755	0.214917	2.22202	0.0262819
Jund	ENSMUSG00000071076	2192.91	3047.6	2620.26	0.474859	0.242245	1.96024	0.0499675
2310009A05Rik	ENSMUSG00000098332	107.786	149.657	128.722	0.471387	0.203088	2.3211	0.0202817
Rab3a	ENSMUSG00000031840	258.618	358.336	308.477	0.470523	0.217262	2.1657	0.0303345
Renbp	ENSMUSG00000031387	476.62	657.292	566.956	0.463148	0.166166	2.78727	0.00531547
Dcxr	ENSMUSG00000039450	1165.05	1605.52	1385.28	0.462547	0.230353	2.00799	0.0446441
Sphk1	ENSMUSG00000061878	408.343	561.749	485.046	0.460552	0.172531	2.66939	0.00759894
Gm17354	ENSMUSG00000091985	60.8875	84.0532	72.4703	0.459506	0.209922	2.18894	0.0286014
Rpl31-ps8	ENSMUSG00000067870	209.85	288.291	249.071	0.459037	0.220347	2.08324	0.037229
Hmox1	ENSMUSG00000005413	553.755	761.48	657.617	0.458281	0.170962	2.6806	0.00734906
Ak4	ENSMUSG00000028527	48.66	66.515	57.5875	0.456255	0.222	2.0552	0.0398593
Sat1	ENSMUSG00000025283	2909.6	3986.22	3447.91	0.453937	0.170631	2.66034	0.00780614
Hlf	ENSMUSG00000003949	244.19	333.095	288.643	0.450922	0.139415	3.23438	0.00121906
Ier2	ENSMUSG00000053560	1047.57	1430.93	1239.25	0.449117	0.204979	2.19104	0.0284488
Mvd	ENSMUSG00000006517	304.725	416.473	360.599	0.447292	0.177208	2.52411	0.011599
Rragd	ENSMUSG00000028278	287.892	391.432	339.662	0.443834	0.142491	3.11482	0.00184058
Gm49767	ENSMUSG00000116617	102.496	139.453	120.975	0.443229	0.186252	2.37972	0.0173258
Tmem81	ENSMUSG00000048174	120.981	164.733	142.857	0.442826	0.20364	2.17455	0.0296636
Rpl3-ps1	ENSMUSG00000084349	60.5299	82.2593	71.3946	0.438545	0.198909	2.20476	0.0274712
Hkdc1	ENSMUSG00000020080	137.659	186.151	161.905	0.434232	0.154465	2.81119	0.00493587
Mrpl33	ENSMUSG00000106918	512.487	692.704	602.595	0.433581	0.177915	2.43701	0.0148094
Tcim	ENSMUSG00000056313	805.392	1083.33	944.361	0.428042	0.191882	2.23076	0.0256973
Hk2	ENSMUSG00000000628	525.968	707.842	616.905	0.426735	0.202648	2.1058	0.0352219
Atp6v0b	ENSMUSG00000033379	1589.55	2135.42	1862.49	0.425638	0.182179	2.33637	0.0194719
Coq8b	ENSMUSG00000003762	337.789	453.499	395.644	0.425074	0.198433	2.14216	0.032181
Gk	ENSMUSG00000025059	415.468	558.209	486.839	0.424698	0.19523	2.17537	0.0296021
Ppp1r3a	ENSMUSG00000042717	66.3286	89.0481	77.6884	0.420602	0.197807	2.12632	0.0334765
Trnp1	ENSMUSG00000056596	90.3908	121.059	105.725	0.42048	0.200395	2.09826	0.035882
Tnfaip3	ENSMUSG00000019850	676.634	905.796	791.215	0.41955	0.17736	2.36553	0.0180042
Tcirg1	ENSMUSG00000001750	941.451	1258.85	1100.15	0.418205	0.209984	1.9916	0.0464145
Dll1	ENSMUSG00000014773	375.604	499.439	437.522	0.413458	0.153472	2.69403	0.00705932
Klf9	ENSMUSG00000033863	2907.48	3870.5	3388.99	0.412928	0.182708	2.26004	0.0238188
mt-Tp	ENSMUSG00000064372	668.572	883.409	775.991	0.402272	0.195393	2.05878	0.0395152
Etfbkmt	ENSMUSG00000039958	367.79	486.551	427.17	0.402118	0.184265	2.18228	0.0290886
Atp1b1	ENSMUSG00000026576	4565.99	6032.23	5299.11	0.401923	0.138636	2.89912	0.00374215
Slc8b1	ENSMUSG00000032754	590.149	775.857	683.003	0.393491	0.187292	2.10095	0.0356455
Atp5l	ENSMUSG00000038717	1411.53	1848.9	1630.21	0.389464	0.176624	2.20505	0.0274509
Arl4a	ENSMUSG00000047446	612.552	801.293	706.923	0.388722	0.180165	2.15759	0.0309601
Rdh10	ENSMUSG00000025921	539	705.033	622.017	0.388145	0.165518	2.34503	0.0190256
Sord	ENSMUSG00000027227	1009.93	1319.83	1164.88	0.38628	0.168396	2.29387	0.0217978
2410006H16Rik	ENSMUSG00000086841	405.431	530.369	467.9	0.386149	0.159452	2.42173	0.0154469
Gm15500	ENSMUSG00000086583	155.474	203.741	179.607	0.385256	0.179393	2.14755	0.0317493
Maip1	ENSMUSG00000025971	153.43	199.997	176.714	0.384908	0.19101	2.01512	0.0438924
Pnp	ENSMUSG00000115338	515.448	672.99	594.219	0.384559	0.195178	1.9703	0.0488041
H2afj	ENSMUSG00000060032	1573.11	2052.14	1812.63	0.383623	0.175366	2.18755	0.0287026
Arrdc3	ENSMUSG00000074794	2847.51	3714.46	3280.99	0.383618	0.161155	2.38043	0.0172926
Cln6	ENSMUSG00000032245	468.833	610.754	539.794	0.381291	0.178403	2.13724	0.0325784
Eppk1	ENSMUSG00000115388	185.191	240.601	212.896	0.376985	0.135494	2.78229	0.00539764
Cd300lg	ENSMUSG00000017309	367.639	476.697	422.168	0.373939	0.161244	2.31908	0.0203906
Sephs2	ENSMUSG00000049091	449.785	582.783	516.284	0.371818	0.165537	2.24614	0.0246953
Phyh	ENSMUSG00000026664	743.056	961.78	852.418	0.371286	0.139451	2.66249	0.00775655
Rpl34	ENSMUSG00000062006	5518.69	7126.44	6322.56	0.368787	0.166107	2.22017	0.0264069
Ogfrl1	ENSMUSG00000026158	828.838	1069.74	949.291	0.36719	0.18367	1.99919	0.0455882
Fam53a	ENSMUSG00000037339	419.394	538.064	478.729	0.359093	0.13812	2.59986	0.00932626
Mrps18c	ENSMUSG00000016833	208.572	267.326	237.949	0.357615	0.139466	2.56417	0.0103422
Pnpo	ENSMUSG00000018659	322.772	413.494	368.133	0.355791	0.17755	2.00389	0.0450816
Cdc25b	ENSMUSG00000027330	498.297	637.28	567.789	0.353431	0.120475	2.93364	0.00335017
Rnf25	ENSMUSG00000026171	298.48	381.493	339.986	0.353154	0.160308	2.20298	0.0275965
Tmem8	ENSMUSG00000024180	555.226	708.427	631.827	0.352302	0.149128	2.36241	0.0181564
Tmem219	ENSMUSG00000060538	314.27	401.007	357.638	0.350766	0.126475	2.77341	0.00554723
Rpl22l1	ENSMUSG00000039221	646.239	824.065	735.152	0.350362	0.175586	1.99539	0.0460009
Sult1a1	ENSMUSG00000030711	665.257	847.836	756.546	0.349108	0.16513	2.11414	0.0345035
Tnfrsf10b	ENSMUSG00000022074	132.58	168.656	150.618	0.348543	0.167746	2.0778	0.0377282
Rab20	ENSMUSG00000031504	150.96	192.567	171.763	0.347147	0.175364	1.97958	0.0477507
Mthfsl	ENSMUSG00000079427	164.827	209.089	186.958	0.344577	0.161772	2.13001	0.0331709
Eif2s3y	ENSMUSG00000069049	948.027	1203.4	1075.71	0.34325	0.104775	3.27607	0.00105264
Slc16a7	ENSMUSG00000020102	613.499	777.277	695.388	0.342059	0.102701	3.33062	0.00086653
Txlng	ENSMUSG00000038344	500.917	634.654	567.786	0.341219	0.160979	2.11964	0.0340362
Caap1	ENSMUSG00000028578	178.012	225.719	201.866	0.340408	0.140469	2.42337	0.0153772
Ptgs2	ENSMUSG00000032487	317.268	401.353	359.311	0.3399	0.171209	1.98529	0.0471119
Pex11a	ENSMUSG00000030545	279.143	352.657	315.9	0.33968	0.170943	1.98709	0.0469124
Atp7b	ENSMUSG00000006567	778.95	984.946	881.948	0.339455	0.136288	2.49072	0.0127486
Cldn5	ENSMUSG00000041378	9509.58	12030.1	10769.8	0.339251	0.1616	2.09933	0.0357877
Khk	ENSMUSG00000029162	364.448	460.424	412.436	0.336174	0.149651	2.24638	0.0246797
Slc1a1	ENSMUSG00000024935	266.412	336.031	301.222	0.335664	0.170598	1.96757	0.0491177
Glul	ENSMUSG00000026473	5355.09	6754.89	6054.99	0.335204	0.107385	3.12153	0.00179916
Sub1	ENSMUSG00000022205	1722.19	2170.04	1946.11	0.33368	0.152966	2.18139	0.0291545
Gm1821	ENSMUSG00000044285	335.415	421.794	378.605	0.331629	0.142504	2.32715	0.0199575
Rbm47	ENSMUSG00000070780	596.415	748.008	672.212	0.326735	0.144163	2.26644	0.0234246
Frrs1	ENSMUSG00000033386	372.606	467.4	420.003	0.325047	0.141308	2.30028	0.0214322
Kyat3	ENSMUSG00000040213	139.316	173.794	156.555	0.321942	0.152693	2.10842	0.0349946
Acat2	ENSMUSG00000023832	492.563	615.118	553.841	0.320171	0.14868	2.15342	0.0312856
Eif3k	ENSMUSG00000053565	1401.42	1749.53	1575.47	0.319599	0.160475	1.99158	0.0464166
H3f3b	ENSMUSG00000016559	9991.27	12436.8	11214	0.315818	0.158984	1.98648	0.0469799
Rap1gap	ENSMUSG00000041351	647.517	804.883	726.2	0.315364	0.148184	2.1282	0.0333206
Parl	ENSMUSG00000033918	527.247	655.317	591.282	0.312542	0.157512	1.98424	0.0472292
Acot13	ENSMUSG00000006717	369.483	458.836	414.159	0.312056	0.131182	2.37881	0.0173688
Ackr3	ENSMUSG00000044337	801.589	992.71	897.15	0.309895	0.150274	2.0622	0.0391891
Cdc42ep4	ENSMUSG00000041598	2062.35	2554.68	2308.51	0.308983	0.111497	2.77121	0.00558478
Pmvk	ENSMUSG00000027952	440.785	545.303	493.044	0.306513	0.120719	2.53906	0.0111152
Cox7a2	ENSMUSG00000032330	1000.35	1236.96	1118.66	0.306176	0.149763	2.04441	0.0409132
Uap1l1	ENSMUSG00000026956	676.304	832.718	754.511	0.300016	0.136802	2.19307	0.0283027
Btf3	ENSMUSG00000021660	3259.17	3995.09	3627.13	0.293599	0.139392	2.10628	0.0351802
Mpv17l2	ENSMUSG00000035559	357.7	439.047	398.374	0.293528	0.135974	2.15871	0.0308726
Foxo3	ENSMUSG00000048756	1765.29	2161.81	1963.55	0.292601	0.113947	2.56786	0.0102329
Qsox1	ENSMUSG00000033684	2243.75	2747.79	2495.77	0.292285	0.147511	1.98144	0.0475415
Mrps34	ENSMUSG00000038880	328.587	402.905	365.746	0.292243	0.114912	2.54319	0.0109846
Bag1	ENSMUSG00000028416	3009.84	3680.84	3345.34	0.290375	0.139754	2.07776	0.037731
Esd	ENSMUSG00000021996	1441.86	1763.66	1602.76	0.290136	0.137242	2.11405	0.0345112
Slc1a5	ENSMUSG00000001918	2487.6	3040.86	2764.23	0.289613	0.136558	2.1208	0.0339384
Zfpl1	ENSMUSG00000024792	270.158	330.343	300.251	0.289387	0.138802	2.0849	0.0370787
Dnajc7	ENSMUSG00000014195	1595.67	1950.01	1772.84	0.289092	0.128806	2.2444	0.0248067
Sft2d1	ENSMUSG00000073468	712.326	870.022	791.174	0.287882	0.127415	2.25941	0.0238579
Irak2	ENSMUSG00000060477	686.44	838.506	762.473	0.287699	0.125213	2.29768	0.0215803
Cmas	ENSMUSG00000030282	667.817	815.361	741.589	0.286605	0.140854	2.03477	0.0418743
Zfp839	ENSMUSG00000021271	243.11	296.931	270.021	0.285041	0.124755	2.28481	0.022324
Nit1	ENSMUSG00000013997	507.532	617.624	562.578	0.283174	0.120066	2.35849	0.0183493
Pex7	ENSMUSG00000020003	550.509	668.714	609.612	0.281181	0.139641	2.0136	0.0440518
Uba52	ENSMUSG00000090137	232.207	281.958	257.083	0.279032	0.141924	1.96606	0.0492918
Serf2	ENSMUSG00000074884	1909.49	2313.52	2111.51	0.277019	0.123288	2.24692	0.0246449
Runx1	ENSMUSG00000022952	1164.86	1412.2	1288.53	0.27665	0.117894	2.34659	0.018946
Fbxo34	ENSMUSG00000037536	417.591	505.024	461.307	0.27523	0.110586	2.48883	0.0128163
Atp6v1e1	ENSMUSG00000019210	1586.8	1919.25	1753.03	0.274117	0.128034	2.14098	0.0322759
Npc2	ENSMUSG00000021242	15206.5	18382.8	16794.6	0.273664	0.125687	2.17734	0.0294551
Gabarap	ENSMUSG00000018567	3915.03	4729.61	4322.32	0.272561	0.137624	1.98047	0.0476504
Rbm3	ENSMUSG00000031167	2435.98	2937.48	2686.73	0.269694	0.123034	2.19203	0.0283774
Yipf1	ENSMUSG00000057375	575.193	693.252	634.222	0.268526	0.112026	2.39699	0.0165304
Rnf138	ENSMUSG00000024317	591.378	711.784	651.581	0.268117	0.132665	2.02101	0.0432783
Prkab1	ENSMUSG00000029513	1009.97	1215.35	1112.66	0.266771	0.0953846	2.79679	0.00516127
Smad1	ENSMUSG00000031681	614.821	738.246	676.533	0.264637	0.128337	2.06205	0.0392032
Mrps33	ENSMUSG00000029918	426.991	512.463	469.727	0.261836	0.118068	2.21767	0.0265772
Rbm17	ENSMUSG00000037197	1032.69	1238.16	1135.43	0.261418	0.121863	2.14518	0.0319383
Cmpk1	ENSMUSG00000028719	1479.47	1773.66	1626.57	0.260964	0.105074	2.48363	0.013005
Ranbp9	ENSMUSG00000038546	979.439	1170.39	1074.91	0.257234	0.113266	2.27105	0.0231439
Stim2	ENSMUSG00000039156	1047.85	1251.98	1149.91	0.256804	0.121244	2.11809	0.0341677
Soat1	ENSMUSG00000026600	2674.4	3191.55	2932.98	0.254941	0.122735	2.07717	0.0377861
Cox7a2l	ENSMUSG00000024248	2345.8	2799.52	2572.66	0.254848	0.124391	2.04877	0.0404848
Suz12	ENSMUSG00000017548	1228.34	1464.54	1346.44	0.253856	0.105137	2.41452	0.0157558
Eif4b	ENSMUSG00000058655	5247.97	6253.4	5750.69	0.252691	0.108671	2.32529	0.0200564
Vapa	ENSMUSG00000024091	2180.41	2596.96	2388.69	0.252098	0.1251	2.01517	0.0438873
Grk3	ENSMUSG00000042249	1416.09	1677.94	1547.02	0.244005	0.113479	2.15022	0.031538
Limk2	ENSMUSG00000020451	1135.89	1342.49	1239.19	0.241412	0.12232	1.97361	0.0484256
Zfp628	ENSMUSG00000074406	321.972	381.022	351.497	0.239876	0.11703	2.0497	0.0403939
Atp5o	ENSMUSG00000022956	861.842	1015.98	938.909	0.237932	0.116386	2.04432	0.0409215
Kmt5a	ENSMUSG00000049327	1324.08	1561.3	1442.69	0.237269	0.115509	2.05411	0.039965
Itpk1	ENSMUSG00000057963	564.782	664.349	614.565	0.234017	0.118687	1.97172	0.0486421
Sdcbp	ENSMUSG00000028249	5932.52	6950.86	6441.69	0.228366	0.106283	2.14867	0.0316608
Eef2	ENSMUSG00000034994	33232.9	38867.2	36050.1	0.225912	0.0974523	2.31818	0.0204397
Chuk	ENSMUSG00000025199	1150.74	1342.96	1246.85	0.222544	0.111148	2.00224	0.045259
Atp6v1d	ENSMUSG00000021114	1129.08	1313.89	1221.48	0.218632	0.105484	2.07266	0.0382042
Arl6ip1	ENSMUSG00000030654	4679.26	5433.14	5056.2	0.215481	0.10809	1.99353	0.0462033
R3hdm2	ENSMUSG00000025404	2108.86	2442.51	2275.69	0.211857	0.104162	2.03391	0.0419603
Mfsd14a	ENSMUSG00000089911	851.607	986.258	918.933	0.211626	0.107692	1.96512	0.0494009
Creg1	ENSMUSG00000040713	2313.36	2679.08	2496.22	0.211475	0.104637	2.02103	0.0432766
Cisd2	ENSMUSG00000028165	1016.35	1170.82	1093.59	0.203345	0.0945884	2.14979	0.0315718
Sars	ENSMUSG00000068739	1553.72	1780.39	1667.06	0.196132	0.0970835	2.02024	0.0433581
Samm50	ENSMUSG00000022437	1105.25	1265.12	1185.19	0.193946	0.0897998	2.15977	0.0307908
Galc	ENSMUSG00000021003	524.469	600.082	562.275	0.192729	0.0973333	1.98009	0.0476932
Lamp2	ENSMUSG00000016534	6930.66	7869.58	7400.12	0.183178	0.0906984	2.01964	0.0434209
Eif3e	ENSMUSG00000022336	2316.83	2614.06	2465.45	0.173705	0.0857706	2.02523	0.0428434
Eif5b	ENSMUSG00000026083	2157.37	2381.69	2269.53	0.142551	0.0712505	2.0007	0.0454247
Csde1	ENSMUSG00000068823	6211.97	6852.56	6532.27	0.141505	0.0698809	2.02494	0.0428737
Fem1b	ENSMUSG00000032244	1684.24	1480.62	1582.43	-0.185255	0.0902749	-2.05212	0.0401581
Tapbpl	ENSMUSG00000038213	894.812	782.476	838.644	-0.193559	0.0971482	-1.99241	0.0463262
Fam210b	ENSMUSG00000027495	1141.19	985.92	1063.56	-0.210795	0.0984669	-2.14077	0.0322926
Pik3c2b	ENSMUSG00000026447	638.353	549.122	593.738	-0.216197	0.101684	-2.12616	0.0334898
Antxr2	ENSMUSG00000029338	2589.51	2198.68	2394.09	-0.235974	0.116961	-2.01755	0.0436384
Sh3bp5l	ENSMUSG00000013646	919.514	779.677	849.595	-0.236849	0.0922272	-2.5681	0.0102257
Zfp68	ENSMUSG00000058291	789.198	669.069	729.134	-0.237329	0.117189	-2.02518	0.0428486
Cachd1	ENSMUSG00000028532	506.032	429.241	467.637	-0.238018	0.119148	-1.99767	0.0457522
Rnd1	ENSMUSG00000054855	478.181	403.777	440.979	-0.245827	0.121031	-2.0311	0.0422446
Amer1	ENSMUSG00000050332	544.493	458.911	501.702	-0.246582	0.117014	-2.10728	0.035093
Gan	ENSMUSG00000052557	997.759	839.893	918.826	-0.247961	0.120385	-2.05973	0.0394245
Podn	ENSMUSG00000028600	574.168	478.554	526.361	-0.261309	0.123362	-2.11823	0.0341557
Zbtb39	ENSMUSG00000044617	559.734	466.633	513.184	-0.262071	0.132478	-1.97823	0.0479029
Sesn3	ENSMUSG00000032009	1311.82	1092.95	1202.38	-0.262843	0.129388	-2.03143	0.0422115
Sox7	ENSMUSG00000063060	1214.39	1009.32	1111.86	-0.266829	0.127511	-2.0926	0.0363852
Col6a1	ENSMUSG00000001119	4672.37	3873.85	4273.11	-0.270117	0.12372	-2.18329	0.0290145
Tm4sf1	ENSMUSG00000027800	5984.15	4961.29	5472.72	-0.270216	0.13602	-1.98659	0.0469676
Tnfsf10	ENSMUSG00000039304	5294.64	4388.87	4841.75	-0.270719	0.133032	-2.03499	0.0418517
Olfml3	ENSMUSG00000027848	2139.52	1767.27	1953.4	-0.275474	0.131018	-2.10256	0.0355039
Klhl25	ENSMUSG00000055652	596.063	492.455	544.259	-0.276137	0.111888	-2.46798	0.0135877
Lamb1	ENSMUSG00000002900	2981.5	2460.28	2720.89	-0.276768	0.125552	-2.2044	0.0274962
Tesk1	ENSMUSG00000028458	517.68	425.466	471.573	-0.28155	0.140382	-2.0056	0.0448993
Adamts8	ENSMUSG00000031994	515.247	424.256	469.752	-0.282513	0.141947	-1.99027	0.046561
Snx33	ENSMUSG00000032733	822.38	674.44	748.41	-0.284655	0.130335	-2.18403	0.0289598
Edn3	ENSMUSG00000027524	494.678	405.772	450.225	-0.284944	0.14305	-1.99192	0.0463794
Slit3	ENSMUSG00000056427	1597.91	1308.46	1453.18	-0.288178	0.12668	-2.27486	0.0229146
Ltbp2	ENSMUSG00000002020	2056.27	1677.45	1866.86	-0.293278	0.142347	-2.0603	0.0393699
Vangl2	ENSMUSG00000026556	300.859	245.049	272.954	-0.294464	0.119106	-2.47228	0.0134254
Taf7	ENSMUSG00000051316	269.521	219.847	244.684	-0.295007	0.141755	-2.0811	0.0374246
B4galt3	ENSMUSG00000052423	339.788	276.949	308.368	-0.29535	0.14543	-2.03088	0.0422673
Mrpl49	ENSMUSG00000007338	479.301	389.841	434.571	-0.296127	0.126051	-2.34927	0.0188104
Top3a	ENSMUSG00000002814	268.643	218.537	243.59	-0.299052	0.147115	-2.03278	0.0420749
Trim21	ENSMUSG00000030966	474.612	385.366	429.989	-0.299509	0.141494	-2.11676	0.0342804
Enpep	ENSMUSG00000028024	3524.5	2859.25	3191.87	-0.301477	0.136806	-2.20369	0.0275465
Cyb5d2	ENSMUSG00000057778	171.702	138.819	155.261	-0.304163	0.14558	-2.08931	0.0366798
Serpina3c	ENSMUSG00000066361	286.983	231.766	259.375	-0.305797	0.153901	-1.98698	0.0469246
Kcnb1	ENSMUSG00000050556	371.48	299.347	335.414	-0.310644	0.152528	-2.03663	0.0416869
Tmem221	ENSMUSG00000043664	350.595	282.032	316.314	-0.3112	0.1563	-1.99105	0.0464758
Fzd1	ENSMUSG00000044674	1742.61	1401.41	1572.01	-0.313651	0.134601	-2.33022	0.0197943
P3h1	ENSMUSG00000028641	455.497	365.032	410.265	-0.318479	0.113708	-2.80084	0.00509696
Enc1	ENSMUSG00000041773	496.198	397.891	447.045	-0.319466	0.123033	-2.59658	0.00941564
Tmod1	ENSMUSG00000028328	637.464	510.555	574.009	-0.320062	0.160516	-1.99396	0.0461563
Zbtb8a	ENSMUSG00000028807	217.869	174.248	196.058	-0.324178	0.135994	-2.38377	0.0171362
Olfml1	ENSMUSG00000051041	425.836	339.313	382.574	-0.325652	0.1422	-2.29009	0.0220159
Dtx4	ENSMUSG00000039982	850.526	677.997	764.261	-0.327014	0.108692	-3.00862	0.00262436
Dusp19	ENSMUSG00000027001	188.508	150.001	169.254	-0.328862	0.152761	-2.15278	0.0313358
Armh4	ENSMUSG00000036242	136.994	108.857	122.926	-0.330815	0.164495	-2.0111	0.0443154
Trim47	ENSMUSG00000020773	384.822	305.758	345.29	-0.330871	0.147486	-2.2434	0.0248711
4632415L05Rik	ENSMUSG00000048106	340.813	270.422	305.617	-0.332645	0.139149	-2.39056	0.0168228
Sh3pxd2b	ENSMUSG00000040711	765.007	606.785	685.896	-0.333599	0.155379	-2.147	0.0317932
Zscan12	ENSMUSG00000036721	190.457	150.704	170.581	-0.336308	0.139392	-2.41268	0.0158356
Cenpc1	ENSMUSG00000029253	335.465	265.265	300.365	-0.337561	0.147701	-2.28544	0.0222873
Sh3rf3	ENSMUSG00000037990	284.314	225.024	254.669	-0.338352	0.15926	-2.12452	0.0336265
Zfp617	ENSMUSG00000066880	404.508	319.767	362.138	-0.338411	0.162017	-2.08873	0.0367318
Zfp976	ENSMUSG00000074158	200.904	158.639	179.771	-0.339379	0.140243	-2.41994	0.015523
Slc26a9	ENSMUSG00000042268	961.033	759.639	860.336	-0.340183	0.128108	-2.65544	0.00792058
Popdc2	ENSMUSG00000022803	209.842	165.487	187.664	-0.341599	0.163251	-2.09248	0.0363959
Kcna2	ENSMUSG00000040724	426.007	335.374	380.69	-0.343136	0.159639	-2.14945	0.0315987
Gap43	ENSMUSG00000047261	446.996	351.849	399.422	-0.344162	0.140581	-2.44814	0.0143594
Cxcl12	ENSMUSG00000061353	7136.1	5621.19	6378.65	-0.344209	0.151861	-2.2666	0.0234147
Cd74	ENSMUSG00000024610	25353.5	19895.6	22624.5	-0.349713	0.169218	-2.06665	0.0387676
Col6a2	ENSMUSG00000020241	3345.81	2623.1	2984.46	-0.350552	0.122869	-2.85306	0.0043301
B230354K17Rik	ENSMUSG00000097119	220.3	171.703	196.001	-0.354901	0.179778	-1.97411	0.0483693
Slc1a3	ENSMUSG00000005360	682.884	532.892	607.888	-0.355734	0.125387	-2.83708	0.00455275
Leo1	ENSMUSG00000042487	493.359	384.63	438.994	-0.359126	0.118941	-3.01936	0.00253308
Wfdc1	ENSMUSG00000023336	672.699	522.977	597.838	-0.361791	0.168445	-2.14783	0.0317274
Tmem136	ENSMUSG00000048503	137.407	106.117	121.762	-0.369024	0.179748	-2.05301	0.0400716
Vash1	ENSMUSG00000021256	353.339	273.564	313.452	-0.369125	0.16518	-2.23468	0.0254381
Col6a3	ENSMUSG00000048126	2583.77	1994.68	2289.23	-0.372841	0.147801	-2.52259	0.0116493
B3gnt9	ENSMUSG00000069920	426.429	328.921	377.675	-0.373714	0.128451	-2.9094	0.00362127
Amotl2	ENSMUSG00000032531	5058.95	3903.69	4481.32	-0.373979	0.143004	-2.61517	0.00891827
P2ry14	ENSMUSG00000036381	296.468	228.52	262.494	-0.374524	0.18387	-2.0369	0.0416606
Zfp111	ENSMUSG00000087598	268.411	205.68	237.046	-0.380147	0.161482	-2.35411	0.018567
Cybrd1	ENSMUSG00000027015	330.979	253.723	292.351	-0.381252	0.185688	-2.05319	0.040054
2810021J22Rik	ENSMUSG00000020491	130.754	100.447	115.6	-0.383661	0.193141	-1.98643	0.0469855
Adamts2	ENSMUSG00000036545	1349.12	1033.43	1191.28	-0.383799	0.173442	-2.21284	0.0269083
Ust	ENSMUSG00000047712	185.853	141.789	163.821	-0.385039	0.166466	-2.31301	0.0207219
Col5a2	ENSMUSG00000026042	2172.97	1663.29	1918.13	-0.385056	0.155158	-2.4817	0.0130757
Tmem132c	ENSMUSG00000034324	456.363	349.006	402.685	-0.386165	0.158194	-2.44109	0.0146431
Tril	ENSMUSG00000043496	601.105	458.524	529.814	-0.391683	0.143169	-2.73581	0.00622265
Zfp334	ENSMUSG00000017667	261.618	198.5	230.059	-0.393291	0.170447	-2.30741	0.021032
Pcdhb9	ENSMUSG00000051242	187.437	142.777	165.107	-0.3943	0.195112	-2.02089	0.0432911
Ralgps2	ENSMUSG00000026594	742.546	564.759	653.652	-0.395037	0.181137	-2.18088	0.0291926
Zfp322a	ENSMUSG00000046351	478.818	363.894	421.356	-0.395869	0.138486	-2.85855	0.00425577
Mcoln3	ENSMUSG00000036853	175.344	132.962	154.153	-0.396821	0.177632	-2.23395	0.0254863
Zfp503	ENSMUSG00000039081	1454.04	1102.55	1278.3	-0.399659	0.12676	-3.15288	0.00161671
Rcl1	ENSMUSG00000024785	379.095	287.331	333.213	-0.399914	0.141084	-2.83458	0.00458864
Exo5	ENSMUSG00000028629	185.946	140.998	163.472	-0.402229	0.188559	-2.13317	0.0329107
Thbs3	ENSMUSG00000028047	1177.52	889.624	1033.57	-0.404005	0.136184	-2.96661	0.00301105
Rbm15	ENSMUSG00000048109	498.687	376.18	437.434	-0.404575	0.167564	-2.41445	0.0157588
Loxl1	ENSMUSG00000032334	2528.6	1899.76	2214.18	-0.412101	0.153301	-2.68818	0.00718432
Eln	ENSMUSG00000029675	9245.06	6939.95	8092.5	-0.413725	0.202305	-2.04505	0.0408499
Tmem121b	ENSMUSG00000094626	109.184	81.9389	95.5615	-0.414417	0.209704	-1.9762	0.048132
Natd1	ENSMUSG00000018931	499.444	373.787	436.616	-0.416616	0.112249	-3.71153	0.000206009
Arrdc4	ENSMUSG00000042659	1235.67	924.6	1080.14	-0.417699	0.153525	-2.72073	0.00651373
1810055G02Rik	ENSMUSG00000035372	220.411	164.518	192.465	-0.418018	0.190791	-2.19097	0.0284539
Klhl13	ENSMUSG00000036782	450.171	336.462	393.317	-0.419802	0.157704	-2.66196	0.00776873
Calhm5	ENSMUSG00000049872	190.456	141.69	166.073	-0.421082	0.198068	-2.12594	0.033508
Zfp3	ENSMUSG00000043602	119.598	89.6528	104.625	-0.421548	0.168753	-2.49801	0.0124892
Cry1	ENSMUSG00000020038	353.778	263.823	308.801	-0.422401	0.137888	-3.06337	0.00218862
Tubb2b	ENSMUSG00000045136	190.32	141.684	166.002	-0.422404	0.165893	-2.54625	0.0108887
Syn2	ENSMUSG00000009394	221.538	164.594	193.066	-0.42466	0.142803	-2.97375	0.00294189
Kctd7	ENSMUSG00000034110	275.012	203.439	239.226	-0.434846	0.147545	-2.94721	0.00320654
Fbn1	ENSMUSG00000027204	3282.6	2427.03	2854.81	-0.435256	0.133653	-3.25661	0.00112751
Ntn3	ENSMUSG00000117406	125.68	92.599	109.14	-0.436294	0.191332	-2.2803	0.0225898
Zfp866	ENSMUSG00000043090	566.15	417.599	491.874	-0.438242	0.184065	-2.3809	0.0172702
Clmp	ENSMUSG00000032024	346.783	255.466	301.125	-0.43985	0.221714	-1.98386	0.0472714
Cacnb2	ENSMUSG00000057914	186.883	137.431	162.157	-0.440912	0.171614	-2.56921	0.0101932
Igsf10	ENSMUSG00000036334	466.811	342.914	404.863	-0.443494	0.199205	-2.22632	0.0259924
Cited2	ENSMUSG00000039910	1453.22	1056.06	1254.64	-0.460182	0.174494	-2.63724	0.0083583
Lama4	ENSMUSG00000019846	2184.28	1568.43	1876.36	-0.47715	0.135295	-3.52673	0.000420726
Axin2	ENSMUSG00000000142	852.747	611.097	731.922	-0.479617	0.120015	-3.99631	6.43377e-05
Zfp119a	ENSMUSG00000057835	121.628	87.3752	104.502	-0.480193	0.197522	-2.43109	0.0150533
Mex3b	ENSMUSG00000057706	210.184	150.136	180.16	-0.481249	0.167524	-2.87271	0.00406962
Snx22	ENSMUSG00000039452	210.763	150.866	180.814	-0.482093	0.135199	-3.56579	0.000362761
Nrcam	ENSMUSG00000020598	297.302	212.433	254.867	-0.483222	0.236654	-2.0419	0.0411619
Gm3325	ENSMUSG00000113836	79.9077	56.98	68.4439	-0.488331	0.214657	-2.27494	0.0229096
Zfp955a	ENSMUSG00000094441	272.948	193.67	233.309	-0.494117	0.163631	-3.0197	0.00253025
Hr	ENSMUSG00000022096	304.056	215.337	259.696	-0.495339	0.164344	-3.01403	0.00257803
Fcmr	ENSMUSG00000042474	495.029	351.175	423.102	-0.495539	0.24385	-2.03215	0.0421387
Zfp747	ENSMUSG00000054381	230.179	162.98	196.579	-0.498334	0.233039	-2.13841	0.0324834
Fabp1	ENSMUSG00000054422	124.809	87.6512	106.23	-0.502554	0.214068	-2.34763	0.0188932
Gm1943	ENSMUSG00000110528	66.0645	46.3995	56.232	-0.504814	0.253785	-1.98914	0.0466855
Scml4	ENSMUSG00000044770	158.734	111.419	135.077	-0.510423	0.198864	-2.56669	0.0102674
Zfp939	ENSMUSG00000030424	63.4072	44.5222	53.9647	-0.517424	0.249353	-2.07507	0.0379804
Cdh16	ENSMUSG00000031881	201.491	140.419	170.955	-0.518787	0.24015	-2.16026	0.0307524
Scube2	ENSMUSG00000007279	1234.08	858.412	1046.25	-0.52301	0.251445	-2.08002	0.0375239
Strip2	ENSMUSG00000039629	83.2824	57.1127	70.1976	-0.54129	0.244004	-2.21836	0.0265303
Gm12258	ENSMUSG00000072915	145.199	99.9048	122.552	-0.543856	0.185227	-2.93615	0.0033231
Adra1a	ENSMUSG00000045875	615.765	421.574	518.669	-0.54624	0.177958	-3.0695	0.00214419
Neto2	ENSMUSG00000036902	116.685	79.2107	97.9481	-0.553393	0.235773	-2.34714	0.018918
Tnc	ENSMUSG00000028364	382.519	260.329	321.424	-0.553801	0.209014	-2.6496	0.00805882
Arntl	ENSMUSG00000055116	763.29	519.006	641.148	-0.55569	0.148316	-3.74666	0.000179204
Sox4	ENSMUSG00000076431	1028.56	699.049	863.803	-0.557043	0.159819	-3.48547	0.000491269
Adm	ENSMUSG00000030790	233.254	158.138	195.696	-0.563173	0.211943	-2.65719	0.00787946
Itgae	ENSMUSG00000005947	183.339	124.001	153.67	-0.566453	0.195157	-2.90255	0.00370139
Slc7a10	ENSMUSG00000030495	439.719	296.238	367.978	-0.567635	0.25126	-2.25915	0.0238741
Ear1	ENSMUSG00000072601	484.55	326.44	405.495	-0.569948	0.237183	-2.40298	0.0162619
Fcer2a	ENSMUSG00000005540	463.625	310.397	387.011	-0.579128	0.292492	-1.97998	0.0477059
Clec11a	ENSMUSG00000004473	194.671	129.84	162.256	-0.580998	0.262481	-2.21349	0.0268641
CT010467.1	ENSMUSG00000106106	15227.9	10167.4	12697.6	-0.58283	0.226351	-2.5749	0.010027
Cpne5	ENSMUSG00000024008	150.842	100.22	125.531	-0.591342	0.246444	-2.39949	0.0164177
C7	ENSMUSG00000079105	5204.4	3443.5	4323.95	-0.595688	0.214765	-2.77367	0.00554283
Pde1a	ENSMUSG00000059173	79.6861	52.3432	66.0147	-0.596423	0.255084	-2.33814	0.0193799
Krt79	ENSMUSG00000061397	366.794	240.535	303.665	-0.610044	0.224776	-2.71401	0.00664744
Plpp7	ENSMUSG00000051373	43.1092	28.222	35.6656	-0.616121	0.299868	-2.05464	0.0399137
Scn4a	ENSMUSG00000001027	56.4712	36.753	46.6121	-0.617251	0.271013	-2.27757	0.0227523
Ackr4	ENSMUSG00000079355	282.67	183.471	233.071	-0.621634	0.315255	-1.97184	0.0486274
Ppargc1b	ENSMUSG00000033871	40.0466	25.9875	33.0171	-0.625651	0.314309	-1.99056	0.046529
Lonrf3	ENSMUSG00000016239	178.132	114.83	146.481	-0.62834	0.251097	-2.50238	0.0123361
Gm49326	ENSMUSG00000113294	48.8549	31.6389	40.2469	-0.630084	0.26085	-2.4155	0.0157136
Ffar1	ENSMUSG00000044453	72.2699	46.6972	59.4835	-0.632226	0.314941	-2.00744	0.0447023
Zfp882	ENSMUSG00000089857	118.02	75.6263	96.823	-0.64193	0.289762	-2.21536	0.026735
Sgcd	ENSMUSG00000020354	89.2096	56.8155	73.0125	-0.643436	0.306692	-2.09799	0.0359063
Tespa1	ENSMUSG00000034833	64.5647	41.3913	52.978	-0.644706	0.327856	-1.96643	0.0492486
C530008M17Rik	ENSMUSG00000036377	137.241	87.4773	112.359	-0.64894	0.216643	-2.99544	0.00274051
Gm2115	ENSMUSG00000097789	83.4749	53.0285	68.2517	-0.651386	0.319232	-2.04048	0.0413027
Pcdhgb4	ENSMUSG00000103585	115.764	72.3661	94.065	-0.677525	0.288109	-2.35163	0.0186915
Adnp	ENSMUSG00000051149	145.377	90.4702	117.923	-0.680427	0.228131	-2.98261	0.002858
Unc5cl	ENSMUSG00000043592	37.3408	23.0397	30.1903	-0.704265	0.301045	-2.3394	0.0193148
Gm43197	ENSMUSG00000107215	107.875	64.5219	86.1983	-0.738713	0.332267	-2.22325	0.0261987
Cela1	ENSMUSG00000023031	71.6668	42.367	57.0169	-0.749343	0.263711	-2.84154	0.00448967
Kcnf1	ENSMUSG00000051726	46.6286	27.5535	37.091	-0.762423	0.358273	-2.12805	0.0333328
H3f3aos	ENSMUSG00000073485	25.7351	15.2161	20.4756	-0.762955	0.381724	-1.99871	0.0456398
Ppp1r3c	ENSMUSG00000067279	427.314	250.998	339.156	-0.767375	0.193951	-3.95654	7.60447e-05
Ido1	ENSMUSG00000031551	33.9418	19.7442	26.843	-0.767483	0.389732	-1.96926	0.0489232
Syn1	ENSMUSG00000037217	38.4127	22.3701	30.3914	-0.772446	0.386498	-1.99857	0.0456545
Gcsam	ENSMUSG00000022659	65.7255	38.1463	51.9359	-0.781937	0.351159	-2.22673	0.0259654
Pcdhgc5	ENSMUSG00000102543	22.7131	13.0945	17.9038	-0.782809	0.389587	-2.00933	0.0445019
Xkrx	ENSMUSG00000031258	62.5264	35.9723	49.2493	-0.79328	0.29713	-2.66981	0.00758942
Npas2	ENSMUSG00000026077	308.929	175.075	242.002	-0.81647	0.20174	-4.04713	5.18487e-05
Adamts4	ENSMUSG00000006403	62.5914	35.3054	48.9484	-0.818018	0.321698	-2.54282	0.0109963
Gm41639	ENSMUSG00000117421	22.2686	12.2583	17.2634	-0.848981	0.414197	-2.04971	0.0403931
Adam7	ENSMUSG00000022056	27.8667	15.4591	21.6629	-0.849211	0.40098	-2.11784	0.0341886
Ptch2	ENSMUSG00000028681	93.0784	51.3971	72.2378	-0.851336	0.230682	-3.69051	0.000223804
Rasl11a	ENSMUSG00000029641	489.955	266.426	378.191	-0.876344	0.187655	-4.66998	3.01236e-06
Ighv5-17	ENSMUSG00000095571	94.0104	50.1925	72.1015	-0.904266	0.364674	-2.47966	0.0131509
Gm14569	ENSMUSG00000091556	27.6777	14.6226	21.1502	-0.920647	0.356571	-2.58194	0.00982453
Nav3	ENSMUSG00000020181	21.7273	11.2739	16.5006	-0.930427	0.458989	-2.02712	0.0426498
Gm13071	ENSMUSG00000083811	16.3751	8.32641	12.3507	-0.978733	0.444153	-2.20359	0.0275529
C530005A16Rik	ENSMUSG00000085408	17.4468	8.84726	13.147	-0.981396	0.481673	-2.03747	0.0416026
Gm5451	ENSMUSG00000095847	15.5045	7.81397	11.6592	-0.988746	0.451349	-2.19065	0.0284773
Spon2	ENSMUSG00000037379	1168.88	582.825	875.85	-1.00269	0.164625	-6.09075	1.12382e-09
Psma8	ENSMUSG00000036743	15.7906	7.65027	11.7204	-1.07037	0.468429	-2.28501	0.0223121
Mylk4	ENSMUSG00000044951	85.5879	39.1972	62.3925	-1.12447	0.378617	-2.96995	0.0029785
Igkv4-50	ENSMUSG00000076562	24.6445	11.0147	17.8296	-1.13597	0.499099	-2.27604	0.0228436
Gm5784	ENSMUSG00000093908	18.7231	8.57962	13.6514	-1.13995	0.478122	-2.38422	0.0171154
Trbv14	ENSMUSG00000076471	23.0072	10.3473	16.6773	-1.15364	0.411361	-2.80446	0.0050401
Igkv4-91	ENSMUSG00000076532	85.9577	38.4254	62.1915	-1.16252	0.551645	-2.10737	0.0350853
Sprr1a	ENSMUSG00000050359	27.4262	12.1027	19.7645	-1.1697	0.421929	-2.77226	0.00556679
Cd207	ENSMUSG00000034783	24.5848	10.852	17.7184	-1.18349	0.440247	-2.68824	0.00718295
Gm26811	ENSMUSG00000097816	14.2827	6.1709	10.2268	-1.19682	0.540568	-2.21401	0.0268281
Igkv4-72	ENSMUSG00000076545	63.3978	27.1667	45.2822	-1.21963	0.594345	-2.05205	0.0401648
Kcna7	ENSMUSG00000038201	9.23596	3.86733	6.55165	-1.24674	0.615519	-2.02551	0.042815
Gm49097	ENSMUSG00000114994	12.4552	5.14363	8.79942	-1.29029	0.651053	-1.98185	0.0474957
Gm38410	ENSMUSG00000117570	22.4995	8.90068	15.7001	-1.32114	0.520792	-2.53679	0.0111873
Gm44731	ENSMUSG00000108190	10.9671	4.28905	7.62807	-1.35563	0.6402	-2.11751	0.0342168
Gm42372	ENSMUSG00000108348	13.4726	5.16072	9.31664	-1.35563	0.596612	-2.27222	0.0230734
9030624G23Rik	ENSMUSG00000073158	10.9558	4.14845	7.55212	-1.3587	0.691169	-1.9658	0.0493217
Ighv13-2	ENSMUSG00000076671	18.3959	6.77315	12.5845	-1.4106	0.549673	-2.56626	0.0102803
Igkv4-74	ENSMUSG00000076543	26.9473	10.0226	18.485	-1.4214	0.710658	-2.00011	0.045488
Gm4544	ENSMUSG00000116056	11.1397	4.00399	7.57184	-1.44713	0.644369	-2.24582	0.0247158
Gm16299	ENSMUSG00000089679	11.9934	4.2572	8.12528	-1.4705	0.704627	-2.08692	0.0368952
C130080G10Rik	ENSMUSG00000092397	17.5078	6.13753	11.8227	-1.4769	0.542824	-2.72077	0.00651301
Rtl9	ENSMUSG00000085584	9.33783	3.24734	6.29259	-1.49388	0.639893	-2.33457	0.0195658
Gm39383	ENSMUSG00000111839	7.03113	2.27414	4.65263	-1.6168	0.808089	-2.00077	0.0454169
Ighv1-4	ENSMUSG00000095442	27.1012	8.65406	17.8776	-1.62889	0.548931	-2.96739	0.00300335
Muc2	ENSMUSG00000025515	7.3907	2.30598	4.84834	-1.67477	0.759305	-2.20567	0.0274075
Igkv1-135	ENSMUSG00000096336	241.919	70.6713	156.295	-1.77144	0.454233	-3.89985	9.62521e-05
Igkv6-32	ENSMUSG00000076576	198.172	52.9515	125.562	-1.90621	0.915544	-2.08206	0.0373374
Ighv8-8	ENSMUSG00000104452	192.642	48.9552	120.799	-1.97396	0.727077	-2.71493	0.00662902
Gm15169	ENSMUSG00000086188	5.21783	1.34118	3.27951	-1.97806	0.997429	-1.98316	0.04735
Gm34280	ENSMUSG00000109559	8.19436	2.01852	5.10644	-1.99586	0.816784	-2.44355	0.0145434
Pnliprp1	ENSMUSG00000042179	22.381	5.43196	13.9065	-2.00202	0.572654	-3.49603	0.000472229
Igkv9-123	ENSMUSG00000076512	7.28682	1.8338	4.56031	-2.0058	0.911204	-2.20127	0.0277171
Igkv11-125	ENSMUSG00000095737	16.8734	4.13737	10.5054	-2.01868	0.732901	-2.75437	0.00588056
Igkv10-94	ENSMUSG00000096490	218.536	51.5873	135.062	-2.08137	0.864791	-2.4068	0.0160932
Ighv1-66	ENSMUSG00000095519	15.0398	3.50777	9.27379	-2.0911	0.726739	-2.87738	0.00400994
Igkv4-53	ENSMUSG00000095753	131.254	26.3749	78.8143	-2.31251	0.969455	-2.38537	0.0170621
Igkv1-110	ENSMUSG00000093861	880.496	176.775	528.635	-2.31625	0.922496	-2.51085	0.0120441
Igkv14-100	ENSMUSG00000096515	68.9491	13.4979	41.2235	-2.34374	0.648862	-3.61208	0.000303748
Igkv1-99	ENSMUSG00000076525	21.502	4.14091	12.8214	-2.34545	1.00355	-2.33716	0.019431
Maneal	ENSMUSG00000042763	5.39348	1.07595	3.23471	-2.35686	1.02625	-2.29656	0.0216437
Gm28231	ENSMUSG00000100782	3.94008	0.751839	2.34596	-2.37174	1.20963	-1.96072	0.0499117
Igkv4-79	ENSMUSG00000076541	56.4169	10.7918	33.6043	-2.37848	0.75095	-3.16729	0.00153867
Ascl4	ENSMUSG00000085111	4.03105	0.715188	2.37312	-2.41543	1.17902	-2.04867	0.040494
Igkv9-120	ENSMUSG00000094872	370.264	67.7537	219.009	-2.44906	0.901149	-2.71771	0.00657359
Cntn2	ENSMUSG00000053024	7.23063	1.30213	4.26638	-2.47821	1.12635	-2.20021	0.0277921
Ighv7-3	ENSMUSG00000076652	104.379	18.6031	61.491	-2.48894	0.964951	-2.57935	0.00989874
Igkv6-14	ENSMUSG00000096844	83.8119	14.4846	49.1482	-2.52341	0.528647	-4.77335	1.81191e-06
Gm34829	ENSMUSG00000111610	4.64814	0.811917	2.73003	-2.55629	1.16943	-2.18593	0.0288204
Igkv8-19	ENSMUSG00000096594	135.786	21.2875	78.5369	-2.67338	0.96889	-2.75922	0.00579399
Igkv1-122	ENSMUSG00000095497	21.4187	3.34287	12.3808	-2.6888	0.78306	-3.43371	0.000595376
Ighv1-31	ENSMUSG00000096649	6.69734	0.970804	3.83407	-2.71141	1.13043	-2.39855	0.01646
Ighv8-6	ENSMUSG00000094505	6.95288	1.01467	3.98377	-2.74812	1.38795	-1.97999	0.0477048
Ighv1-77	ENSMUSG00000096452	63.5423	9.442	36.4921	-2.75329	1.34127	-2.05275	0.0400967
Rimbp2	ENSMUSG00000029420	5.27003	0.751839	3.01094	-2.77532	1.11937	-2.47936	0.0131617
Igkv4-90	ENSMUSG00000076533	25.6774	3.58227	14.6298	-2.84564	1.02107	-2.78692	0.00532115
Ighv1-75	ENSMUSG00000096020	180.173	24.225	102.199	-2.89227	1.35666	-2.13191	0.0330143
Igkv4-57	ENSMUSG00000076556	419.581	53.1935	236.387	-2.97886	1.10124	-2.70499	0.00683056
Gm16178	ENSMUSG00000086681	4.28874	0.552694	2.42071	-3.04078	1.31147	-2.31859	0.0204171
Ighv1-80	ENSMUSG00000094075	788.849	95.4552	442.152	-3.04704	1.14386	-2.66382	0.00772579
Ighv2-9	ENSMUSG00000096638	135.529	14.9562	75.2428	-3.17642	1.25012	-2.5409	0.0110566
Ighv1-42	ENSMUSG00000094652	594.867	64.0539	329.46	-3.2143	1.4571	-2.20596	0.0273871
Gnat1	ENSMUSG00000034837	2.99781	0.29347	1.64564	-3.26683	1.46158	-2.23513	0.0254085
Cpa2	ENSMUSG00000071553	5.17909	0.525661	2.85237	-3.29684	1.34526	-2.45071	0.0142576
Gm47862	ENSMUSG00000111943	3.30982	0.226179	1.768	-3.39706	1.61653	-2.10145	0.0356012
Rag1	ENSMUSG00000061311	24.3992	2.23869	13.319	-3.41521	0.733109	-4.65853	3.18471e-06
Ighv1-50	ENSMUSG00000094198	207.371	18.1631	112.767	-3.51403	1.0093	-3.48165	0.000498338
Ighv5-9	ENSMUSG00000095285	33.1087	2.87069	17.9897	-3.53236	0.83597	-4.22547	2.38445e-05
Naip3	ENSMUSG00000082956	3.86632	0.29347	2.0799	-3.61578	1.35454	-2.66938	0.00759904
Igkv14-130	ENSMUSG00000096461	15.559	1.23484	8.39691	-3.62619	1.19516	-3.03408	0.00241272
Cpa1	ENSMUSG00000054446	21.2506	1.56736	11.409	-3.76239	0.768797	-4.89387	9.88709e-07
Igkv4-81	ENSMUSG00000076539	2.58421	0	1.29211	-3.764	1.62603	-2.31484	0.0206216
Gm45140	ENSMUSG00000107928	2.63388	0	1.31694	-3.78723	1.54787	-2.44673	0.0144159
Gm47435	ENSMUSG00000113212	4.84506	0.26283	2.55395	-3.94348	1.42327	-2.77072	0.00559322
Cel	ENSMUSG00000026818	17.7785	0.846164	9.31235	-4.47842	1.08794	-4.11642	3.84803e-05
Reg2	ENSMUSG00000023140	4.30603	0	2.15301	-4.49651	1.3786	-3.26165	0.00110764
Igkv7-33	ENSMUSG00000076575	4.37296	0	2.18648	-4.52547	1.74721	-2.59011	0.00959458
Gm12033	ENSMUSG00000078965	12.114	0.58694	6.35046	-4.53925	1.43969	-3.15293	0.00161641
2210010C04Rik	ENSMUSG00000029882	12.5692	0.525661	6.54741	-4.58162	1.22908	-3.72768	0.00019325
Prss2	ENSMUSG00000057163	19.4399	0.782479	10.1112	-4.63802	0.981474	-4.72557	2.29471e-06
Sycn	ENSMUSG00000084174	4.86909	0	2.43455	-4.65833	1.48325	-3.14062	0.0016859
Clps	ENSMUSG00000024225	5.43452	0	2.71726	-4.81447	1.45643	-3.30566	0.000947524
Cela3b	ENSMUSG00000023433	9.21206	0.259224	4.73564	-4.85776	1.3049	-3.72271	0.0001971
Ighv3-8	ENSMUSG00000076674	270.135	7.27869	138.707	-5.21481	1.27052	-4.10447	4.05251e-05
Pnlip	ENSMUSG00000046008	39.3262	1.05132	20.1888	-5.23889	0.882636	-5.93551	2.92931e-09
Amy2b	ENSMUSG00000083079	7.48341	0	3.7417	-5.2848	1.3348	-3.95925	7.51869e-05
Cela2a	ENSMUSG00000058579	33.3864	0.748233	17.0673	-5.4307	1.00324	-5.41317	6.19203e-08
Try4	ENSMUSG00000054106	14.954	0.226179	7.5901	-5.55877	1.20288	-4.6212	3.81524e-06
Try5	ENSMUSG00000036938	9.62791	0	4.81396	-5.6492	1.23943	-4.55788	5.16714e-06
Ctrb1	ENSMUSG00000031957	54.4013	0.519649	27.4605	-6.71435	1.0944	-6.13518	8.50654e-10
