# Supplementary material for: Deconvolution of RNA-Seq Analysis of Hyperbaric Oxygen-Treated Mice Lungs Reveals Mesenchymal Cell Subtype Changes
Source: Int J Mol Sci. 2020 Feb 18;21(4):1371. doi: 10.3390/ijms21041371 (PMC7039706; doi:10.3390/ijms21041371)
Supplement: Supplementary file 1 [file ijms-21-01371-s001.zip › Supplementary data/Table S10. GO enrichment analysis of differentially expressed genes in myofibroblasts.xlsx]

## Sheet: Enrichment Pathway
Supplementary table 10. GO enrichment analysis of differentially expressed genes in myofibroblasts.
Column A contains Summary (the biological process that has the lowest P-value within the cluster) and Members (the other biological processes within the culster).
Columns B-D contain meta-data describing the terms.
Columns E and F contain the enrichment p-values and multi-test-corrected q-values.
Columns H & I enumerate the genes found in each enriched term.
GroupID	Category	Term	Description	LogP	Log(q-value)	InTerm_InList	Genes ID	Symbols
1_Summary	GO Biological Processes	GO:0071774	response to fibroblast growth factor	-11.7687	-7.57079	5/92	15245,15936,21825,22418,22695,11504,12702,12825,13653,14609,15507,16476,16477,18606,23882,11475,16011,100689,17022,19735	Hhip,Ier2,Thbs1,Wnt5a,Zfp36,Adamts1,Socs3,Col3a1,Egr1,Gja1,Hspb1,Jun,Junb,Enpp2,Gadd45g,Acta2,Igfbp5,Spon2,Lum,Rgs2
1_Member	GO Biological Processes	GO:0071774	response to fibroblast growth factor	-11.7687	-7.57079	5/92	15245,15936,21825,22418,22695	Hhip,Ier2,Thbs1,Wnt5a,Zfp36
1_Member	GO Biological Processes	GO:0001568	blood vessel development	-8.10264	-4.50681	12/719	11504,12702,12825,13653,14609,15245,15507,16476,16477,18606,21825,22418	Adamts1,Socs3,Col3a1,Egr1,Gja1,Hhip,Hspb1,Jun,Junb,Enpp2,Thbs1,Wnt5a
1_Member	GO Biological Processes	GO:0001944	vasculature development	-7.88576	-4.38685	12/752	11504,12702,12825,13653,14609,15245,15507,16476,16477,18606,21825,22418	Adamts1,Socs3,Col3a1,Egr1,Gja1,Hhip,Hspb1,Jun,Junb,Enpp2,Thbs1,Wnt5a
1_Member	GO Biological Processes	GO:0072358	cardiovascular system development	-7.80318	-4.38345	12/765	11504,12702,12825,13653,14609,15245,15507,16476,16477,18606,21825,22418	Adamts1,Socs3,Col3a1,Egr1,Gja1,Hhip,Hspb1,Jun,Junb,Enpp2,Thbs1,Wnt5a
1_Member	GO Biological Processes	GO:0042089	cytokine biosynthetic process	-6.87176	-3.62812	6/122	13653,15507,21825,22418,22695,23882	Egr1,Hspb1,Thbs1,Wnt5a,Zfp36,Gadd45g
1_Member	GO Biological Processes	GO:0042107	cytokine metabolic process	-6.78845	-3.59056	6/126	13653,15507,21825,22418,22695,23882	Egr1,Hspb1,Thbs1,Wnt5a,Zfp36,Gadd45g
1_Member	GO Biological Processes	GO:0048514	blood vessel morphogenesis	-6.60495	-3.44846	10/622	11504,12825,14609,15245,15507,16476,16477,18606,21825,22418	Adamts1,Col3a1,Gja1,Hhip,Hspb1,Jun,Junb,Enpp2,Thbs1,Wnt5a
1_Member	GO Biological Processes	GO:0030335	positive regulation of cell migration	-6.09784	-3.10407	9/539	11475,11504,13653,15507,16011,16476,18606,21825,22418	Acta2,Adamts1,Egr1,Hspb1,Igfbp5,Jun,Enpp2,Thbs1,Wnt5a
1_Member	GO Biological Processes	GO:2000147	positive regulation of cell motility	-5.95367	-3.03454	9/561	11475,11504,13653,15507,16011,16476,18606,21825,22418	Acta2,Adamts1,Egr1,Hspb1,Igfbp5,Jun,Enpp2,Thbs1,Wnt5a
1_Member	GO Biological Processes	GO:0051272	positive regulation of cellular component movement	-5.8341	-2.95071	9/580	11475,11504,13653,15507,16011,16476,18606,21825,22418	Acta2,Adamts1,Egr1,Hspb1,Igfbp5,Jun,Enpp2,Thbs1,Wnt5a
1_Member	GO Biological Processes	GO:0040017	positive regulation of locomotion	-5.75475	-2.89929	9/593	11475,11504,13653,15507,16011,16476,18606,21825,22418	Acta2,Adamts1,Egr1,Hspb1,Igfbp5,Jun,Enpp2,Thbs1,Wnt5a
1_Member	GO Biological Processes	GO:0042035	regulation of cytokine biosynthetic process	-5.61997	-2.80229	5/110	13653,15507,21825,22418,22695	Egr1,Hspb1,Thbs1,Wnt5a,Zfp36
1_Member	GO Biological Processes	GO:1901342	regulation of vasculature development	-5.38944	-2.60653	7/341	11504,13653,15245,15507,18606,21825,22418	Adamts1,Egr1,Hhip,Hspb1,Enpp2,Thbs1,Wnt5a
1_Member	GO Biological Processes	GO:0010634	positive regulation of epithelial cell migration	-5.0615	-2.32601	5/143	15507,16476,18606,21825,22418	Hspb1,Jun,Enpp2,Thbs1,Wnt5a
1_Member	GO Biological Processes	GO:0032680	regulation of tumor necrosis factor production	-4.76036	-2.0813	5/165	15507,21825,22418,22695,100689	Hspb1,Thbs1,Wnt5a,Zfp36,Spon2
1_Member	GO Biological Processes	GO:1903555	regulation of tumor necrosis factor superfamily cytokine production	-4.73512	-2.0813	5/167	15507,21825,22418,22695,100689	Hspb1,Thbs1,Wnt5a,Zfp36,Spon2
1_Member	GO Biological Processes	GO:0032640	tumor necrosis factor production	-4.72262	-2.08104	5/168	15507,21825,22418,22695,100689	Hspb1,Thbs1,Wnt5a,Zfp36,Spon2
1_Member	GO Biological Processes	GO:0071706	tumor necrosis factor superfamily cytokine production	-4.6856	-2.0675	5/171	15507,21825,22418,22695,100689	Hspb1,Thbs1,Wnt5a,Zfp36,Spon2
1_Member	GO Biological Processes	GO:0045765	regulation of angiogenesis	-4.54984	-1.95401	6/307	11504,15245,15507,18606,21825,22418	Adamts1,Hhip,Hspb1,Enpp2,Thbs1,Wnt5a
1_Member	GO Biological Processes	GO:0001525	angiogenesis	-4.24596	-1.69153	7/513	11504,15245,15507,16476,18606,21825,22418	Adamts1,Hhip,Hspb1,Jun,Enpp2,Thbs1,Wnt5a
1_Member	GO Biological Processes	GO:0010632	regulation of epithelial cell migration	-4.11716	-1.59138	5/225	15507,16476,18606,21825,22418	Hspb1,Jun,Enpp2,Thbs1,Wnt5a
1_Member	GO Biological Processes	GO:0001816	cytokine production	-4.02468	-1.53437	8/756	13653,15507,17022,21825,22418,22695,23882,100689	Egr1,Hspb1,Lum,Thbs1,Wnt5a,Zfp36,Gadd45g,Spon2
1_Member	GO Biological Processes	GO:0001667	ameboidal-type cell migration	-3.87242	-1.393	6/407	11475,15507,16476,18606,21825,22418	Acta2,Hspb1,Jun,Enpp2,Thbs1,Wnt5a
1_Member	GO Biological Processes	GO:0010631	epithelial cell migration	-3.67275	-1.21636	5/280	15507,16476,18606,21825,22418	Hspb1,Jun,Enpp2,Thbs1,Wnt5a
1_Member	GO Biological Processes	GO:0090132	epithelium migration	-3.65844	-1.21636	5/282	15507,16476,18606,21825,22418	Hspb1,Jun,Enpp2,Thbs1,Wnt5a
1_Member	GO Biological Processes	GO:0090130	tissue migration	-3.64423	-1.21636	5/284	15507,16476,18606,21825,22418	Hspb1,Jun,Enpp2,Thbs1,Wnt5a
1_Member	GO Biological Processes	GO:0001819	positive regulation of cytokine production	-3.6413	-1.21636	6/449	13653,15507,17022,21825,22418,100689	Egr1,Hspb1,Lum,Thbs1,Wnt5a,Spon2
1_Member	GO Biological Processes	GO:0001817	regulation of cytokine production	-3.48913	-1.11731	7/680	13653,15507,17022,21825,22418,22695,100689	Egr1,Hspb1,Lum,Thbs1,Wnt5a,Zfp36,Spon2
1_Member	GO Biological Processes	GO:0045859	regulation of protein kinase activity	-2.75179	-0.540676	6/664	13653,15507,19735,21825,22418,23882	Egr1,Hspb1,Rgs2,Thbs1,Wnt5a,Gadd45g
1_Member	GO Biological Processes	GO:0043549	regulation of kinase activity	-2.54537	-0.356079	6/730	13653,15507,19735,21825,22418,23882	Egr1,Hspb1,Rgs2,Thbs1,Wnt5a,Gadd45g
2_Summary	GO Biological Processes	GO:0070848	response to growth factor	-10.0137	-6.11681	13/619	12160,12825,13653,14281,15245,15507,15936,16476,21825,22418,22695,23893,66695	Bmp5,Col3a1,Egr1,Fos,Hhip,Hspb1,Ier2,Jun,Thbs1,Wnt5a,Zfp36,Grem2,Aspn
2_Member	GO Biological Processes	GO:0070848	response to growth factor	-10.0137	-6.11681	13/619	12160,12825,13653,14281,15245,15507,15936,16476,21825,22418,22695,23893,66695	Bmp5,Col3a1,Egr1,Fos,Hhip,Hspb1,Ier2,Jun,Thbs1,Wnt5a,Zfp36,Grem2,Aspn
2_Member	GO Biological Processes	GO:0071363	cellular response to growth factor stimulus	-8.9453	-5.22454	12/605	12160,12825,13653,14281,15245,15507,16476,21825,22418,22695,23893,66695	Bmp5,Col3a1,Egr1,Fos,Hhip,Hspb1,Jun,Thbs1,Wnt5a,Zfp36,Grem2,Aspn
2_Member	GO Biological Processes	GO:0007178	transmembrane receptor protein serine/threonine kinase signaling pathway	-7.59215	-4.2934	9/359	12160,12825,13653,14281,16476,21825,22418,23893,66695	Bmp5,Col3a1,Egr1,Fos,Jun,Thbs1,Wnt5a,Grem2,Aspn
2_Member	GO Biological Processes	GO:0007179	transforming growth factor beta receptor signaling pathway	-4.73512	-2.0813	5/167	12825,14281,16476,21825,66695	Col3a1,Fos,Jun,Thbs1,Aspn
2_Member	GO Biological Processes	GO:0071560	cellular response to transforming growth factor beta stimulus	-4.29869	-1.72406	5/206	12825,14281,16476,21825,66695	Col3a1,Fos,Jun,Thbs1,Aspn
2_Member	GO Biological Processes	GO:0071559	response to transforming growth factor beta	-4.24923	-1.69153	5/211	12825,14281,16476,21825,66695	Col3a1,Fos,Jun,Thbs1,Aspn
2_Member	GO Biological Processes	GO:0090092	regulation of transmembrane receptor protein serine/threonine kinase signaling pathway	-4.03686	-1.53794	5/234	12160,21825,22418,23893,66695	Bmp5,Thbs1,Wnt5a,Grem2,Aspn
2_Member	GO Biological Processes	GO:0090287	regulation of cellular response to growth factor stimulus	-3.73861	-1.27311	5/271	15245,21825,22418,23893,66695	Hhip,Thbs1,Wnt5a,Grem2,Aspn
3_Summary	GO Biological Processes	GO:0060537	muscle tissue development	-6.56478	-3.44607	9/474	12160,12227,12825,13653,14281,14609,16011,19735,22418,16009,16852,16476	Bmp5,Btg2,Col3a1,Egr1,Fos,Gja1,Igfbp5,Rgs2,Wnt5a,Igfbp3,Lgals1,Jun
3_Member	GO Biological Processes	GO:0060537	muscle tissue development	-6.56478	-3.44607	9/474	12160,12227,12825,13653,14281,14609,16011,19735,22418	Bmp5,Btg2,Col3a1,Egr1,Fos,Gja1,Igfbp5,Rgs2,Wnt5a
3_Member	GO Biological Processes	GO:0061061	muscle structure development	-6.1292	-3.10681	10/701	12227,12825,13653,14281,14609,16009,16011,16852,19735,22418	Btg2,Col3a1,Egr1,Fos,Gja1,Igfbp3,Igfbp5,Lgals1,Rgs2,Wnt5a
3_Member	GO Biological Processes	GO:0007517	muscle organ development	-4.76693	-2.0813	7/425	12227,12825,13653,14281,14609,19735,22418	Btg2,Col3a1,Egr1,Fos,Gja1,Rgs2,Wnt5a
3_Member	GO Biological Processes	GO:0014706	striated muscle tissue development	-4.60136	-1.99454	7/451	12160,12227,13653,14281,14609,19735,22418	Bmp5,Btg2,Egr1,Fos,Gja1,Rgs2,Wnt5a
3_Member	GO Biological Processes	GO:1901214	regulation of neuron death	-3.11458	-0.835769	5/371	12227,13653,14281,16476,22418	Btg2,Egr1,Fos,Jun,Wnt5a
3_Member	GO Biological Processes	GO:0070997	neuron death	-2.93014	-0.681643	5/408	12227,13653,14281,16476,22418	Btg2,Egr1,Fos,Jun,Wnt5a
4_Summary	GO Biological Processes	GO:0033002	muscle cell proliferation	-6.48017	-3.39623	7/234	11504,13653,14609,16009,16011,16476,21825,12825,22418,12702	Adamts1,Egr1,Gja1,Igfbp3,Igfbp5,Jun,Thbs1,Col3a1,Wnt5a,Socs3
4_Member	GO Biological Processes	GO:0033002	muscle cell proliferation	-6.48017	-3.39623	7/234	11504,13653,14609,16009,16011,16476,21825	Adamts1,Egr1,Gja1,Igfbp3,Igfbp5,Jun,Thbs1
4_Member	GO Biological Processes	GO:0048660	regulation of smooth muscle cell proliferation	-6.1286	-3.10681	6/163	11504,13653,16009,16011,16476,21825	Adamts1,Egr1,Igfbp3,Igfbp5,Jun,Thbs1
4_Member	GO Biological Processes	GO:0048659	smooth muscle cell proliferation	-6.05178	-3.08434	6/168	11504,13653,16009,16011,16476,21825	Adamts1,Egr1,Igfbp3,Igfbp5,Jun,Thbs1
4_Member	GO Biological Processes	GO:0048661	positive regulation of smooth muscle cell proliferation	-5.69944	-2.86328	5/106	11504,13653,16011,16476,21825	Adamts1,Egr1,Igfbp5,Jun,Thbs1
4_Member	GO Biological Processes	GO:0051271	negative regulation of cellular component movement	-3.43078	-1.07174	5/316	12825,16009,16011,21825,22418	Col3a1,Igfbp3,Igfbp5,Thbs1,Wnt5a
4_Member	GO Biological Processes	GO:0040013	negative regulation of locomotion	-3.33283	-0.980253	5/332	12825,16009,16011,21825,22418	Col3a1,Igfbp3,Igfbp5,Thbs1,Wnt5a
4_Member	GO Biological Processes	GO:1901699	cellular response to nitrogen compound	-2.11554	0	5/632	12702,12825,13653,16011,21825	Socs3,Col3a1,Egr1,Igfbp5,Thbs1
5_Summary	GO Biological Processes	GO:0050673	epithelial cell proliferation	-5.82638	-2.95071	8/426	12160,14609,16009,16011,16476,21825,22418,22695,11504,12825,16523,19735,11475,66175,16477,66695,12702,15245,15507,12227,13653,23893,21345	Bmp5,Gja1,Igfbp3,Igfbp5,Jun,Thbs1,Wnt5a,Zfp36,Adamts1,Col3a1,Kcnj8,Rgs2,Acta2,Mustn1,Junb,Aspn,Socs3,Hhip,Hspb1,Btg2,Egr1,Grem2,Tagln
5_Member	GO Biological Processes	GO:0050673	epithelial cell proliferation	-5.82638	-2.95071	8/426	12160,14609,16009,16011,16476,21825,22418,22695	Bmp5,Gja1,Igfbp3,Igfbp5,Jun,Thbs1,Wnt5a,Zfp36
5_Member	GO Biological Processes	GO:0007507	heart development	-5.54474	-2.7448	9/629	11504,12160,12825,14609,16476,16523,19735,21825,22418	Adamts1,Bmp5,Col3a1,Gja1,Jun,Kcnj8,Rgs2,Thbs1,Wnt5a
5_Member	GO Biological Processes	GO:0009611	response to wounding	-5.31757	-2.55105	8/499	11475,12825,14609,16476,21825,22418,22695,66175	Acta2,Col3a1,Gja1,Jun,Thbs1,Wnt5a,Zfp36,Mustn1
5_Member	GO Biological Processes	GO:0001503	ossification	-5.06688	-2.32601	7/382	12160,14609,16009,16011,16477,22418,66695	Bmp5,Gja1,Igfbp3,Igfbp5,Junb,Wnt5a,Aspn
5_Member	GO Biological Processes	GO:0007169	transmembrane receptor protein tyrosine kinase signaling pathway	-4.96308	-2.24231	8/558	12160,12702,15245,15507,16009,16011,21825,22418	Bmp5,Socs3,Hhip,Hspb1,Igfbp3,Igfbp5,Thbs1,Wnt5a
5_Member	GO Biological Processes	GO:0003007	heart morphogenesis	-4.76616	-2.0813	6/281	11504,12160,14609,16476,21825,22418	Adamts1,Bmp5,Gja1,Jun,Thbs1,Wnt5a
5_Member	GO Biological Processes	GO:0008285	negative regulation of cell proliferation	-4.34301	-1.75791	8/681	12160,12227,14609,16009,16011,16476,21825,22418	Bmp5,Btg2,Gja1,Igfbp3,Igfbp5,Jun,Thbs1,Wnt5a
5_Member	GO Biological Processes	GO:0050678	regulation of epithelial cell proliferation	-4.17822	-1.63355	6/358	12160,14609,16476,21825,22418,22695	Bmp5,Gja1,Jun,Thbs1,Wnt5a,Zfp36
5_Member	GO Biological Processes	GO:0042060	wound healing	-4.14496	-1.60983	6/363	11475,12825,14609,21825,22418,66175	Acta2,Col3a1,Gja1,Thbs1,Wnt5a,Mustn1
5_Member	GO Biological Processes	GO:0061448	connective tissue development	-3.63716	-1.21636	5/285	12160,13653,21825,22418,66175	Bmp5,Egr1,Thbs1,Wnt5a,Mustn1
5_Member	GO Biological Processes	GO:0048608	reproductive structure development	-3.63609	-1.21636	6/450	11504,12160,12702,14609,16477,22418	Adamts1,Bmp5,Socs3,Gja1,Junb,Wnt5a
5_Member	GO Biological Processes	GO:0061458	reproductive system development	-3.61541	-1.20992	6/454	11504,12160,12702,14609,16477,22418	Adamts1,Bmp5,Socs3,Gja1,Junb,Wnt5a
5_Member	GO Biological Processes	GO:0007389	pattern specification process	-3.54461	-1.1529	6/468	12160,12227,14609,15245,22418,23893	Bmp5,Btg2,Gja1,Hhip,Wnt5a,Grem2
5_Member	GO Biological Processes	GO:0048729	tissue morphogenesis	-3.49299	-1.11731	7/679	12160,12702,12825,14609,15245,16011,22418	Bmp5,Socs3,Col3a1,Gja1,Hhip,Igfbp5,Wnt5a
5_Member	GO Biological Processes	GO:0032102	negative regulation of response to external stimulus	-3.30329	-0.966676	5/337	12702,14609,21825,22418,22695	Socs3,Gja1,Thbs1,Wnt5a,Zfp36
5_Member	GO Biological Processes	GO:0001501	skeletal system development	-3.25332	-0.924669	6/531	12160,14609,15245,21825,22418,66175	Bmp5,Gja1,Hhip,Thbs1,Wnt5a,Mustn1
5_Member	GO Biological Processes	GO:0002009	morphogenesis of an epithelium	-3.15673	-0.861938	6/554	12160,12702,14609,15245,16011,22418	Bmp5,Socs3,Gja1,Hhip,Igfbp5,Wnt5a
5_Member	GO Biological Processes	GO:0030855	epithelial cell differentiation	-2.87503	-0.631388	6/628	12160,14609,16476,21345,22418,22695	Bmp5,Gja1,Jun,Tagln,Wnt5a,Zfp36
5_Member	GO Biological Processes	GO:0009896	positive regulation of catabolic process	-2.86525	-0.626831	5/422	12227,14609,16009,22418,22695	Btg2,Gja1,Igfbp3,Wnt5a,Zfp36
5_Member	GO Biological Processes	GO:0001558	regulation of cell growth	-2.82482	-0.600057	5/431	14609,16009,16011,19735,22418	Gja1,Igfbp3,Igfbp5,Rgs2,Wnt5a
5_Member	GO Biological Processes	GO:0006954	inflammatory response	-2.66448	-0.462227	6/691	12702,14609,16476,21825,22418,22695	Socs3,Gja1,Jun,Thbs1,Wnt5a,Zfp36
5_Member	GO Biological Processes	GO:0040008	regulation of growth	-2.5842	-0.38631	6/717	12702,14609,16009,16011,19735,22418	Socs3,Gja1,Igfbp3,Igfbp5,Rgs2,Wnt5a
5_Member	GO Biological Processes	GO:0048568	embryonic organ development	-2.56652	-0.372958	5/494	12160,12702,14609,16477,22418	Bmp5,Socs3,Gja1,Junb,Wnt5a
5_Member	GO Biological Processes	GO:0016049	cell growth	-2.49608	-0.323496	5/513	14609,16009,16011,19735,22418	Gja1,Igfbp3,Igfbp5,Rgs2,Wnt5a
5_Member	GO Biological Processes	GO:0032101	regulation of response to external stimulus	-2.42822	-0.259717	6/771	12702,14609,15507,21825,22418,22695	Socs3,Gja1,Hspb1,Thbs1,Wnt5a,Zfp36
5_Member	GO Biological Processes	GO:0003006	developmental process involved in reproduction	-2.37115	-0.210685	6/792	11504,12160,12702,14609,16477,22418	Adamts1,Bmp5,Socs3,Gja1,Junb,Wnt5a
5_Member	GO Biological Processes	GO:0048598	embryonic morphogenesis	-2.09869	0	5/638	12160,12702,14609,22418,23893	Bmp5,Socs3,Gja1,Wnt5a,Grem2
6_Summary	GO Biological Processes	GO:0000165	MAPK cascade	-4.70796	-2.07828	9/799	11475,12160,16009,16476,19735,21825,22418,22695,23882,12702,15507,13653,14281	Acta2,Bmp5,Igfbp3,Jun,Rgs2,Thbs1,Wnt5a,Zfp36,Gadd45g,Socs3,Hspb1,Egr1,Fos
6_Member	GO Biological Processes	GO:0000165	MAPK cascade	-4.70796	-2.07828	9/799	11475,12160,16009,16476,19735,21825,22418,22695,23882	Acta2,Bmp5,Igfbp3,Jun,Rgs2,Thbs1,Wnt5a,Zfp36,Gadd45g
6_Member	GO Biological Processes	GO:0043408	regulation of MAPK cascade	-4.08126	-1.56461	8/742	11475,12160,16009,16476,19735,21825,22418,23882	Acta2,Bmp5,Igfbp3,Jun,Rgs2,Thbs1,Wnt5a,Gadd45g
6_Member	GO Biological Processes	GO:0001933	negative regulation of protein phosphorylation	-3.86661	-1.393	6/408	12702,15507,16009,16476,19735,23882	Socs3,Hspb1,Igfbp3,Jun,Rgs2,Gadd45g
6_Member	GO Biological Processes	GO:0042326	negative regulation of phosphorylation	-3.62573	-1.21317	6/452	12702,15507,16009,16476,19735,23882	Socs3,Hspb1,Igfbp3,Jun,Rgs2,Gadd45g
6_Member	GO Biological Processes	GO:0010942	positive regulation of cell death	-3.43189	-1.07174	7/695	13653,14281,16009,16476,21825,22418,23882	Egr1,Fos,Igfbp3,Jun,Thbs1,Wnt5a,Gadd45g
6_Member	GO Biological Processes	GO:0043410	positive regulation of MAPK cascade	-3.30124	-0.966676	6/520	11475,16009,16476,21825,22418,23882	Acta2,Igfbp3,Jun,Thbs1,Wnt5a,Gadd45g
6_Member	GO Biological Processes	GO:0010563	negative regulation of phosphorus metabolic process	-3.1898	-0.872724	6/546	12702,15507,16009,16476,19735,23882	Socs3,Hspb1,Igfbp3,Jun,Rgs2,Gadd45g
6_Member	GO Biological Processes	GO:0045936	negative regulation of phosphate metabolic process	-3.1898	-0.872724	6/546	12702,15507,16009,16476,19735,23882	Socs3,Hspb1,Igfbp3,Jun,Rgs2,Gadd45g
6_Member	GO Biological Processes	GO:0031400	negative regulation of protein modification process	-3.11618	-0.835769	6/564	12702,15507,16009,16476,19735,23882	Socs3,Hspb1,Igfbp3,Jun,Rgs2,Gadd45g
6_Member	GO Biological Processes	GO:0043065	positive regulation of apoptotic process	-2.86093	-0.626831	6/632	13653,16009,16476,21825,22418,23882	Egr1,Igfbp3,Jun,Thbs1,Wnt5a,Gadd45g
6_Member	GO Biological Processes	GO:0043068	positive regulation of programmed cell death	-2.84345	-0.614045	6/637	13653,16009,16476,21825,22418,23882	Egr1,Igfbp3,Jun,Thbs1,Wnt5a,Gadd45g
7_Summary	GO Biological Processes	GO:0002237	response to molecule of bacterial origin	-4.04812	-1.54043	6/378	16476,16477,16523,22418,22695,100689,13653,16011	Jun,Junb,Kcnj8,Wnt5a,Zfp36,Spon2,Egr1,Igfbp5
7_Member	GO Biological Processes	GO:0002237	response to molecule of bacterial origin	-4.04812	-1.54043	6/378	16476,16477,16523,22418,22695,100689	Jun,Junb,Kcnj8,Wnt5a,Zfp36,Spon2
7_Member	GO Biological Processes	GO:0032496	response to lipopolysaccharide	-3.17344	-0.862042	5/360	16476,16477,16523,22695,100689	Jun,Junb,Kcnj8,Zfp36,Spon2
7_Member	GO Biological Processes	GO:0014070	response to organic cyclic compound	-2.53359	-0.352734	6/734	13653,16011,16476,16477,16523,22695	Egr1,Igfbp5,Jun,Junb,Kcnj8,Zfp36
8_Summary	GO Biological Processes	GO:0031346	positive regulation of cell projection organization	-3.55457	-1.15603	6/466	11504,12160,15507,18606,19735,22418,16852	Adamts1,Bmp5,Hspb1,Enpp2,Rgs2,Wnt5a,Lgals1
8_Member	GO Biological Processes	GO:0031346	positive regulation of cell projection organization	-3.55457	-1.15603	6/466	11504,12160,15507,18606,19735,22418	Adamts1,Bmp5,Hspb1,Enpp2,Rgs2,Wnt5a
8_Member	GO Biological Processes	GO:0010976	positive regulation of neuron projection development	-3.16259	-0.861938	5/362	11504,12160,15507,19735,22418	Adamts1,Bmp5,Hspb1,Rgs2,Wnt5a
8_Member	GO Biological Processes	GO:0120035	regulation of plasma membrane bounded cell projection organization	-3.15933	-0.861938	7/772	11504,12160,15507,16852,18606,19735,22418	Adamts1,Bmp5,Hspb1,Lgals1,Enpp2,Rgs2,Wnt5a
8_Member	GO Biological Processes	GO:0031344	regulation of cell projection organization	-3.1296	-0.840196	7/781	11504,12160,15507,16852,18606,19735,22418	Adamts1,Bmp5,Hspb1,Lgals1,Enpp2,Rgs2,Wnt5a
8_Member	GO Biological Processes	GO:0050769	positive regulation of neurogenesis	-3.05299	-0.794197	6/580	11504,12160,15507,18606,19735,22418	Adamts1,Bmp5,Hspb1,Enpp2,Rgs2,Wnt5a
8_Member	GO Biological Processes	GO:0010975	regulation of neuron projection development	-2.96564	-0.71224	6/603	11504,12160,15507,16852,19735,22418	Adamts1,Bmp5,Hspb1,Lgals1,Rgs2,Wnt5a
8_Member	GO Biological Processes	GO:0051962	positive regulation of nervous system development	-2.79536	-0.575195	6/651	11504,12160,15507,18606,19735,22418	Adamts1,Bmp5,Hspb1,Enpp2,Rgs2,Wnt5a
8_Member	GO Biological Processes	GO:0010720	positive regulation of cell development	-2.76843	-0.55281	6/659	11504,12160,15507,18606,19735,22418	Adamts1,Bmp5,Hspb1,Enpp2,Rgs2,Wnt5a
8_Member	GO Biological Processes	GO:0045666	positive regulation of neuron differentiation	-2.69673	-0.490069	5/461	11504,12160,15507,19735,22418	Adamts1,Bmp5,Hspb1,Rgs2,Wnt5a
8_Member	GO Biological Processes	GO:0045664	regulation of neuron differentiation	-2.41446	-0.249995	6/776	11504,12160,15507,16852,19735,22418	Adamts1,Bmp5,Hspb1,Lgals1,Rgs2,Wnt5a
9_Summary	GO Biological Processes	GO:0034765	regulation of ion transmembrane transport	-3.49549	-1.11731	6/478	14579,14609,16523,19735,21825,59095	Gem,Gja1,Kcnj8,Rgs2,Thbs1,Fxyd6
9_Member	GO Biological Processes	GO:0034765	regulation of ion transmembrane transport	-3.49549	-1.11731	6/478	14579,14609,16523,19735,21825,59095	Gem,Gja1,Kcnj8,Rgs2,Thbs1,Fxyd6
9_Member	GO Biological Processes	GO:0034762	regulation of transmembrane transport	-3.10019	-0.826579	6/568	14579,14609,16523,19735,21825,59095	Gem,Gja1,Kcnj8,Rgs2,Thbs1,Fxyd6
9_Member	GO Biological Processes	GO:0043269	regulation of ion transport	-2.53652	-0.352734	6/733	14579,14609,16523,19735,21825,59095	Gem,Gja1,Kcnj8,Rgs2,Thbs1,Fxyd6
10_Summary	GO Biological Processes	GO:0006417	regulation of translation	-3.32688	-0.980253	5/333	12227,16011,19735,21825,22695,12825,16852,22418	Btg2,Igfbp5,Rgs2,Thbs1,Zfp36,Col3a1,Lgals1,Wnt5a
10_Member	GO Biological Processes	GO:0006417	regulation of translation	-3.32688	-0.980253	5/333	12227,16011,19735,21825,22695	Btg2,Igfbp5,Rgs2,Thbs1,Zfp36
10_Member	GO Biological Processes	GO:0034248	regulation of cellular amide metabolic process	-3.05256	-0.794197	5/383	12227,16011,19735,21825,22695	Btg2,Igfbp5,Rgs2,Thbs1,Zfp36
10_Member	GO Biological Processes	GO:0010608	posttranscriptional regulation of gene expression	-2.52536	-0.348662	5/505	12227,16011,19735,21825,22695	Btg2,Igfbp5,Rgs2,Thbs1,Zfp36
10_Member	GO Biological Processes	GO:0045596	negative regulation of cell differentiation	-2.35254	-0.196041	6/799	12825,16011,16852,19735,22418,22695	Col3a1,Igfbp5,Lgals1,Rgs2,Wnt5a,Zfp36
10_Member	GO Biological Processes	GO:0006412	translation	-2.16437	-0.0118019	5/615	12227,16011,19735,21825,22695	Btg2,Igfbp5,Rgs2,Thbs1,Zfp36
10_Member	GO Biological Processes	GO:0043043	peptide biosynthetic process	-2.10148	0	5/637	12227,16011,19735,21825,22695	Btg2,Igfbp5,Rgs2,Thbs1,Zfp36
11_Summary	GO Biological Processes	GO:0002521	leukocyte differentiation	-3.08828	-0.819812	6/571	13653,14281,16476,16477,16852,23882	Egr1,Fos,Jun,Junb,Lgals1,Gadd45g
11_Member	GO Biological Processes	GO:0002521	leukocyte differentiation	-3.08828	-0.819812	6/571	13653,14281,16476,16477,16852,23882	Egr1,Fos,Jun,Junb,Lgals1,Gadd45g
