# Supplementary material for: Deconvolution of RNA-Seq Analysis of Hyperbaric Oxygen-Treated Mice Lungs Reveals Mesenchymal Cell Subtype Changes
Source: Int J Mol Sci. 2020 Feb 18;21(4):1371. doi: 10.3390/ijms21041371 (PMC7039706; doi:10.3390/ijms21041371)
Supplement: Supplementary file 1 [file ijms-21-01371-s001.zip › Supplementary data/Table S8. GO enrichment analysis of differentially expressed genes in mesothelial cell.xlsx]

## Sheet: Enrichment Pathway
Supplementary table 8. GO enrichment analysis of differentially expressed genes in mesothelial cell.
Column A contains Summary (the biological process that has the lowest P-value within the cluster) and Members (the other biological processes within the culster).
Columns B-D contain meta-data describing the terms.
Columns E and F contain the enrichment p-values and multi-test-corrected q-values.
Columns H & I enumerate the genes found in each enriched term.
GroupID	Category	Term	Description	LogP	Log(q-value)	InTerm_InList	Genes ID	Symbols
1_Summary	GO Biological Processes	GO:0060541	respiratory system development	-12.8997	-8.70178	10/253	14164,14465,14726,14734,16000,16011,17263,19378,22431,58994,11910,12389,23967,12759,18569,26941,68655,100039795,22350,13052,13008,16669,12266	Fgf1,Gata6,Pdpn,Gpc3,Igf1,Igfbp5,Meg3,Aldh1a2,Wt1,Smpd3,Atf3,Cav1,Osr1,Clu,Pdcd4,Slc9a3r1,Fndc1,Ildr2,Ezr,Cxadr,Csrp2,Krt19,C3
1_Member	GO Biological Processes	GO:0060541	respiratory system development	-12.8997	-8.70178	10/253	14164,14465,14726,14734,16000,16011,17263,19378,22431,58994	Fgf1,Gata6,Pdpn,Gpc3,Igf1,Igfbp5,Meg3,Aldh1a2,Wt1,Smpd3
1_Member	GO Biological Processes	GO:0030324	lung development	-11.6881	-7.91452	9/221	14164,14465,14726,14734,16000,16011,17263,19378,58994	Fgf1,Gata6,Pdpn,Gpc3,Igf1,Igfbp5,Meg3,Aldh1a2,Smpd3
1_Member	GO Biological Processes	GO:0030323	respiratory tube development	-11.6353	-7.91452	9/224	14164,14465,14726,14734,16000,16011,17263,19378,58994	Fgf1,Gata6,Pdpn,Gpc3,Igf1,Igfbp5,Meg3,Aldh1a2,Smpd3
1_Member	GO Biological Processes	GO:0060537	muscle tissue development	-10.1974	-6.63587	10/474	11910,12389,14164,14465,16000,16011,17263,19378,22431,23967	Atf3,Cav1,Fgf1,Gata6,Igf1,Igfbp5,Meg3,Aldh1a2,Wt1,Osr1
1_Member	GO Biological Processes	GO:0048286	lung alveolus development	-10.1348	-6.63587	6/61	14465,14726,16000,16011,17263,58994	Gata6,Pdpn,Igf1,Igfbp5,Meg3,Smpd3
1_Member	GO Biological Processes	GO:0043065	positive regulation of apoptotic process	-7.65491	-4.74303	9/632	11910,12389,12759,14465,18569,19378,22431,26941,68655	Atf3,Cav1,Clu,Gata6,Pdcd4,Aldh1a2,Wt1,Slc9a3r1,Fndc1
1_Member	GO Biological Processes	GO:0043068	positive regulation of programmed cell death	-7.62539	-4.74303	9/637	11910,12389,12759,14465,18569,19378,22431,26941,68655	Atf3,Cav1,Clu,Gata6,Pdcd4,Aldh1a2,Wt1,Slc9a3r1,Fndc1
1_Member	GO Biological Processes	GO:0014706	striated muscle tissue development	-7.52608	-4.67061	8/451	11910,12389,14164,14465,16000,17263,19378,22431	Atf3,Cav1,Fgf1,Gata6,Igf1,Meg3,Aldh1a2,Wt1
1_Member	GO Biological Processes	GO:0010942	positive regulation of cell death	-7.29988	-4.48221	9/695	11910,12389,12759,14465,18569,19378,22431,26941,68655	Atf3,Cav1,Clu,Gata6,Pdcd4,Aldh1a2,Wt1,Slc9a3r1,Fndc1
1_Member	GO Biological Processes	GO:0031016	pancreas development	-7.24234	-4.45943	5/89	12759,14465,16000,19378,100039795	Clu,Gata6,Igf1,Aldh1a2,Ildr2
1_Member	GO Biological Processes	GO:0061061	muscle structure development	-6.06162	-3.56271	8/701	11910,12389,14465,16000,16011,17263,18569,22431	Atf3,Cav1,Gata6,Igf1,Igfbp5,Meg3,Pdcd4,Wt1
1_Member	GO Biological Processes	GO:0035265	organ growth	-5.34059	-2.98407	5/215	14164,14465,16000,22431,58994	Fgf1,Gata6,Igf1,Wt1,Smpd3
1_Member	GO Biological Processes	GO:0007517	muscle organ development	-5.10253	-2.77388	6/425	11910,12389,14465,16000,17263,22431	Atf3,Cav1,Gata6,Igf1,Meg3,Wt1
1_Member	GO Biological Processes	GO:0048738	cardiac muscle tissue development	-4.93162	-2.63136	5/261	14164,14465,16000,19378,22431	Fgf1,Gata6,Igf1,Aldh1a2,Wt1
1_Member	GO Biological Processes	GO:0048589	developmental growth	-4.60713	-2.34374	7/787	14164,14465,16000,17263,22350,22431,58994	Fgf1,Gata6,Igf1,Meg3,Ezr,Wt1,Smpd3
1_Member	GO Biological Processes	GO:0042692	muscle cell differentiation	-4.07178	-1.94578	5/395	14465,16000,16011,18569,22431	Gata6,Igf1,Igfbp5,Pdcd4,Wt1
1_Member	GO Biological Processes	GO:0040008	regulation of growth	-3.83125	-1.76047	6/717	14465,14734,16000,16011,22350,22431	Gata6,Gpc3,Igf1,Igfbp5,Ezr,Wt1
1_Member	GO Biological Processes	GO:0060419	heart growth	-3.44605	-1.45229	5/114	13052,14164,14465,16000,22431	Cxadr,Fgf1,Gata6,Igf1,Wt1
1_Member	GO Biological Processes	GO:0051146	striated muscle cell differentiation	-2.82333	-0.935072	7/316	13008,13052,14465,16000,16011,16669,22431	Csrp2,Cxadr,Gata6,Igf1,Igfbp5,Krt19,Wt1
1_Member	GO Biological Processes	GO:0035051	cardiocyte differentiation	-2.51874	-0.684468	5/184	13052,14465,16000,18569,22431	Cxadr,Gata6,Igf1,Pdcd4,Wt1
1_Member	GO Biological Processes	GO:0048639	positive regulation of developmental growth	-2.24158	-0.463649	5/214	12266,14465,16000,22350,22431	C3,Gata6,Igf1,Ezr,Wt1
2_Summary	GO Biological Processes	GO:0001944	vasculature development	-9.57451	-6.15477	11/752	11826,12389,14164,14465,14726,14734,16000,18569,19378,22431,23967,16011,26941,65960,22350,14859,14456,58994,17132,216616,20733	Aqp1,Cav1,Fgf1,Gata6,Pdpn,Gpc3,Igf1,Pdcd4,Aldh1a2,Wt1,Osr1,Igfbp5,Slc9a3r1,Twsg1,Ezr,Gsta3,Gas6,Smpd3,Maf,Efemp1,Spint2
2_Member	GO Biological Processes	GO:0001944	vasculature development	-9.57451	-6.15477	11/752	11826,12389,14164,14465,14726,14734,16000,18569,19378,22431,23967	Aqp1,Cav1,Fgf1,Gata6,Pdpn,Gpc3,Igf1,Pdcd4,Aldh1a2,Wt1,Osr1
2_Member	GO Biological Processes	GO:0072358	cardiovascular system development	-9.4955	-6.14271	11/765	11826,12389,14164,14465,14726,14734,16000,18569,19378,22431,23967	Aqp1,Cav1,Fgf1,Gata6,Pdpn,Gpc3,Igf1,Pdcd4,Aldh1a2,Wt1,Osr1
2_Member	GO Biological Processes	GO:0048729	tissue morphogenesis	-8.68096	-5.54995	10/679	14164,14726,14734,16000,16011,19378,22431,23967,26941,65960	Fgf1,Pdpn,Gpc3,Igf1,Igfbp5,Aldh1a2,Wt1,Osr1,Slc9a3r1,Twsg1
2_Member	GO Biological Processes	GO:0008285	negative regulation of cell proliferation	-8.66866	-5.54995	10/681	12389,14726,14734,16000,16011,18569,19378,22431,26941,65960	Cav1,Pdpn,Gpc3,Igf1,Igfbp5,Pdcd4,Aldh1a2,Wt1,Slc9a3r1,Twsg1
2_Member	GO Biological Processes	GO:0002009	morphogenesis of an epithelium	-8.15026	-5.14965	9/554	14164,14726,14734,16000,16011,19378,22431,23967,26941	Fgf1,Pdpn,Gpc3,Igf1,Igfbp5,Aldh1a2,Wt1,Osr1,Slc9a3r1
2_Member	GO Biological Processes	GO:0007507	heart development	-7.67274	-4.74303	9/629	14164,14465,14726,14734,16000,18569,19378,22431,23967	Fgf1,Gata6,Pdpn,Gpc3,Igf1,Pdcd4,Aldh1a2,Wt1,Osr1
2_Member	GO Biological Processes	GO:0072080	nephron tubule development	-6.98748	-4.26247	5/100	11826,14164,14734,22431,23967	Aqp1,Fgf1,Gpc3,Wt1,Osr1
2_Member	GO Biological Processes	GO:0001655	urogenital system development	-6.969	-4.26247	7/347	11826,14164,14734,16000,19378,22431,23967	Aqp1,Fgf1,Gpc3,Igf1,Aldh1a2,Wt1,Osr1
2_Member	GO Biological Processes	GO:0061326	renal tubule development	-6.86045	-4.20663	5/106	11826,14164,14734,22431,23967	Aqp1,Fgf1,Gpc3,Wt1,Osr1
2_Member	GO Biological Processes	GO:0072009	nephron epithelium development	-6.77984	-4.13826	5/110	11826,14164,14734,22431,23967	Aqp1,Fgf1,Gpc3,Wt1,Osr1
2_Member	GO Biological Processes	GO:0030855	epithelial cell differentiation	-6.423	-3.82717	8/628	12389,14465,14726,16000,22350,22431,23967,26941	Cav1,Gata6,Pdpn,Igf1,Ezr,Wt1,Osr1,Slc9a3r1
2_Member	GO Biological Processes	GO:0072073	kidney epithelium development	-6.19698	-3.65231	5/144	11826,14164,14734,22431,23967	Aqp1,Fgf1,Gpc3,Wt1,Osr1
2_Member	GO Biological Processes	GO:0072006	nephron development	-6.1526	-3.62681	5/147	11826,14164,14734,22431,23967	Aqp1,Fgf1,Gpc3,Wt1,Osr1
2_Member	GO Biological Processes	GO:0001568	blood vessel development	-5.97871	-3.5051	8/719	11826,12389,14164,14465,14734,19378,22431,23967	Aqp1,Cav1,Fgf1,Gata6,Gpc3,Aldh1a2,Wt1,Osr1
2_Member	GO Biological Processes	GO:0072001	renal system development	-5.94981	-3.48431	6/303	11826,14164,14734,19378,22431,23967	Aqp1,Fgf1,Gpc3,Aldh1a2,Wt1,Osr1
2_Member	GO Biological Processes	GO:0060562	epithelial tube morphogenesis	-5.36136	-2.98955	6/383	14164,14734,16000,19378,22431,23967	Fgf1,Gpc3,Igf1,Aldh1a2,Wt1,Osr1
2_Member	GO Biological Processes	GO:0007423	sensory organ development	-5.33686	-2.98407	7/608	11826,16000,19378,22431,23967,26941,65960	Aqp1,Igf1,Aldh1a2,Wt1,Osr1,Slc9a3r1,Twsg1
2_Member	GO Biological Processes	GO:0001822	kidney development	-4.76947	-2.48539	5/282	11826,14164,14734,22431,23967	Aqp1,Fgf1,Gpc3,Wt1,Osr1
2_Member	GO Biological Processes	GO:0003002	regionalization	-4.18938	-2.03681	5/373	14164,14734,19378,22431,23967	Fgf1,Gpc3,Aldh1a2,Wt1,Osr1
2_Member	GO Biological Processes	GO:0048598	embryonic morphogenesis	-4.11004	-1.9796	6/638	14465,14734,19378,23967,26941,65960	Gata6,Gpc3,Aldh1a2,Osr1,Slc9a3r1,Twsg1
2_Member	GO Biological Processes	GO:0001657	ureteric bud development	-3.59243	-1.57639	5/106	14164,14734,14859,22431,23967	Fgf1,Gpc3,Gsta3,Wt1,Osr1
2_Member	GO Biological Processes	GO:0072163	mesonephric epithelium development	-3.59243	-1.57639	5/106	14164,14734,14859,22431,23967	Fgf1,Gpc3,Gsta3,Wt1,Osr1
2_Member	GO Biological Processes	GO:0072164	mesonephric tubule development	-3.59243	-1.57639	5/106	14164,14734,14859,22431,23967	Fgf1,Gpc3,Gsta3,Wt1,Osr1
2_Member	GO Biological Processes	GO:0001823	mesonephros development	-3.53613	-1.53414	5/109	14164,14734,14859,22431,23967	Fgf1,Gpc3,Gsta3,Wt1,Osr1
2_Member	GO Biological Processes	GO:0031214	biomineral tissue development	-2.75868	-0.883013	5/162	14456,14734,16000,23967,58994	Gas6,Gpc3,Igf1,Osr1,Smpd3
2_Member	GO Biological Processes	GO:0061448	connective tissue development	-2.37808	-0.571125	6/285	16000,17132,22431,23967,58994,216616	Igf1,Maf,Wt1,Osr1,Smpd3,Efemp1
2_Member	GO Biological Processes	GO:0061138	morphogenesis of a branching epithelium	-2.15155	-0.391414	5/225	14164,14734,16000,20733,22431	Fgf1,Gpc3,Igf1,Spint2,Wt1
2_Member	GO Biological Processes	GO:0001763	morphogenesis of a branching structure	-2.00817	-0.271403	5/244	14164,14734,16000,20733,22431	Fgf1,Gpc3,Igf1,Spint2,Wt1
3_Summary	GO Biological Processes	GO:0030509	BMP signaling pathway	-9.14529	-5.8505	7/168	12389,14465,14734,18569,56213,58994,65960,17263,14164,16000,16011,19378,23967,68655,11826,14726,18669,22041,66180,12266,71660	Cav1,Gata6,Gpc3,Pdcd4,Htra1,Smpd3,Twsg1,Meg3,Fgf1,Igf1,Igfbp5,Aldh1a2,Osr1,Fndc1,Aqp1,Pdpn,Abcb1b,Trf,P3h4,C3,Rarres2
3_Member	GO Biological Processes	GO:0030509	BMP signaling pathway	-9.14529	-5.8505	7/168	12389,14465,14734,18569,56213,58994,65960	Cav1,Gata6,Gpc3,Pdcd4,Htra1,Smpd3,Twsg1
3_Member	GO Biological Processes	GO:0071772	response to BMP	-8.95258	-5.7547	7/179	12389,14465,14734,18569,56213,58994,65960	Cav1,Gata6,Gpc3,Pdcd4,Htra1,Smpd3,Twsg1
3_Member	GO Biological Processes	GO:0071773	cellular response to BMP stimulus	-8.95258	-5.7547	7/179	12389,14465,14734,18569,56213,58994,65960	Cav1,Gata6,Gpc3,Pdcd4,Htra1,Smpd3,Twsg1
3_Member	GO Biological Processes	GO:0007178	transmembrane receptor protein serine/threonine kinase signaling pathway	-8.29735	-5.24559	8/359	12389,14465,14734,17263,18569,56213,58994,65960	Cav1,Gata6,Gpc3,Meg3,Pdcd4,Htra1,Smpd3,Twsg1
3_Member	GO Biological Processes	GO:0033002	muscle cell proliferation	-8.14341	-5.14965	7/234	12389,14164,14465,16000,16011,18569,58994	Cav1,Fgf1,Gata6,Igf1,Igfbp5,Pdcd4,Smpd3
3_Member	GO Biological Processes	GO:0050673	epithelial cell proliferation	-7.71809	-4.75065	8/426	12389,14164,14734,16000,16011,19378,23967,56213	Cav1,Fgf1,Gpc3,Igf1,Igfbp5,Aldh1a2,Osr1,Htra1
3_Member	GO Biological Processes	GO:0030510	regulation of BMP signaling pathway	-7.05399	-4.28747	5/97	12389,14465,14734,56213,65960	Cav1,Gata6,Gpc3,Htra1,Twsg1
3_Member	GO Biological Processes	GO:0010660	regulation of muscle cell apoptotic process	-6.98748	-4.26247	5/100	12389,14465,16000,18569,68655	Cav1,Gata6,Igf1,Pdcd4,Fndc1
3_Member	GO Biological Processes	GO:0010657	muscle cell apoptotic process	-6.8811	-4.21044	5/105	12389,14465,16000,18569,68655	Cav1,Gata6,Igf1,Pdcd4,Fndc1
3_Member	GO Biological Processes	GO:0050678	regulation of epithelial cell proliferation	-6.87684	-4.21044	7/358	12389,14164,14734,16000,19378,23967,56213	Cav1,Fgf1,Gpc3,Igf1,Aldh1a2,Osr1,Htra1
3_Member	GO Biological Processes	GO:0071363	cellular response to growth factor stimulus	-6.54623	-3.91654	8/605	12389,14164,14465,14734,18569,56213,58994,65960	Cav1,Fgf1,Gata6,Gpc3,Pdcd4,Htra1,Smpd3,Twsg1
3_Member	GO Biological Processes	GO:0070848	response to growth factor	-6.47064	-3.86381	8/619	12389,14164,14465,14734,18569,56213,58994,65960	Cav1,Fgf1,Gata6,Gpc3,Pdcd4,Htra1,Smpd3,Twsg1
3_Member	GO Biological Processes	GO:0090287	regulation of cellular response to growth factor stimulus	-6.23258	-3.67815	6/271	12389,14164,14465,14734,56213,65960	Cav1,Fgf1,Gata6,Gpc3,Htra1,Twsg1
3_Member	GO Biological Processes	GO:0048660	regulation of smooth muscle cell proliferation	-5.93072	-3.4732	5/163	12389,16000,16011,18569,58994	Cav1,Igf1,Igfbp5,Pdcd4,Smpd3
3_Member	GO Biological Processes	GO:0048659	smooth muscle cell proliferation	-5.866	-3.41631	5/168	12389,16000,16011,18569,58994	Cav1,Igf1,Igfbp5,Pdcd4,Smpd3
3_Member	GO Biological Processes	GO:0050679	positive regulation of epithelial cell proliferation	-5.50472	-3.11975	5/199	12389,14164,16000,23967,56213	Cav1,Fgf1,Igf1,Osr1,Htra1
3_Member	GO Biological Processes	GO:0090092	regulation of transmembrane receptor protein serine/threonine kinase signaling pathway	-5.1615	-2.81487	5/234	12389,14465,14734,56213,65960	Cav1,Gata6,Gpc3,Htra1,Twsg1
3_Member	GO Biological Processes	GO:0030335	positive regulation of cell migration	-4.51815	-2.26999	6/539	11826,12389,14164,14726,16000,16011	Aqp1,Cav1,Fgf1,Pdpn,Igf1,Igfbp5
3_Member	GO Biological Processes	GO:2000147	positive regulation of cell motility	-4.4208	-2.19604	6/561	11826,12389,14164,14726,16000,16011	Aqp1,Cav1,Fgf1,Pdpn,Igf1,Igfbp5
3_Member	GO Biological Processes	GO:0051272	positive regulation of cellular component movement	-4.33999	-2.13773	6/580	11826,12389,14164,14726,16000,16011	Aqp1,Cav1,Fgf1,Pdpn,Igf1,Igfbp5
3_Member	GO Biological Processes	GO:0040017	positive regulation of locomotion	-4.28633	-2.11375	6/593	11826,12389,14164,14726,16000,16011	Aqp1,Cav1,Fgf1,Pdpn,Igf1,Igfbp5
3_Member	GO Biological Processes	GO:0032101	regulation of response to external stimulus	-3.65956	-1.61701	6/771	12389,14164,14726,16000,18569,56213	Cav1,Fgf1,Pdpn,Igf1,Pdcd4,Htra1
3_Member	GO Biological Processes	GO:0048771	tissue remodeling	-3.22311	-1.2696	6/194	12389,16000,16011,18669,22041,66180	Cav1,Igf1,Igfbp5,Abcb1b,Trf,P3h4
3_Member	GO Biological Processes	GO:0019216	regulation of lipid metabolic process	-2.02741	-0.2874	6/338	12266,12389,14164,16000,58994,71660	C3,Cav1,Fgf1,Igf1,Smpd3,Rarres2
4_Summary	GO Biological Processes	GO:0070373	negative regulation of ERK1 and ERK2 cascade	-7.6187	-4.74303	5/75	11910,12389,16000,22350,26941,14465,16011,17263,22431,65960,23967,66383,244701,11826,12759,14734,14164,15507,54722,12925,14451,16668	Atf3,Cav1,Igf1,Ezr,Slc9a3r1,Gata6,Igfbp5,Meg3,Wt1,Twsg1,Osr1,Iscu,Mtnr1b,Aqp1,Clu,Gpc3,Fgf1,Hspb1,Gsdme,Crip1,Gas1,Krt18
4_Member	GO Biological Processes	GO:0070373	negative regulation of ERK1 and ERK2 cascade	-7.6187	-4.74303	5/75	11910,12389,16000,22350,26941	Atf3,Cav1,Igf1,Ezr,Slc9a3r1
4_Member	GO Biological Processes	GO:0048732	gland development	-7.40896	-4.57281	8/467	12389,14465,16000,16011,17263,22431,26941,65960	Cav1,Gata6,Igf1,Igfbp5,Meg3,Wt1,Slc9a3r1,Twsg1
4_Member	GO Biological Processes	GO:1904063	negative regulation of cation transmembrane transport	-7.24234	-4.45943	5/89	12389,23967,26941,66383,244701	Cav1,Osr1,Slc9a3r1,Iscu,Mtnr1b
4_Member	GO Biological Processes	GO:0034766	negative regulation of ion transmembrane transport	-6.8811	-4.21044	5/105	12389,23967,26941,66383,244701	Cav1,Osr1,Slc9a3r1,Iscu,Mtnr1b
4_Member	GO Biological Processes	GO:0034763	negative regulation of transmembrane transport	-6.36835	-3.79371	5/133	12389,23967,26941,66383,244701	Cav1,Osr1,Slc9a3r1,Iscu,Mtnr1b
4_Member	GO Biological Processes	GO:0022612	gland morphogenesis	-6.10914	-3.5925	5/150	12389,16000,16011,26941,65960	Cav1,Igf1,Igfbp5,Slc9a3r1,Twsg1
4_Member	GO Biological Processes	GO:0071407	cellular response to organic cyclic compound	-6.00604	-3.52416	7/482	11826,12389,12759,16000,16011,22350,22431	Aqp1,Cav1,Clu,Igf1,Igfbp5,Ezr,Wt1
4_Member	GO Biological Processes	GO:0043271	negative regulation of ion transport	-5.82813	-3.39367	5/171	12389,23967,26941,66383,244701	Cav1,Osr1,Slc9a3r1,Iscu,Mtnr1b
4_Member	GO Biological Processes	GO:0043409	negative regulation of MAPK cascade	-5.82813	-3.39367	5/171	11910,12389,16000,22350,26941	Atf3,Cav1,Igf1,Ezr,Slc9a3r1
4_Member	GO Biological Processes	GO:1902532	negative regulation of intracellular signal transduction	-5.74761	-3.32057	7/527	11910,12389,12759,16000,22350,26941,244701	Atf3,Cav1,Clu,Igf1,Ezr,Slc9a3r1,Mtnr1b
4_Member	GO Biological Processes	GO:0034762	regulation of transmembrane transport	-5.53185	-3.13331	7/568	12389,14734,16000,23967,26941,66383,244701	Cav1,Gpc3,Igf1,Osr1,Slc9a3r1,Iscu,Mtnr1b
4_Member	GO Biological Processes	GO:0010959	regulation of metal ion transport	-5.1201	-2.77954	6/422	12389,16000,23967,26941,66383,244701	Cav1,Igf1,Osr1,Slc9a3r1,Iscu,Mtnr1b
4_Member	GO Biological Processes	GO:0070372	regulation of ERK1 and ERK2 cascade	-4.56533	-2.31193	5/311	11910,12389,16000,22350,26941	Atf3,Cav1,Igf1,Ezr,Slc9a3r1
4_Member	GO Biological Processes	GO:0051051	negative regulation of transport	-4.51364	-2.26999	6/540	12389,22350,23967,26941,66383,244701	Cav1,Ezr,Osr1,Slc9a3r1,Iscu,Mtnr1b
4_Member	GO Biological Processes	GO:0070371	ERK1 and ERK2 cascade	-4.45482	-2.22073	5/328	11910,12389,16000,22350,26941	Atf3,Cav1,Igf1,Ezr,Slc9a3r1
4_Member	GO Biological Processes	GO:0044057	regulation of system process	-4.26604	-2.10157	6/598	11826,12389,16000,16011,26941,244701	Aqp1,Cav1,Igf1,Igfbp5,Slc9a3r1,Mtnr1b
4_Member	GO Biological Processes	GO:2001233	regulation of apoptotic signaling pathway	-3.97574	-1.87127	5/414	11910,12389,12759,16000,26941	Atf3,Cav1,Clu,Igf1,Slc9a3r1
4_Member	GO Biological Processes	GO:0043269	regulation of ion transport	-3.77892	-1.71457	6/733	12389,16000,23967,26941,66383,244701	Cav1,Igf1,Osr1,Slc9a3r1,Iscu,Mtnr1b
4_Member	GO Biological Processes	GO:0097190	apoptotic signaling pathway	-3.21065	-1.26318	5/606	11910,12389,12759,16000,26941	Atf3,Cav1,Clu,Igf1,Slc9a3r1
4_Member	GO Biological Processes	GO:0098660	inorganic ion transmembrane transport	-3.05209	-1.11902	5/657	12389,23967,26941,66383,244701	Cav1,Osr1,Slc9a3r1,Iscu,Mtnr1b
4_Member	GO Biological Processes	GO:0045859	regulation of protein kinase activity	-3.03141	-1.10303	5/664	12389,12759,14164,16000,26941	Cav1,Clu,Fgf1,Igf1,Slc9a3r1
4_Member	GO Biological Processes	GO:0030162	regulation of proteolysis	-2.88503	-0.9794	5/716	11826,12389,12759,14734,16000	Aqp1,Cav1,Clu,Gpc3,Igf1
4_Member	GO Biological Processes	GO:0043549	regulation of kinase activity	-2.84767	-0.948327	5/730	12389,12759,14164,16000,26941	Cav1,Clu,Fgf1,Igf1,Slc9a3r1
4_Member	GO Biological Processes	GO:2001242	regulation of intrinsic apoptotic signaling pathway	-2.67838	-0.816338	5/169	12389,12759,15507,26941,54722	Cav1,Clu,Hspb1,Slc9a3r1,Gsdme
4_Member	GO Biological Processes	GO:2001235	positive regulation of apoptotic signaling pathway	-2.5289	-0.69274	5/183	11910,12389,12759,26941,54722	Atf3,Cav1,Clu,Slc9a3r1,Gsdme
4_Member	GO Biological Processes	GO:0097193	intrinsic apoptotic signaling pathway	-2.32003	-0.523548	6/293	12389,12759,12925,15507,26941,54722	Cav1,Clu,Crip1,Hspb1,Slc9a3r1,Gsdme
4_Member	GO Biological Processes	GO:0097191	extrinsic apoptotic signaling pathway	-2.12014	-0.364738	5/229	11910,12389,14451,16000,16668	Atf3,Cav1,Gas1,Igf1,Krt18
5_Summary	GO Biological Processes	GO:0060627	regulation of vesicle-mediated transport	-6.48195	-3.86385	15/568	12121,12263,12266,12389,12476,12488,12759,14451,14456,14734,20971,22041,22350,58994,192199	Bicd1,C2,C3,Cav1,Cd151,Cd2ap,Clu,Gas1,Gas6,Gpc3,Sdc4,Trf,Ezr,Smpd3,Rspo1
5_Member	GO Biological Processes	GO:0060627	regulation of vesicle-mediated transport	-6.48195	-3.86385	15/568	12121,12263,12266,12389,12476,12488,12759,14451,14456,14734,20971,22041,22350,58994,192199	Bicd1,C2,C3,Cav1,Cd151,Cd2ap,Clu,Gas1,Gas6,Gpc3,Sdc4,Trf,Ezr,Smpd3,Rspo1
5_Member	GO Biological Processes	GO:0045807	positive regulation of endocytosis	-6.39895	-3.81385	9/175	12121,12263,12266,12389,12476,12759,14456,14734,22041	Bicd1,C2,C3,Cav1,Cd151,Clu,Gas6,Gpc3,Trf
5_Member	GO Biological Processes	GO:0030100	regulation of endocytosis	-6.3339	-3.76948	11/293	12121,12263,12266,12389,12476,12488,12759,14456,14734,22041,192199	Bicd1,C2,C3,Cav1,Cd151,Cd2ap,Clu,Gas6,Gpc3,Trf,Rspo1
5_Member	GO Biological Processes	GO:0006898	receptor-mediated endocytosis	-4.60809	-2.34374	8/222	12121,12266,12389,12488,12759,22041,22350,192199	Bicd1,C3,Cav1,Cd2ap,Clu,Trf,Ezr,Rspo1
5_Member	GO Biological Processes	GO:0048259	regulation of receptor-mediated endocytosis	-4.5943	-2.33593	6/109	12121,12266,12488,12759,22041,192199	Bicd1,C3,Cd2ap,Clu,Trf,Rspo1
5_Member	GO Biological Processes	GO:0006897	endocytosis	-3.23654	-1.27921	12/742	12121,12263,12266,12389,12476,12488,12759,14456,14734,22041,22350,192199	Bicd1,C2,C3,Cav1,Cd151,Cd2ap,Clu,Gas6,Gpc3,Trf,Ezr,Rspo1
6_Summary	GO Biological Processes	GO:0008643	carbohydrate transport	-6.1526	-3.62681	5/147	11826,14734,16000,22350,58994,14456,20708,20733,14451,12121,26941,12389	Aqp1,Gpc3,Igf1,Ezr,Smpd3,Gas6,Serpinb6b,Spint2,Gas1,Bicd1,Slc9a3r1,Cav1
6_Member	GO Biological Processes	GO:0008643	carbohydrate transport	-6.1526	-3.62681	5/147	11826,14734,16000,22350,58994	Aqp1,Gpc3,Igf1,Ezr,Smpd3
6_Member	GO Biological Processes	GO:0010466	negative regulation of peptidase activity	-2.72907	-0.857516	6/242	11826,14456,14734,16000,20708,20733	Aqp1,Gas6,Gpc3,Igf1,Serpinb6b,Spint2
6_Member	GO Biological Processes	GO:0045861	negative regulation of proteolysis	-2.58032	-0.738457	7/349	11826,14451,14456,14734,16000,20708,20733	Aqp1,Gas1,Gas6,Gpc3,Igf1,Serpinb6b,Spint2
6_Member	GO Biological Processes	GO:0051346	negative regulation of hydrolase activity	-2.24593	-0.466346	7/402	11826,12121,14456,14734,16000,20708,20733	Aqp1,Bicd1,Gas6,Gpc3,Igf1,Serpinb6b,Spint2
6_Member	GO Biological Processes	GO:0007163	establishment or maintenance of cell polarity	-2.22479	-0.451756	5/216	11826,16000,20733,22350,26941	Aqp1,Igf1,Spint2,Ezr,Slc9a3r1
6_Member	GO Biological Processes	GO:0052547	regulation of peptidase activity	-2.19488	-0.428362	7/411	11826,12389,14456,14734,16000,20708,20733	Aqp1,Cav1,Gas6,Gpc3,Igf1,Serpinb6b,Spint2
7_Summary	GO Biological Processes	GO:0043062	extracellular structure organization	-6.02426	-3.53394	11/315	11568,13482,14726,20733,20971,22431,26561,58994,66180,67896,399558	Aebp1,Dpp4,Pdpn,Spint2,Sdc4,Wt1,Mmp23,Smpd3,P3h4,Ccdc80,Flrt2
7_Member	GO Biological Processes	GO:0043062	extracellular structure organization	-6.02426	-3.53394	11/315	11568,13482,14726,20733,20971,22431,26561,58994,66180,67896,399558	Aebp1,Dpp4,Pdpn,Spint2,Sdc4,Wt1,Mmp23,Smpd3,P3h4,Ccdc80,Flrt2
7_Member	GO Biological Processes	GO:0030198	extracellular matrix organization	-5.73266	-3.31292	10/271	11568,13482,14726,20733,22431,26561,58994,66180,67896,399558	Aebp1,Dpp4,Pdpn,Spint2,Wt1,Mmp23,Smpd3,P3h4,Ccdc80,Flrt2
8_Summary	GO Biological Processes	GO:0042060	wound healing	-5.42824	-3.0499	11/363	11826,12266,12389,12476,13052,14456,14726,16000,20971,56363,73732,16852,20194,56047,57278,67896,12215,12488,13482,17470,20733,65960	Aqp1,C3,Cav1,Cd151,Cxadr,Gas6,Pdpn,Igf1,Sdc4,Tmeff2,Muc16,Lgals1,S100a10,Msln,Bcam,Ccdc80,Bsg,Cd2ap,Dpp4,Cd200,Spint2,Twsg1
8_Member	GO Biological Processes	GO:0042060	wound healing	-5.42824	-3.0499	11/363	11826,12266,12389,12476,13052,14456,14726,16000,20971,56363,73732	Aqp1,C3,Cav1,Cd151,Cxadr,Gas6,Pdpn,Igf1,Sdc4,Tmeff2,Muc16
8_Member	GO Biological Processes	GO:0009611	response to wounding	-4.15004	-2.00906	11/499	11826,12266,12389,12476,13052,14456,14726,16000,20971,56363,73732	Aqp1,C3,Cav1,Cd151,Cxadr,Gas6,Pdpn,Igf1,Sdc4,Tmeff2,Muc16
8_Member	GO Biological Processes	GO:0031589	cell-substrate adhesion	-3.33979	-1.35835	8/339	14456,14726,16852,20194,20971,56047,57278,67896	Gas6,Pdpn,Lgals1,S100a10,Sdc4,Msln,Bcam,Ccdc80
8_Member	GO Biological Processes	GO:0098609	cell-cell adhesion	-3.33102	-1.35324	12/724	12215,12389,12488,13052,13482,14726,16000,16852,17470,20733,20971,65960	Bsg,Cav1,Cd2ap,Cxadr,Dpp4,Pdpn,Igf1,Lgals1,Cd200,Spint2,Sdc4,Twsg1
8_Member	GO Biological Processes	GO:0022407	regulation of cell-cell adhesion	-2.90933	-0.999247	8/395	12389,13482,14726,16000,16852,20733,20971,65960	Cav1,Dpp4,Pdpn,Igf1,Lgals1,Spint2,Sdc4,Twsg1
8_Member	GO Biological Processes	GO:0045785	positive regulation of cell adhesion	-2.79375	-0.913924	8/412	12389,13482,14726,16000,16852,20194,20971,67896	Cav1,Dpp4,Pdpn,Igf1,Lgals1,S100a10,Sdc4,Ccdc80
8_Member	GO Biological Processes	GO:0030155	regulation of cell adhesion	-2.44261	-0.613939	10/687	12389,13482,14726,16000,16852,20194,20733,20971,65960,67896	Cav1,Dpp4,Pdpn,Igf1,Lgals1,S100a10,Spint2,Sdc4,Twsg1,Ccdc80
8_Member	GO Biological Processes	GO:1903037	regulation of leukocyte cell-cell adhesion	-2.36338	-0.561688	6/287	12389,13482,16000,16852,20971,65960	Cav1,Dpp4,Igf1,Lgals1,Sdc4,Twsg1
8_Member	GO Biological Processes	GO:0042110	T cell activation	-2.30753	-0.514473	8/495	12389,12476,13052,13482,16000,16852,20971,65960	Cav1,Cd151,Cxadr,Dpp4,Igf1,Lgals1,Sdc4,Twsg1
8_Member	GO Biological Processes	GO:0010810	regulation of cell-substrate adhesion	-2.26712	-0.479166	5/211	14726,16852,20194,20971,67896	Pdpn,Lgals1,S100a10,Sdc4,Ccdc80
8_Member	GO Biological Processes	GO:0050863	regulation of T cell activation	-2.22313	-0.451756	6/307	12389,13482,16000,16852,20971,65960	Cav1,Dpp4,Igf1,Lgals1,Sdc4,Twsg1
8_Member	GO Biological Processes	GO:0007159	leukocyte cell-cell adhesion	-2.14446	-0.385904	6/319	12389,13482,16000,16852,20971,65960	Cav1,Dpp4,Igf1,Lgals1,Sdc4,Twsg1
8_Member	GO Biological Processes	GO:0022409	positive regulation of cell-cell adhesion	-2.0226	-0.284101	5/242	12389,13482,14726,16000,16852	Cav1,Dpp4,Pdpn,Igf1,Lgals1
9_Summary	GO Biological Processes	GO:0030029	actin filament-based process	-5.01797	-2.70089	15/747	11826,12389,12488,13008,13052,14726,16669,20194,20971,22041,22350,26941,30794,56363,109042,11568,12759,66180,58994,234267,399558	Aqp1,Cav1,Cd2ap,Csrp2,Cxadr,Pdpn,Krt19,S100a10,Sdc4,Trf,Ezr,Slc9a3r1,Pdlim4,Tmeff2,Cavin3,Aebp1,Clu,P3h4,Smpd3,Gpm6a,Flrt2
9_Member	GO Biological Processes	GO:0030029	actin filament-based process	-5.01797	-2.70089	15/747	11826,12389,12488,13008,13052,14726,16669,20194,20971,22041,22350,26941,30794,56363,109042	Aqp1,Cav1,Cd2ap,Csrp2,Cxadr,Pdpn,Krt19,S100a10,Sdc4,Trf,Ezr,Slc9a3r1,Pdlim4,Tmeff2,Cavin3
9_Member	GO Biological Processes	GO:0030036	actin cytoskeleton organization	-4.29018	-2.11375	13/664	11826,12488,13008,13052,16669,20194,20971,22041,22350,26941,30794,56363,109042	Aqp1,Cd2ap,Csrp2,Cxadr,Krt19,S100a10,Sdc4,Trf,Ezr,Slc9a3r1,Pdlim4,Tmeff2,Cavin3
9_Member	GO Biological Processes	GO:0097435	supramolecular fiber organization	-4.16581	-2.021	13/683	11568,12389,12488,12759,13008,16669,20194,20971,22041,22350,30794,56363,66180	Aebp1,Cav1,Cd2ap,Clu,Csrp2,Krt19,S100a10,Sdc4,Trf,Ezr,Pdlim4,Tmeff2,P3h4
9_Member	GO Biological Processes	GO:0031032	actomyosin structure organization	-3.10899	-1.17117	6/204	13008,16669,20194,20971,30794,56363	Csrp2,Krt19,S100a10,Sdc4,Pdlim4,Tmeff2
9_Member	GO Biological Processes	GO:0051017	actin filament bundle assembly	-2.68961	-0.82416	5/168	20194,20971,22350,30794,56363	S100a10,Sdc4,Ezr,Pdlim4,Tmeff2
9_Member	GO Biological Processes	GO:0044089	positive regulation of cellular component biogenesis	-2.66063	-0.802653	9/534	11826,12389,12759,20194,20971,30794,58994,234267,399558	Aqp1,Cav1,Clu,S100a10,Sdc4,Pdlim4,Smpd3,Gpm6a,Flrt2
9_Member	GO Biological Processes	GO:0061572	actin filament bundle organization	-2.65615	-0.802653	5/171	20194,20971,22350,30794,56363	S100a10,Sdc4,Ezr,Pdlim4,Tmeff2
9_Member	GO Biological Processes	GO:1902903	regulation of supramolecular fiber organization	-2.58032	-0.738457	7/349	11568,12389,12759,20194,20971,30794,56363	Aebp1,Cav1,Clu,S100a10,Sdc4,Pdlim4,Tmeff2
9_Member	GO Biological Processes	GO:0032970	regulation of actin filament-based process	-2.29852	-0.50717	7/393	12389,12488,14726,20194,20971,30794,56363	Cav1,Cd2ap,Pdpn,S100a10,Sdc4,Pdlim4,Tmeff2
9_Member	GO Biological Processes	GO:0007015	actin filament organization	-2.24593	-0.466346	7/402	12488,20194,20971,22041,22350,30794,56363	Cd2ap,S100a10,Sdc4,Trf,Ezr,Pdlim4,Tmeff2
10_Summary	GO Biological Processes	GO:0001818	negative regulation of cytokine production	-4.99705	-2.68565	9/259	12488,14456,14465,16000,17470,18569,22350,65960,73732,12266,12759,15507,17132,110751,56213,66208	Cd2ap,Gas6,Gata6,Igf1,Cd200,Pdcd4,Ezr,Twsg1,Muc16,C3,Clu,Hspb1,Maf,Adam33,Htra1,Nenf
10_Member	GO Biological Processes	GO:0001818	negative regulation of cytokine production	-4.99705	-2.68565	9/259	12488,14456,14465,16000,17470,18569,22350,65960,73732	Cd2ap,Gas6,Gata6,Igf1,Cd200,Pdcd4,Ezr,Twsg1,Muc16
10_Member	GO Biological Processes	GO:0001816	cytokine production	-4.32502	-2.13146	14/756	12266,12488,12759,14456,14465,15507,16000,17132,17470,18569,22350,65960,73732,110751	C3,Cd2ap,Clu,Gas6,Gata6,Hspb1,Igf1,Maf,Cd200,Pdcd4,Ezr,Twsg1,Muc16,Adam33
10_Member	GO Biological Processes	GO:0001817	regulation of cytokine production	-4.18514	-2.03647	13/680	12266,12488,12759,14456,14465,15507,16000,17470,18569,22350,65960,73732,110751	C3,Cd2ap,Clu,Gas6,Gata6,Hspb1,Igf1,Cd200,Pdcd4,Ezr,Twsg1,Muc16,Adam33
10_Member	GO Biological Processes	GO:0032102	negative regulation of response to external stimulus	-2.03335	-0.290308	6/337	16000,17470,18569,56213,66208,73732	Igf1,Cd200,Pdcd4,Htra1,Nenf,Muc16
11_Summary	GO Biological Processes	GO:0010817	regulation of hormone levels	-4.43383	-2.20442	6/558	11826,16000,19378,58994,244701,100039795,22350,20501,101772,12759,12925,70415	Aqp1,Igf1,Aldh1a2,Smpd3,Mtnr1b,Ildr2,Ezr,Slc16a1,Ano1,Clu,Crip1,Stk26
11_Member	GO Biological Processes	GO:0010817	regulation of hormone levels	-4.43383	-2.20442	6/558	11826,16000,19378,58994,244701,100039795	Aqp1,Igf1,Aldh1a2,Smpd3,Mtnr1b,Ildr2
11_Member	GO Biological Processes	GO:0002790	peptide secretion	-4.05796	-1.93925	6/652	11826,16000,22350,58994,244701,100039795	Aqp1,Igf1,Ezr,Smpd3,Mtnr1b,Ildr2
11_Member	GO Biological Processes	GO:0030072	peptide hormone secretion	-2.43057	-0.605592	6/278	11826,20501,58994,101772,244701,100039795	Aqp1,Slc16a1,Smpd3,Ano1,Mtnr1b,Ildr2
11_Member	GO Biological Processes	GO:0071236	cellular response to antibiotic	-2.37387	-0.570434	5/199	11826,12759,12925,58994,70415	Aqp1,Clu,Crip1,Smpd3,Stk26
11_Member	GO Biological Processes	GO:0046677	response to antibiotic	-2.23663	-0.460344	6/305	11826,12759,12925,16000,58994,70415	Aqp1,Clu,Crip1,Igf1,Smpd3,Stk26
12_Summary	GO Biological Processes	GO:0007169	transmembrane receptor protein tyrosine kinase signaling pathway	-4.38236	-2.1622	12/558	13179,14164,15507,16000,16010,16011,16012,26941,58994,71660,216616,399558	Dcn,Fgf1,Hspb1,Igf1,Igfbp4,Igfbp5,Igfbp6,Slc9a3r1,Smpd3,Rarres2,Efemp1,Flrt2
12_Member	GO Biological Processes	GO:0007169	transmembrane receptor protein tyrosine kinase signaling pathway	-4.38236	-2.1622	12/558	13179,14164,15507,16000,16010,16011,16012,26941,58994,71660,216616,399558	Dcn,Fgf1,Hspb1,Igf1,Igfbp4,Igfbp5,Igfbp6,Slc9a3r1,Smpd3,Rarres2,Efemp1,Flrt2
13_Summary	GO Biological Processes	GO:1901342	regulation of vasculature development	-4.37434	-2.15873	5/341	11826,14164,14465,18569,22431,12266,15507,13179,13482,16000,20971	Aqp1,Fgf1,Gata6,Pdcd4,Wt1,C3,Hspb1,Dcn,Dpp4,Igf1,Sdc4
13_Member	GO Biological Processes	GO:1901342	regulation of vasculature development	-4.37434	-2.15873	5/341	11826,14164,14465,18569,22431	Aqp1,Fgf1,Gata6,Pdcd4,Wt1
13_Member	GO Biological Processes	GO:0045766	positive regulation of angiogenesis	-2.50865	-0.676254	5/185	11826,12266,14164,14465,15507	Aqp1,C3,Fgf1,Gata6,Hspb1
13_Member	GO Biological Processes	GO:0010631	epithelial cell migration	-2.4154	-0.595914	6/280	11826,13179,13482,14164,15507,16000	Aqp1,Dcn,Dpp4,Fgf1,Hspb1,Igf1
13_Member	GO Biological Processes	GO:0090132	epithelium migration	-2.40037	-0.588092	6/282	11826,13179,13482,14164,15507,16000	Aqp1,Dcn,Dpp4,Fgf1,Hspb1,Igf1
13_Member	GO Biological Processes	GO:0090130	tissue migration	-2.38548	-0.574979	6/284	11826,13179,13482,14164,15507,16000	Aqp1,Dcn,Dpp4,Fgf1,Hspb1,Igf1
13_Member	GO Biological Processes	GO:0043542	endothelial cell migration	-2.38311	-0.574394	5/198	13179,13482,14164,15507,16000	Dcn,Dpp4,Fgf1,Hspb1,Igf1
13_Member	GO Biological Processes	GO:1904018	positive regulation of vasculature development	-2.32847	-0.530255	5/204	11826,12266,14164,14465,15507	Aqp1,C3,Fgf1,Gata6,Hspb1
13_Member	GO Biological Processes	GO:0045765	regulation of angiogenesis	-2.22313	-0.451756	6/307	11826,12266,13179,14164,14465,15507	Aqp1,C3,Dcn,Fgf1,Gata6,Hspb1
13_Member	GO Biological Processes	GO:0001667	ameboidal-type cell migration	-2.21739	-0.447635	7/407	11826,13179,13482,14164,15507,16000,20971	Aqp1,Dcn,Dpp4,Fgf1,Hspb1,Igf1,Sdc4
13_Member	GO Biological Processes	GO:0010632	regulation of epithelial cell migration	-2.15155	-0.391414	5/225	11826,13179,14164,15507,16000	Aqp1,Dcn,Fgf1,Hspb1,Igf1
14_Summary	GO Biological Processes	GO:0043583	ear development	-4.32907	-2.13146	8/243	14451,14972,16000,17132,20971,23967,26941,54722	Gas1,H2-K1,Igf1,Maf,Sdc4,Osr1,Slc9a3r1,Gsdme
14_Member	GO Biological Processes	GO:0043583	ear development	-4.32907	-2.13146	8/243	14451,14972,16000,17132,20971,23967,26941,54722	Gas1,H2-K1,Igf1,Maf,Sdc4,Osr1,Slc9a3r1,Gsdme
14_Member	GO Biological Processes	GO:0048839	inner ear development	-3.02234	-1.0963	6/212	14972,16000,17132,20971,26941,54722	H2-K1,Igf1,Maf,Sdc4,Slc9a3r1,Gsdme
15_Summary	GO Biological Processes	GO:0000165	MAPK cascade	-4.06802	-1.94568	14/799	11910,12266,12389,14164,14456,16000,16010,22041,22350,26941,54722,66208,70415,109042,12759,20971,17470	Atf3,C3,Cav1,Fgf1,Gas6,Igf1,Igfbp4,Trf,Ezr,Slc9a3r1,Gsdme,Nenf,Stk26,Cavin3,Clu,Sdc4,Cd200
15_Member	GO Biological Processes	GO:0000165	MAPK cascade	-4.06802	-1.94568	14/799	11910,12266,12389,14164,14456,16000,16010,22041,22350,26941,54722,66208,70415,109042	Atf3,C3,Cav1,Fgf1,Gas6,Igf1,Igfbp4,Trf,Ezr,Slc9a3r1,Gsdme,Nenf,Stk26,Cavin3
15_Member	GO Biological Processes	GO:0043408	regulation of MAPK cascade	-3.80696	-1.73941	13/742	11910,12266,12389,14164,14456,16000,16010,22041,22350,26941,54722,66208,109042	Atf3,C3,Cav1,Fgf1,Gas6,Igf1,Igfbp4,Trf,Ezr,Slc9a3r1,Gsdme,Nenf,Cavin3
15_Member	GO Biological Processes	GO:0043410	positive regulation of MAPK cascade	-2.73869	-0.865089	9/520	12266,14164,14456,16000,16010,22041,54722,66208,109042	C3,Fgf1,Gas6,Igf1,Igfbp4,Trf,Gsdme,Nenf,Cavin3
15_Member	GO Biological Processes	GO:0045860	positive regulation of protein kinase activity	-2.04009	-0.294484	7/440	12759,14164,14456,16000,20971,22041,70415	Clu,Fgf1,Gas6,Igf1,Sdc4,Trf,Stk26
15_Member	GO Biological Processes	GO:0051347	positive regulation of transferase activity	-2.02898	-0.287458	8/553	12759,14164,14456,16000,17470,20971,22041,70415	Clu,Fgf1,Gas6,Igf1,Cd200,Sdc4,Trf,Stk26
16_Summary	GO Biological Processes	GO:2000146	negative regulation of cell motility	-3.88943	-1.81416	8/281	13179,16011,17470,20733,26941,56363,70415,242608	Dcn,Igfbp5,Cd200,Spint2,Slc9a3r1,Tmeff2,Stk26,Podn
16_Member	GO Biological Processes	GO:2000146	negative regulation of cell motility	-3.88943	-1.81416	8/281	13179,16011,17470,20733,26941,56363,70415,242608	Dcn,Igfbp5,Cd200,Spint2,Slc9a3r1,Tmeff2,Stk26,Podn
16_Member	GO Biological Processes	GO:0051271	negative regulation of cellular component movement	-3.54301	-1.53825	8/316	13179,16011,17470,20733,26941,56363,70415,242608	Dcn,Igfbp5,Cd200,Spint2,Slc9a3r1,Tmeff2,Stk26,Podn
16_Member	GO Biological Processes	GO:0040013	negative regulation of locomotion	-3.39981	-1.40875	8/332	13179,16011,17470,20733,26941,56363,70415,242608	Dcn,Igfbp5,Cd200,Spint2,Slc9a3r1,Tmeff2,Stk26,Podn
16_Member	GO Biological Processes	GO:0030336	negative regulation of cell migration	-3.23948	-1.27964	7/268	13179,16011,17470,26941,56363,70415,242608	Dcn,Igfbp5,Cd200,Slc9a3r1,Tmeff2,Stk26,Podn
17_Summary	GO Biological Processes	GO:0007009	plasma membrane organization	-3.59243	-1.57639	5/106	12389,12759,20324,56363,225908	Cav1,Clu,Cavin2,Tmeff2,Myrf
17_Member	GO Biological Processes	GO:0007009	plasma membrane organization	-3.59243	-1.57639	5/106	12389,12759,20324,56363,225908	Cav1,Clu,Cavin2,Tmeff2,Myrf
18_Summary	GO Biological Processes	GO:0043491	protein kinase B signaling	-3.31948	-1.34691	6/186	14456,16000,16011,26941,58994,109042,11931,12266,14734	Gas6,Igf1,Igfbp5,Slc9a3r1,Smpd3,Cavin3,Atp1b1,C3,Gpc3
18_Member	GO Biological Processes	GO:0043491	protein kinase B signaling	-3.31948	-1.34691	6/186	14456,16000,16011,26941,58994,109042	Gas6,Igf1,Igfbp5,Slc9a3r1,Smpd3,Cavin3
18_Member	GO Biological Processes	GO:0051896	regulation of protein kinase B signaling	-2.84314	-0.948307	5/155	14456,16000,16011,26941,109042	Gas6,Igf1,Igfbp5,Slc9a3r1,Cavin3
18_Member	GO Biological Processes	GO:0034764	positive regulation of transmembrane transport	-2.08941	-0.337128	5/233	11931,12266,14734,16000,26941	Atp1b1,C3,Gpc3,Igf1,Slc9a3r1
19_Summary	GO Biological Processes	GO:0042593	glucose homeostasis	-3.2491	-1.28421	7/267	14456,16000,16011,20501,56175,101772,244701,12488,17470,19285,22350,100039795	Gas6,Igf1,Igfbp5,Slc16a1,Bace2,Ano1,Mtnr1b,Cd2ap,Cd200,Cavin1,Ezr,Ildr2
19_Member	GO Biological Processes	GO:0042593	glucose homeostasis	-3.2491	-1.28421	7/267	14456,16000,16011,20501,56175,101772,244701	Gas6,Igf1,Igfbp5,Slc16a1,Bace2,Ano1,Mtnr1b
19_Member	GO Biological Processes	GO:0033500	carbohydrate homeostasis	-3.23948	-1.27964	7/268	14456,16000,16011,20501,56175,101772,244701	Gas6,Igf1,Igfbp5,Slc16a1,Bace2,Ano1,Mtnr1b
19_Member	GO Biological Processes	GO:0009306	protein secretion	-2.84223	-0.948307	10/605	12488,14456,16000,17470,19285,20501,22350,101772,244701,100039795	Cd2ap,Gas6,Igf1,Cd200,Cavin1,Slc16a1,Ezr,Ano1,Mtnr1b,Ildr2
19_Member	GO Biological Processes	GO:0050708	regulation of protein secretion	-2.33364	-0.533696	8/490	12488,14456,16000,17470,20501,22350,101772,244701	Cd2ap,Gas6,Igf1,Cd200,Slc16a1,Ezr,Ano1,Mtnr1b
19_Member	GO Biological Processes	GO:0002791	regulation of peptide secretion	-2.13907	-0.382088	8/529	12488,14456,16000,17470,20501,22350,101772,244701	Cd2ap,Gas6,Igf1,Cd200,Slc16a1,Ezr,Ano1,Mtnr1b
20_Summary	GO Biological Processes	GO:0072659	protein localization to plasma membrane	-3.13647	-1.19385	7/279	11931,12215,14456,16668,20194,22350,26941,14734	Atp1b1,Bsg,Gas6,Krt18,S100a10,Ezr,Slc9a3r1,Gpc3
20_Member	GO Biological Processes	GO:0072659	protein localization to plasma membrane	-3.13647	-1.19385	7/279	11931,12215,14456,16668,20194,22350,26941	Atp1b1,Bsg,Gas6,Krt18,S100a10,Ezr,Slc9a3r1
20_Member	GO Biological Processes	GO:1990778	protein localization to cell periphery	-2.61523	-0.767587	7/344	11931,12215,14456,16668,20194,22350,26941	Atp1b1,Bsg,Gas6,Krt18,S100a10,Ezr,Slc9a3r1
20_Member	GO Biological Processes	GO:0072657	protein localization to membrane	-2.06946	-0.321821	8/544	11931,12215,14456,14734,16668,20194,22350,26941	Atp1b1,Bsg,Gas6,Gpc3,Krt18,S100a10,Ezr,Slc9a3r1
