# Supplementary material for: Deconvolution of RNA-Seq Analysis of Hyperbaric Oxygen-Treated Mice Lungs Reveals Mesenchymal Cell Subtype Changes
Source: Int J Mol Sci. 2020 Feb 18;21(4):1371. doi: 10.3390/ijms21041371 (PMC7039706; doi:10.3390/ijms21041371)
Supplement: Supplementary file 1 [file ijms-21-01371-s001.zip › Supplementary data/Table S4. GO enrichment of differentially expressed genes in Col13a1 matrix cell.xlsx]

## Sheet: Enrichment Pathway
Supplementary table 4: GO enrichment analysis of differentially expressed genes in Col13a1 cell.
Column A contains Summary (the biological process that has the lowest P-value within the cluster) and Members (the other biological processes within the culster).
Columns B-D contain meta-data describing the terms.
Columns E and F contain the enrichment p-values and multi-test-corrected q-values.
Columns H & I enumerate the genes found in each enriched term.
GroupID	Category	Term	Description	LogP	Log(q-value)	InTerm_InList	Genes ID	Symbols
1_Summary	GO Biological Processes	GO:0070613	regulation of protein processing	-12.0795	-8.12765	5/80	12258,12628,20720,227753,233744	Serping1,Cfh,Serpine2,Gsn,Spon1
1_Member	GO Biological Processes	GO:0070613	regulation of protein processing	-12.0795	-8.12765	5/80	12258,12628,20720,227753,233744	Serping1,Cfh,Serpine2,Gsn,Spon1
1_Member	GO Biological Processes	GO:1903317	regulation of protein maturation	-12.0245	-8.12765	5/82	12258,12628,20720,227753,233744	Serping1,Cfh,Serpine2,Gsn,Spon1
1_Member	GO Biological Processes	GO:0016485	protein processing	-9.66592	-5.94515	5/239	12258,12628,20720,227753,233744	Serping1,Cfh,Serpine2,Gsn,Spon1
1_Member	GO Biological Processes	GO:0030162	regulation of proteolysis	-7.27113	-3.6753	5/716	12258,12628,20720,227753,233744	Serping1,Cfh,Serpine2,Gsn,Spon1
2_Summary	GO Biological Processes	GO:0043062	extracellular structure organization	-6.40782	-2.90891	11/315	12817,13717,14219,14268,16007,18595,18858,76293,104158,114249,241226,13617,14062,12520,69183,77889,110075,14205,20692,108075	Col13a1,Eln,Ccn2,Fn1,Ccn1,Pdgfra,Pmp22,Mfap4,Ces1d,Npnt,Itga8,Ednra,F2r,Cd81,C1qtnf2,Lbh,Bmp3,Vegfd,Sparc,Ltbp4
2_Member	GO Biological Processes	GO:0043062	extracellular structure organization	-6.40782	-2.90891	11/315	12817,13717,14219,14268,16007,18595,18858,76293,104158,114249,241226	Col13a1,Eln,Ccn2,Fn1,Ccn1,Pdgfra,Pmp22,Mfap4,Ces1d,Npnt,Itga8
2_Member	GO Biological Processes	GO:0030198	extracellular matrix organization	-6.08242	-2.66269	10/271	12817,13717,14219,14268,16007,18595,18858,76293,114249,241226	Col13a1,Eln,Ccn2,Fn1,Ccn1,Pdgfra,Pmp22,Mfap4,Npnt,Itga8
2_Member	GO Biological Processes	GO:0070372	regulation of ERK1 and ERK2 cascade	-3.08491	-0.577846	7/311	13617,14062,14219,14268,16007,18595,114249	Ednra,F2r,Ccn2,Fn1,Ccn1,Pdgfra,Npnt
2_Member	GO Biological Processes	GO:0043408	regulation of MAPK cascade	-3.01293	-0.57092	11/742	12520,13617,14062,14219,14268,16007,18595,69183,77889,110075,114249	Cd81,Ednra,F2r,Ccn2,Fn1,Ccn1,Pdgfra,C1qtnf2,Lbh,Bmp3,Npnt
2_Member	GO Biological Processes	GO:0070371	ERK1 and ERK2 cascade	-2.95062	-0.545034	7/328	13617,14062,14219,14268,16007,18595,114249	Ednra,F2r,Ccn2,Fn1,Ccn1,Pdgfra,Npnt
2_Member	GO Biological Processes	GO:0000165	MAPK cascade	-2.75623	-0.404964	11/799	12520,13617,14062,14219,14268,16007,18595,69183,77889,110075,114249	Cd81,Ednra,F2r,Ccn2,Fn1,Ccn1,Pdgfra,C1qtnf2,Lbh,Bmp3,Npnt
2_Member	GO Biological Processes	GO:0070374	positive regulation of ERK1 and ERK2 cascade	-2.3424	-0.090048	5/221	13617,14062,14219,18595,114249	Ednra,F2r,Ccn2,Pdgfra,Npnt
2_Member	GO Biological Processes	GO:0071363	cellular response to growth factor stimulus	-2.02564	0	8/605	14205,14219,16007,18595,20692,108075,114249,241226	Vegfd,Ccn2,Ccn1,Pdgfra,Sparc,Ltbp4,Npnt,Itga8
3_Summary	GO Biological Processes	GO:0009636	response to toxic substance	-5.15774	-1.85749	10/344	11668,11758,12583,14859,20269,20657,21743,56312,98660,104158	Aldh1a1,Prdx6,Cdo1,Gsta3,Scn3a,Sod3,Inmt,Nupr1,Atp1a2,Ces1d
3_Member	GO Biological Processes	GO:0009636	response to toxic substance	-5.15774	-1.85749	10/344	11668,11758,12583,14859,20269,20657,21743,56312,98660,104158	Aldh1a1,Prdx6,Cdo1,Gsta3,Scn3a,Sod3,Inmt,Nupr1,Atp1a2,Ces1d
4_Summary	GO Biological Processes	GO:0007160	cell-matrix adhesion	-5.15229	-1.85749	8/204	11426,12817,14219,14268,22329,77569,114249,241226,16007,12552,14062,18858,21961,12520,20720,67916,227753	Macf1,Col13a1,Ccn2,Fn1,Vcam1,Limch1,Npnt,Itga8,Ccn1,Cdh11,F2r,Pmp22,Tns1,Cd81,Serpine2,Plpp3,Gsn
4_Member	GO Biological Processes	GO:0007160	cell-matrix adhesion	-5.15229	-1.85749	8/204	11426,12817,14219,14268,22329,77569,114249,241226	Macf1,Col13a1,Ccn2,Fn1,Vcam1,Limch1,Npnt,Itga8
4_Member	GO Biological Processes	GO:0031589	cell-substrate adhesion	-4.38004	-1.23185	9/339	11426,12817,14219,14268,16007,22329,77569,114249,241226	Macf1,Col13a1,Ccn2,Fn1,Ccn1,Vcam1,Limch1,Npnt,Itga8
4_Member	GO Biological Processes	GO:0034330	cell junction organization	-3.57855	-0.837909	7/257	11426,12552,14062,14268,18858,21961,77569	Macf1,Cdh11,F2r,Fn1,Pmp22,Tns1,Limch1
4_Member	GO Biological Processes	GO:0034329	cell junction assembly	-3.26463	-0.646529	6/208	11426,12552,14268,18858,21961,77569	Macf1,Cdh11,Fn1,Pmp22,Tns1,Limch1
4_Member	GO Biological Processes	GO:0030155	regulation of cell adhesion	-2.72094	-0.392288	10/687	11426,12520,14268,16007,20720,22329,67916,77569,114249,227753	Macf1,Cd81,Fn1,Ccn1,Serpine2,Vcam1,Plpp3,Limch1,Npnt,Gsn
4_Member	GO Biological Processes	GO:0010810	regulation of cell-substrate adhesion	-2.4274	-0.158928	5/211	11426,14268,16007,77569,114249	Macf1,Fn1,Ccn1,Limch1,Npnt
5_Summary	GO Biological Processes	GO:0032101	regulation of response to external stimulus	-4.66219	-1.41855	14/771	12258,12520,12628,13617,14062,14205,14268,18595,18858,19223,20720,56312,57266,71660	Serping1,Cd81,Cfh,Ednra,F2r,Vegfd,Fn1,Pdgfra,Pmp22,Ptgis,Serpine2,Nupr1,Cxcl14,Rarres2
5_Member	GO Biological Processes	GO:0032101	regulation of response to external stimulus	-4.66219	-1.41855	14/771	12258,12520,12628,13617,14062,14205,14268,18595,18858,19223,20720,56312,57266,71660	Serping1,Cd81,Cfh,Ednra,F2r,Vegfd,Fn1,Pdgfra,Pmp22,Ptgis,Serpine2,Nupr1,Cxcl14,Rarres2
5_Member	GO Biological Processes	GO:0050727	regulation of inflammatory response	-2.76104	-0.404964	7/354	12258,12520,12628,13617,18858,19223,56312	Serping1,Cd81,Cfh,Ednra,Pmp22,Ptgis,Nupr1
5_Member	GO Biological Processes	GO:0006954	inflammatory response	-2.70251	-0.379682	10/691	12258,12520,12628,13617,14062,14268,18858,19223,56312,71660	Serping1,Cd81,Cfh,Ednra,F2r,Fn1,Pmp22,Ptgis,Nupr1,Rarres2
6_Summary	GO Biological Processes	GO:0061061	muscle structure development	-4.45124	-1.25335	13/701	12520,13007,13717,18595,18858,21412,56312,57266,74103,107589,114249,231633,241226,14219,27428,56188,64652,77569,98660,227753,13010,76293	Cd81,Csrp1,Eln,Pdgfra,Pmp22,Tcf21,Nupr1,Cxcl14,Nebl,Mylk,Npnt,Tmem119,Itga8,Ccn2,Shroom3,Fxyd1,Nisch,Limch1,Atp1a2,Gsn,Cst3,Mfap4
6_Member	GO Biological Processes	GO:0061061	muscle structure development	-4.45124	-1.25335	13/701	12520,13007,13717,18595,18858,21412,56312,57266,74103,107589,114249,231633,241226	Cd81,Csrp1,Eln,Pdgfra,Pmp22,Tcf21,Nupr1,Cxcl14,Nebl,Mylk,Npnt,Tmem119,Itga8
6_Member	GO Biological Processes	GO:0030029	actin filament-based process	-3.56017	-0.837909	12/747	13007,13717,14219,18595,18858,27428,56188,64652,74103,77569,98660,227753	Csrp1,Eln,Ccn2,Pdgfra,Pmp22,Shroom3,Fxyd1,Nisch,Nebl,Limch1,Atp1a2,Gsn
6_Member	GO Biological Processes	GO:0031032	actomyosin structure organization	-3.30909	-0.646529	6/204	13007,13717,14219,18595,74103,77569	Csrp1,Eln,Ccn2,Pdgfra,Nebl,Limch1
6_Member	GO Biological Processes	GO:0060537	muscle tissue development	-3.29053	-0.646529	9/474	13007,13717,18595,18858,21412,56312,74103,107589,241226	Csrp1,Eln,Pdgfra,Pmp22,Tcf21,Nupr1,Nebl,Mylk,Itga8
6_Member	GO Biological Processes	GO:0042692	muscle cell differentiation	-3.15695	-0.596806	8/395	12520,13007,18595,18858,74103,114249,231633,241226	Cd81,Csrp1,Pdgfra,Pmp22,Nebl,Npnt,Tmem119,Itga8
6_Member	GO Biological Processes	GO:0030036	actin cytoskeleton organization	-2.82989	-0.45282	10/664	13007,13717,14219,18595,18858,27428,64652,74103,77569,227753	Csrp1,Eln,Ccn2,Pdgfra,Pmp22,Shroom3,Nisch,Nebl,Limch1,Gsn
6_Member	GO Biological Processes	GO:0097435	supramolecular fiber organization	-2.73953	-0.404964	10/683	13007,13010,13717,14219,18595,27428,74103,76293,77569,227753	Csrp1,Cst3,Eln,Ccn2,Pdgfra,Shroom3,Nebl,Mfap4,Limch1,Gsn
6_Member	GO Biological Processes	GO:0051146	striated muscle cell differentiation	-2.34609	-0.090048	6/316	12520,13007,18595,18858,74103,231633	Cd81,Csrp1,Pdgfra,Pmp22,Nebl,Tmem119
7_Summary	GO Biological Processes	GO:0001501	skeletal system development	-4.25715	-1.2054	11/531	12111,12817,12833,12835,14219,16007,17313,18595,20692,110075,231633,114249,228357	Bgn,Col13a1,Col6a1,Col6a3,Ccn2,Ccn1,Mgp,Pdgfra,Sparc,Bmp3,Tmem119,Npnt,Lrp4
7_Member	GO Biological Processes	GO:0001501	skeletal system development	-4.25715	-1.2054	11/531	12111,12817,12833,12835,14219,16007,17313,18595,20692,110075,231633	Bgn,Col13a1,Col6a1,Col6a3,Ccn2,Ccn1,Mgp,Pdgfra,Sparc,Bmp3,Tmem119
7_Member	GO Biological Processes	GO:0051216	cartilage development	-4.10714	-1.16453	7/211	12111,12833,12835,14219,16007,17313,110075	Bgn,Col6a1,Col6a3,Ccn2,Ccn1,Mgp,Bmp3
7_Member	GO Biological Processes	GO:0061448	connective tissue development	-3.30856	-0.646529	7/285	12111,12833,12835,14219,16007,17313,110075	Bgn,Col6a1,Col6a3,Ccn2,Ccn1,Mgp,Bmp3
7_Member	GO Biological Processes	GO:0001503	ossification	-3.25188	-0.645056	8/382	12817,14219,16007,17313,110075,114249,228357,231633	Col13a1,Ccn2,Ccn1,Mgp,Bmp3,Npnt,Lrp4,Tmem119
7_Member	GO Biological Processes	GO:0060348	bone development	-3.01735	-0.57092	6/232	1.21111e+30	Bgn,Col13a1,Col6a1,Col6a3,Sparc,Tmem119
7_Member	GO Biological Processes	GO:0048705	skeletal system morphogenesis	-2.74783	-0.404964	6/262	12817,12833,12835,14219,18595,231633	Col13a1,Col6a1,Col6a3,Ccn2,Pdgfra,Tmem119
7_Member	GO Biological Processes	GO:0030278	regulation of ossification	-2.24632	-0.0321273	5/233	16007,17313,114249,228357,231633	Ccn1,Mgp,Npnt,Lrp4,Tmem119
8_Summary	GO Biological Processes	GO:0030335	positive regulation of cell migration	-4.19896	-1.18563	11/539	13617,14062,14205,14268,16007,18595,20692,57266,67916,71660,107589,14219,19223,21412,12520,56312,12934,22329	Ednra,F2r,Vegfd,Fn1,Ccn1,Pdgfra,Sparc,Cxcl14,Plpp3,Rarres2,Mylk,Ccn2,Ptgis,Tcf21,Cd81,Nupr1,Dpysl2,Vcam1
8_Member	GO Biological Processes	GO:0030335	positive regulation of cell migration	-4.19896	-1.18563	11/539	13617,14062,14205,14268,16007,18595,20692,57266,67916,71660,107589	Ednra,F2r,Vegfd,Fn1,Ccn1,Pdgfra,Sparc,Cxcl14,Plpp3,Rarres2,Mylk
8_Member	GO Biological Processes	GO:2000147	positive regulation of cell motility	-4.04435	-1.12521	11/561	13617,14062,14205,14268,16007,18595,20692,57266,67916,71660,107589	Ednra,F2r,Vegfd,Fn1,Ccn1,Pdgfra,Sparc,Cxcl14,Plpp3,Rarres2,Mylk
8_Member	GO Biological Processes	GO:0051272	positive regulation of cellular component movement	-3.91687	-1.0412	11/580	13617,14062,14205,14268,16007,18595,20692,57266,67916,71660,107589	Ednra,F2r,Vegfd,Fn1,Ccn1,Pdgfra,Sparc,Cxcl14,Plpp3,Rarres2,Mylk
8_Member	GO Biological Processes	GO:0040017	positive regulation of locomotion	-3.83268	-0.977215	11/593	13617,14062,14205,14268,16007,18595,20692,57266,67916,71660,107589	Ednra,F2r,Vegfd,Fn1,Ccn1,Pdgfra,Sparc,Cxcl14,Plpp3,Rarres2,Mylk
8_Member	GO Biological Processes	GO:0050921	positive regulation of chemotaxis	-3.21126	-0.615437	5/140	13617,14205,14268,57266,71660	Ednra,Vegfd,Fn1,Cxcl14,Rarres2
8_Member	GO Biological Processes	GO:0050920	regulation of chemotaxis	-3.19978	-0.614678	6/214	13617,14205,14268,18595,57266,71660	Ednra,Vegfd,Fn1,Pdgfra,Cxcl14,Rarres2
8_Member	GO Biological Processes	GO:0001568	blood vessel development	-3.12437	-0.589244	11/719	13617,14205,14219,14268,16007,18595,19223,20692,21412,67916,107589	Ednra,Vegfd,Ccn2,Fn1,Ccn1,Pdgfra,Ptgis,Sparc,Tcf21,Plpp3,Mylk
8_Member	GO Biological Processes	GO:0032103	positive regulation of response to external stimulus	-3.07676	-0.577846	7/312	12520,13617,14205,14268,56312,57266,71660	Cd81,Ednra,Vegfd,Fn1,Nupr1,Cxcl14,Rarres2
8_Member	GO Biological Processes	GO:0001525	angiogenesis	-3.04648	-0.577249	9/513	13617,14205,14219,14268,16007,18595,19223,20692,21412	Ednra,Vegfd,Ccn2,Fn1,Ccn1,Pdgfra,Ptgis,Sparc,Tcf21
8_Member	GO Biological Processes	GO:0048514	blood vessel morphogenesis	-3.04274	-0.577249	10/622	13617,14205,14219,14268,16007,18595,19223,20692,21412,107589	Ednra,Vegfd,Ccn2,Fn1,Ccn1,Pdgfra,Ptgis,Sparc,Tcf21,Mylk
8_Member	GO Biological Processes	GO:0001944	vasculature development	-2.96595	-0.546213	11/752	13617,14205,14219,14268,16007,18595,19223,20692,21412,67916,107589	Ednra,Vegfd,Ccn2,Fn1,Ccn1,Pdgfra,Ptgis,Sparc,Tcf21,Plpp3,Mylk
8_Member	GO Biological Processes	GO:0072358	cardiovascular system development	-2.90615	-0.513089	11/765	13617,14205,14219,14268,16007,18595,19223,20692,21412,67916,107589	Ednra,Vegfd,Ccn2,Fn1,Ccn1,Pdgfra,Ptgis,Sparc,Tcf21,Plpp3,Mylk
8_Member	GO Biological Processes	GO:0006935	chemotaxis	-2.59475	-0.283357	9/597	12934,13617,14205,14268,16007,18595,22329,57266,71660	Dpysl2,Ednra,Vegfd,Fn1,Ccn1,Pdgfra,Vcam1,Cxcl14,Rarres2
8_Member	GO Biological Processes	GO:0042330	taxis	-2.58021	-0.274423	9/600	12934,13617,14205,14268,16007,18595,22329,57266,71660	Dpysl2,Ednra,Vegfd,Fn1,Ccn1,Pdgfra,Vcam1,Cxcl14,Rarres2
8_Member	GO Biological Processes	GO:0002685	regulation of leukocyte migration	-2.51736	-0.222562	5/201	12520,13617,14205,57266,71660	Cd81,Ednra,Vegfd,Cxcl14,Rarres2
8_Member	GO Biological Processes	GO:0060326	cell chemotaxis	-2.4557	-0.176892	6/300	13617,14205,18595,22329,57266,71660	Ednra,Vegfd,Pdgfra,Vcam1,Cxcl14,Rarres2
8_Member	GO Biological Processes	GO:0050900	leukocyte migration	-2.19415	-0.000586933	6/340	12520,13617,14205,22329,57266,71660	Cd81,Ednra,Vegfd,Vcam1,Cxcl14,Rarres2
9_Summary	GO Biological Processes	GO:0061041	regulation of wound healing	-4.1794	-1.18563	6/141	12258,14062,18595,20720,67916,107589,11426,12520,14268,16007,66961,109294,227753	Serping1,F2r,Pdgfra,Serpine2,Plpp3,Mylk,Macf1,Cd81,Fn1,Ccn1,Neat1,Prex2,Gsn
9_Member	GO Biological Processes	GO:0061041	regulation of wound healing	-4.1794	-1.18563	6/141	12258,14062,18595,20720,67916,107589	Serping1,F2r,Pdgfra,Serpine2,Plpp3,Mylk
9_Member	GO Biological Processes	GO:0042060	wound healing	-4.1512	-1.18377	9/363	11426,12258,12520,14062,14268,16007,18595,20720,107589	Macf1,Serping1,Cd81,F2r,Fn1,Ccn1,Pdgfra,Serpine2,Mylk
9_Member	GO Biological Processes	GO:0009611	response to wounding	-3.79377	-0.957612	10/499	11426,12258,12520,14062,14268,16007,18595,20720,66961,107589	Macf1,Serping1,Cd81,F2r,Fn1,Ccn1,Pdgfra,Serpine2,Neat1,Mylk
9_Member	GO Biological Processes	GO:1903034	regulation of response to wounding	-3.61198	-0.84546	6/179	12258,14062,18595,20720,67916,107589	Serping1,F2r,Pdgfra,Serpine2,Plpp3,Mylk
9_Member	GO Biological Processes	GO:0048015	phosphatidylinositol-mediated signaling	-2.98719	-0.560151	5/157	14062,18595,20720,109294,227753	F2r,Pdgfra,Serpine2,Prex2,Gsn
9_Member	GO Biological Processes	GO:0048017	inositol lipid-mediated signaling	-2.95053	-0.545034	5/160	14062,18595,20720,109294,227753	F2r,Pdgfra,Serpine2,Prex2,Gsn
10_Summary	GO Biological Processes	GO:0048729	tissue morphogenesis	-3.94314	-1.04628	12/679	11426,11668,12833,12835,13617,16007,17313,18595,21412,27428,107589,114249,14859,228357,241226,14219,15483,20692,12817	Macf1,Aldh1a1,Col6a1,Col6a3,Ednra,Ccn1,Mgp,Pdgfra,Tcf21,Shroom3,Mylk,Npnt,Gsta3,Lrp4,Itga8,Ccn2,Hsd11b1,Sparc,Col13a1
10_Member	GO Biological Processes	GO:0048729	tissue morphogenesis	-3.94314	-1.04628	12/679	11426,11668,12833,12835,13617,16007,17313,18595,21412,27428,107589,114249	Macf1,Aldh1a1,Col6a1,Col6a3,Ednra,Ccn1,Mgp,Pdgfra,Tcf21,Shroom3,Mylk,Npnt
10_Member	GO Biological Processes	GO:0001822	kidney development	-3.33595	-0.646529	7/282	13617,14859,18595,21412,114249,228357,241226	Ednra,Gsta3,Pdgfra,Tcf21,Npnt,Lrp4,Itga8
10_Member	GO Biological Processes	GO:0072001	renal system development	-3.15124	-0.596806	7/303	13617,14859,18595,21412,114249,228357,241226	Ednra,Gsta3,Pdgfra,Tcf21,Npnt,Lrp4,Itga8
10_Member	GO Biological Processes	GO:0030324	lung development	-3.12676	-0.589244	6/221	14219,15483,17313,18595,20692,21412	Ccn2,Hsd11b1,Mgp,Pdgfra,Sparc,Tcf21
10_Member	GO Biological Processes	GO:0030323	respiratory tube development	-3.09629	-0.577846	6/224	14219,15483,17313,18595,20692,21412	Ccn2,Hsd11b1,Mgp,Pdgfra,Sparc,Tcf21
10_Member	GO Biological Processes	GO:0001763	morphogenesis of a branching structure	-2.9048	-0.513089	6/244	12817,13617,17313,18595,21412,114249	Col13a1,Ednra,Mgp,Pdgfra,Tcf21,Npnt
10_Member	GO Biological Processes	GO:0060541	respiratory system development	-2.82463	-0.45282	6/253	14219,15483,17313,18595,20692,21412	Ccn2,Hsd11b1,Mgp,Pdgfra,Sparc,Tcf21
10_Member	GO Biological Processes	GO:0001655	urogenital system development	-2.81034	-0.444959	7/347	13617,14859,18595,21412,114249,228357,241226	Ednra,Gsta3,Pdgfra,Tcf21,Npnt,Lrp4,Itga8
10_Member	GO Biological Processes	GO:0048754	branching morphogenesis of an epithelial tube	-2.64258	-0.32551	5/188	13617,17313,18595,21412,114249	Ednra,Mgp,Pdgfra,Tcf21,Npnt
10_Member	GO Biological Processes	GO:0061138	morphogenesis of a branching epithelium	-2.30968	-0.0660382	5/225	13617,17313,18595,21412,114249	Ednra,Mgp,Pdgfra,Tcf21,Npnt
10_Member	GO Biological Processes	GO:0002009	morphogenesis of an epithelium	-2.24609	-0.0321273	8/554	11668,13617,16007,17313,18595,21412,27428,114249	Aldh1a1,Ednra,Ccn1,Mgp,Pdgfra,Tcf21,Shroom3,Npnt
11_Summary	GO Biological Processes	GO:0098609	cell-cell adhesion	-3.68436	-0.88441	12/724	12520,12552,12817,13602,16007,18595,19266,20720,22329,67916,114249,224024	Cd81,Cdh11,Col13a1,Sparcl1,Ccn1,Pdgfra,Ptprd,Serpine2,Vcam1,Plpp3,Npnt,Scarf2
11_Member	GO Biological Processes	GO:0098609	cell-cell adhesion	-3.68436	-0.88441	12/724	12520,12552,12817,13602,16007,18595,19266,20720,22329,67916,114249,224024	Cd81,Cdh11,Col13a1,Sparcl1,Ccn1,Pdgfra,Ptprd,Serpine2,Vcam1,Plpp3,Npnt,Scarf2
11_Member	GO Biological Processes	GO:0098742	cell-cell adhesion via plasma-membrane adhesion molecules	-2.48982	-0.205747	5/204	12552,13602,19266,22329,224024	Cdh11,Sparcl1,Ptprd,Vcam1,Scarf2
12_Summary	GO Biological Processes	GO:0006939	smooth muscle contraction	-3.63922	-0.856308	5/113	13617,14062,98660,107589,114249,14219,56188,227753,12934,14199,246049,20269,69183,98496,20720	Ednra,F2r,Atp1a2,Mylk,Npnt,Ccn2,Fxyd1,Gsn,Dpysl2,Fhl1,Slc36a2,Scn3a,C1qtnf2,Pid1,Serpine2
12_Member	GO Biological Processes	GO:0006939	smooth muscle contraction	-3.63922	-0.856308	5/113	13617,14062,98660,107589,114249	Ednra,F2r,Atp1a2,Mylk,Npnt
12_Member	GO Biological Processes	GO:0006936	muscle contraction	-3.27259	-0.646529	7/289	13617,14062,14219,56188,98660,107589,114249	Ednra,F2r,Ccn2,Fxyd1,Atp1a2,Mylk,Npnt
12_Member	GO Biological Processes	GO:0003012	muscle system process	-3.17851	-0.60387	8/392	13617,14062,14219,56188,98660,107589,114249,227753	Ednra,F2r,Ccn2,Fxyd1,Atp1a2,Mylk,Npnt,Gsn
12_Member	GO Biological Processes	GO:0006937	regulation of muscle contraction	-3.02465	-0.57092	5/154	14062,14219,56188,98660,114249	F2r,Ccn2,Fxyd1,Atp1a2,Npnt
12_Member	GO Biological Processes	GO:0043270	positive regulation of ion transport	-2.99702	-0.562565	7/322	12934,13617,14062,14199,56188,107589,246049	Dpysl2,Ednra,F2r,Fhl1,Fxyd1,Mylk,Slc36a2
12_Member	GO Biological Processes	GO:0034762	regulation of transmembrane transport	-2.74059	-0.404964	9/568	13617,14062,14199,20269,56188,69183,98496,98660,246049	Ednra,F2r,Fhl1,Scn3a,Fxyd1,C1qtnf2,Pid1,Atp1a2,Slc36a2
12_Member	GO Biological Processes	GO:0043269	regulation of ion transport	-2.5175	-0.222562	10/733	12934,13617,14062,14199,20269,20720,56188,98660,107589,246049	Dpysl2,Ednra,F2r,Fhl1,Scn3a,Serpine2,Fxyd1,Atp1a2,Mylk,Slc36a2
12_Member	GO Biological Processes	GO:0010959	regulation of metal ion transport	-2.33854	-0.090048	7/422	13617,14062,14199,20720,56188,98660,107589	Ednra,F2r,Fhl1,Serpine2,Fxyd1,Atp1a2,Mylk
12_Member	GO Biological Processes	GO:0034764	positive regulation of transmembrane transport	-2.24632	-0.0321273	5/233	13617,14062,56188,69183,246049	Ednra,F2r,Fxyd1,C1qtnf2,Slc36a2
12_Member	GO Biological Processes	GO:0090257	regulation of muscle system process	-2.20051	-0.00262789	5/239	14062,14219,56188,98660,114249	F2r,Ccn2,Fxyd1,Atp1a2,Npnt
12_Member	GO Biological Processes	GO:1904062	regulation of cation transmembrane transport	-2.14066	0	6/349	13617,14062,14199,56188,98660,246049	Ednra,F2r,Fhl1,Fxyd1,Atp1a2,Slc36a2
12_Member	GO Biological Processes	GO:0034765	regulation of ion transmembrane transport	-2.05232	0	7/478	13617,14062,14199,20269,56188,98660,246049	Ednra,F2r,Fhl1,Scn3a,Fxyd1,Atp1a2,Slc36a2
13_Summary	GO Biological Processes	GO:0048598	embryonic morphogenesis	-3.55867	-0.837909	11/638	11426,11668,14268,16007,18595,21412,22329,27428,67916,228357,241226,19223,20720,56312	Macf1,Aldh1a1,Fn1,Ccn1,Pdgfra,Tcf21,Vcam1,Shroom3,Plpp3,Lrp4,Itga8,Ptgis,Serpine2,Nupr1
13_Member	GO Biological Processes	GO:0048598	embryonic morphogenesis	-3.55867	-0.837909	11/638	11426,11668,14268,16007,18595,21412,22329,27428,67916,228357,241226	Macf1,Aldh1a1,Fn1,Ccn1,Pdgfra,Tcf21,Vcam1,Shroom3,Plpp3,Lrp4,Itga8
13_Member	GO Biological Processes	GO:0048608	reproductive structure development	-2.18949	-0.000203143	7/450	16007,18595,19223,20720,21412,22329,56312	Ccn1,Pdgfra,Ptgis,Serpine2,Tcf21,Vcam1,Nupr1
13_Member	GO Biological Processes	GO:0061458	reproductive system development	-2.1692	0	7/454	16007,18595,19223,20720,21412,22329,56312	Ccn1,Pdgfra,Ptgis,Serpine2,Tcf21,Vcam1,Nupr1
14_Summary	GO Biological Processes	GO:0006790	sulfur compound metabolic process	-3.4298	-0.723275	7/272	12111,12583,13479,14778,14859,104158,232087,11758,15483,55990,56312,100198	Bgn,Cdo1,Dpep1,Gpx3,Gsta3,Ces1d,Mat2a,Prdx6,Hsd11b1,Fmo2,Nupr1,H6pd
14_Member	GO Biological Processes	GO:0006790	sulfur compound metabolic process	-3.4298	-0.723275	7/272	12111,12583,13479,14778,14859,104158,232087	Bgn,Cdo1,Dpep1,Gpx3,Gsta3,Ces1d,Mat2a
14_Member	GO Biological Processes	GO:0051186	cofactor metabolic process	-3.06439	-0.577249	9/510	11758,14778,14859,15483,55990,56312,100198,104158,232087	Prdx6,Gpx3,Gsta3,Hsd11b1,Fmo2,Nupr1,H6pd,Ces1d,Mat2a
14_Member	GO Biological Processes	GO:0006732	coenzyme metabolic process	-2.24324	-0.0321273	6/332	15483,55990,56312,100198,104158,232087	Hsd11b1,Fmo2,Nupr1,H6pd,Ces1d,Mat2a
15_Summary	GO Biological Processes	GO:0072593	reactive oxygen species metabolic process	-3.28153	-0.646529	7/288	11758,14219,14778,16007,19223,20657,98496,11668,13479,55990,56312,79235,98660,232087	Prdx6,Ccn2,Gpx3,Ccn1,Ptgis,Sod3,Pid1,Aldh1a1,Dpep1,Fmo2,Nupr1,Lrat,Atp1a2,Mat2a
15_Member	GO Biological Processes	GO:0072593	reactive oxygen species metabolic process	-3.28153	-0.646529	7/288	11758,14219,14778,16007,19223,20657,98496	Prdx6,Ccn2,Gpx3,Ccn1,Ptgis,Sod3,Pid1
15_Member	GO Biological Processes	GO:0017144	drug metabolic process	-3.08019	-0.577846	11/728	11668,11758,13479,14778,19223,55990,56312,79235,98496,98660,232087	Aldh1a1,Prdx6,Dpep1,Gpx3,Ptgis,Fmo2,Nupr1,Lrat,Pid1,Atp1a2,Mat2a
16_Summary	GO Biological Processes	GO:0052547	regulation of peptidase activity	-3.04534	-0.577249	8/411	12258,13010,13479,14062,14219,16007,20720,227753,11668,14373,18952,19223,56312,233744	Serping1,Cst3,Dpep1,F2r,Ccn2,Ccn1,Serpine2,Gsn,Aldh1a1,G0s2,Sept4,Ptgis,Nupr1,Spon1
16_Member	GO Biological Processes	GO:0052547	regulation of peptidase activity	-3.04534	-0.577249	8/411	12258,13010,13479,14062,14219,16007,20720,227753	Serping1,Cst3,Dpep1,F2r,Ccn2,Ccn1,Serpine2,Gsn
16_Member	GO Biological Processes	GO:0052548	regulation of endopeptidase activity	-2.88295	-0.497977	7/337	12258,13479,14062,14219,16007,20720,227753	Serping1,Dpep1,F2r,Ccn2,Ccn1,Serpine2,Gsn
16_Member	GO Biological Processes	GO:0043281	regulation of cysteine-type endopeptidase activity involved in apoptotic process	-2.50813	-0.218723	5/202	13479,14062,14219,16007,227753	Dpep1,F2r,Ccn2,Ccn1,Gsn
16_Member	GO Biological Processes	GO:0043065	positive regulation of apoptotic process	-2.43109	-0.158928	9/632	11668,14062,14219,14373,16007,18952,19223,56312,227753	Aldh1a1,F2r,Ccn2,G0s2,Ccn1,Sept4,Ptgis,Nupr1,Gsn
16_Member	GO Biological Processes	GO:0043068	positive regulation of programmed cell death	-2.40873	-0.145341	9/637	11668,14062,14219,14373,16007,18952,19223,56312,227753	Aldh1a1,F2r,Ccn2,G0s2,Ccn1,Sept4,Ptgis,Nupr1,Gsn
16_Member	GO Biological Processes	GO:2000116	regulation of cysteine-type endopeptidase activity	-2.30161	-0.0627687	5/226	13479,14062,14219,16007,227753	Dpep1,F2r,Ccn2,Ccn1,Gsn
16_Member	GO Biological Processes	GO:0045862	positive regulation of proteolysis	-2.26836	-0.0389523	6/328	14062,14219,16007,56312,227753,233744	F2r,Ccn2,Ccn1,Nupr1,Gsn,Spon1
16_Member	GO Biological Processes	GO:0010942	positive regulation of cell death	-2.16617	0	9/695	11668,14062,14219,14373,16007,18952,19223,56312,227753	Aldh1a1,F2r,Ccn2,G0s2,Ccn1,Sept4,Ptgis,Nupr1,Gsn
17_Summary	GO Biological Processes	GO:0001558	regulation of cell growth	-2.28924	-0.0551444	7/431	12520,12934,14199,14268,20720,22403,29817	Cd81,Dpysl2,Fhl1,Fn1,Serpine2,Ccn5,Igfbp7
17_Member	GO Biological Processes	GO:0001558	regulation of cell growth	-2.28924	-0.0551444	7/431	12520,12934,14199,14268,20720,22403,29817	Cd81,Dpysl2,Fhl1,Fn1,Serpine2,Ccn5,Igfbp7
18_Summary	GO Biological Processes	GO:0019216	regulation of lipid metabolic process	-2.20629	-0.00262789	6/338	12520,16007,18595,29817,69183,71660	Cd81,Ccn1,Pdgfra,Igfbp7,C1qtnf2,Rarres2
18_Member	GO Biological Processes	GO:0019216	regulation of lipid metabolic process	-2.20629	-0.00262789	6/338	12520,16007,18595,29817,69183,71660	Cd81,Ccn1,Pdgfra,Igfbp7,C1qtnf2,Rarres2
