# Supplementary material for: Deconvolution of RNA-Seq Analysis of Hyperbaric Oxygen-Treated Mice Lungs Reveals Mesenchymal Cell Subtype Changes
Source: Int J Mol Sci. 2020 Feb 18;21(4):1371. doi: 10.3390/ijms21041371 (PMC7039706; doi:10.3390/ijms21041371)
Supplement: Supplementary file 1 [file ijms-21-01371-s001.zip › Supplementary data/Table S11. GO enrichment analysis of differentially expressed genes in PDGFrb cell.xlsx]

## Sheet: Enrichment Pathway
Supplementary table 11. GO enrichment analysis of differentially expressed genes in Pdgfrb high cell.
Column A contains Summary (the biological process that has the lowest P-value within the cluster) and Members (the other biological processes within the culster).
Columns B-D contain meta-data describing the terms.
Columns E and F contain the enrichment p-values and multi-test-corrected q-values.
Columns H & I enumerate the genes found in each enriched term.
GroupID	Category	Term	Description	LogP	Log(q-value)	InTerm_InList	Genes ID	Symbols
1_Summary	GO Biological Processes	GO:0048514	blood vessel morphogenesis	-8.79022	-4.59233	15/622	12826,12827,12837,13819,15200,15205,16412,17304,18131,18590,18596,20692,21385,67122,84004,17263,21388,22370	Col4a1,Col4a2,Col8a1,Epas1,Hbegf,Hes1,Itgb1,Mfge8,Notch3,Pdgfa,Pdgfrb,Sparc,Tbx2,Nrarp,Mcam,Meg3,Tbx5,Vtn
1_Member	GO Biological Processes	GO:0048514	blood vessel morphogenesis	-8.79022	-4.59233	15/622	12826,12827,12837,13819,15200,15205,16412,17304,18131,18590,18596,20692,21385,67122,84004	Col4a1,Col4a2,Col8a1,Epas1,Hbegf,Hes1,Itgb1,Mfge8,Notch3,Pdgfa,Pdgfrb,Sparc,Tbx2,Nrarp,Mcam
1_Member	GO Biological Processes	GO:0001568	blood vessel development	-7.94177	-4.17087	15/719	12826,12827,12837,13819,15200,15205,16412,17304,18131,18590,18596,20692,21385,67122,84004	Col4a1,Col4a2,Col8a1,Epas1,Hbegf,Hes1,Itgb1,Mfge8,Notch3,Pdgfa,Pdgfrb,Sparc,Tbx2,Nrarp,Mcam
1_Member	GO Biological Processes	GO:0001525	angiogenesis	-7.89164	-4.17087	13/513	12826,12827,12837,13819,15200,16412,17304,18131,18590,18596,20692,67122,84004	Col4a1,Col4a2,Col8a1,Epas1,Hbegf,Itgb1,Mfge8,Notch3,Pdgfa,Pdgfrb,Sparc,Nrarp,Mcam
1_Member	GO Biological Processes	GO:0001944	vasculature development	-7.68264	-4.08681	15/752	12826,12827,12837,13819,15200,15205,16412,17304,18131,18590,18596,20692,21385,67122,84004	Col4a1,Col4a2,Col8a1,Epas1,Hbegf,Hes1,Itgb1,Mfge8,Notch3,Pdgfa,Pdgfrb,Sparc,Tbx2,Nrarp,Mcam
1_Member	GO Biological Processes	GO:0072358	cardiovascular system development	-7.58415	-4.08523	15/765	12826,12827,12837,13819,15200,15205,16412,17304,18131,18590,18596,20692,21385,67122,84004	Col4a1,Col4a2,Col8a1,Epas1,Hbegf,Hes1,Itgb1,Mfge8,Notch3,Pdgfa,Pdgfrb,Sparc,Tbx2,Nrarp,Mcam
1_Member	GO Biological Processes	GO:0030324	lung development	-5.04424	-1.91387	7/221	13819,15205,17263,18590,18596,20692,21388	Epas1,Hes1,Meg3,Pdgfa,Pdgfrb,Sparc,Tbx5
1_Member	GO Biological Processes	GO:0030323	respiratory tube development	-5.00611	-1.91387	7/224	13819,15205,17263,18590,18596,20692,21388	Epas1,Hes1,Meg3,Pdgfa,Pdgfrb,Sparc,Tbx5
1_Member	GO Biological Processes	GO:0060541	respiratory system development	-4.66437	-1.69472	7/253	13819,15205,17263,18590,18596,20692,21388	Epas1,Hes1,Meg3,Pdgfa,Pdgfrb,Sparc,Tbx5
1_Member	GO Biological Processes	GO:0072001	renal system development	-2.46178	-0.115151	5/303	12826,15205,18131,18590,18596	Col4a1,Hes1,Notch3,Pdgfa,Pdgfrb
1_Member	GO Biological Processes	GO:0048732	gland development	-2.32864	-0.0283811	6/467	15205,17263,18590,18596,21385,22370	Hes1,Meg3,Pdgfa,Pdgfrb,Tbx2,Vtn
1_Member	GO Biological Processes	GO:0001655	urogenital system development	-2.21431	0	5/347	12826,15205,18131,18590,18596	Col4a1,Hes1,Notch3,Pdgfa,Pdgfrb
2_Summary	GO Biological Processes	GO:0061061	muscle structure development	-6.32035	-2.95108	13/701	12520,12955,13346,13819,15205,16412,17263,17880,17904,18596,21385,21388,22003,14432,15200,24136,50706,73094,18131	Cd81,Cryab,Des,Epas1,Hes1,Itgb1,Meg3,Myh11,Myl6,Pdgfrb,Tbx2,Tbx5,Tpm1,Gap43,Hbegf,Zeb2,Postn,Sgip1,Notch3
2_Member	GO Biological Processes	GO:0061061	muscle structure development	-6.32035	-2.95108	13/701	12520,12955,13346,13819,15205,16412,17263,17880,17904,18596,21385,21388,22003	Cd81,Cryab,Des,Epas1,Hes1,Itgb1,Meg3,Myh11,Myl6,Pdgfrb,Tbx2,Tbx5,Tpm1
2_Member	GO Biological Processes	GO:0035051	cardiocyte differentiation	-4.45734	-1.60187	6/184	15205,16412,17880,18596,21385,21388	Hes1,Itgb1,Myh11,Pdgfrb,Tbx2,Tbx5
2_Member	GO Biological Processes	GO:0048589	developmental growth	-4.2523	-1.45292	11/787	12520,14432,15200,16412,17263,18596,21385,21388,24136,50706,73094	Cd81,Gap43,Hbegf,Itgb1,Meg3,Pdgfrb,Tbx2,Tbx5,Zeb2,Postn,Sgip1
2_Member	GO Biological Processes	GO:0014706	striated muscle tissue development	-3.89481	-1.24099	8/451	16412,17263,17880,17904,18596,21385,21388,22003	Itgb1,Meg3,Myh11,Myl6,Pdgfrb,Tbx2,Tbx5,Tpm1
2_Member	GO Biological Processes	GO:0060537	muscle tissue development	-3.74701	-1.11733	8/474	16412,17263,17880,17904,18596,21385,21388,22003	Itgb1,Meg3,Myh11,Myl6,Pdgfrb,Tbx2,Tbx5,Tpm1
2_Member	GO Biological Processes	GO:0048738	cardiac muscle tissue development	-3.62307	-1.01625	6/261	16412,17880,18596,21385,21388,22003	Itgb1,Myh11,Pdgfrb,Tbx2,Tbx5,Tpm1
2_Member	GO Biological Processes	GO:0042692	muscle cell differentiation	-3.45901	-0.914336	7/395	12520,15205,16412,17880,18596,21385,21388	Cd81,Hes1,Itgb1,Myh11,Pdgfrb,Tbx2,Tbx5
2_Member	GO Biological Processes	GO:0007517	muscle organ development	-3.26905	-0.761357	7/425	12955,13346,17263,17904,21385,21388,22003	Cryab,Des,Meg3,Myl6,Tbx2,Tbx5,Tpm1
2_Member	GO Biological Processes	GO:0033002	muscle cell proliferation	-2.95045	-0.492926	5/234	15200,18131,18596,21385,21388	Hbegf,Notch3,Pdgfrb,Tbx2,Tbx5
2_Member	GO Biological Processes	GO:0045927	positive regulation of growth	-2.43155	-0.096991	5/308	12520,15200,21385,21388,73094	Cd81,Hbegf,Tbx2,Tbx5,Sgip1
2_Member	GO Biological Processes	GO:0051146	striated muscle cell differentiation	-2.38439	-0.0653711	5/316	12520,16412,17880,18596,21388	Cd81,Itgb1,Myh11,Pdgfrb,Tbx5
2_Member	GO Biological Processes	GO:0007507	heart development	-2.3026	-0.00780537	7/629	15205,16412,17880,18596,21385,21388,22003	Hes1,Itgb1,Myh11,Pdgfrb,Tbx2,Tbx5,Tpm1
2_Member	GO Biological Processes	GO:0040008	regulation of growth	-2.00275	0	7/717	12520,12955,14432,15200,21385,21388,73094	Cd81,Cryab,Gap43,Hbegf,Tbx2,Tbx5,Sgip1
3_Summary	GO Biological Processes	GO:0006936	muscle contraction	-6.30387	-2.95108	9/289	11475,14062,17880,17904,22003,22004,60596,71544,242202,30937,13819,15200,19245,50706	Acta2,F2r,Myh11,Myl6,Tpm1,Tpm2,Gucy1a1,Arhgap42,Pde5a,Lmcd1,Epas1,Hbegf,Ptp4a3,Postn
3_Member	GO Biological Processes	GO:0006936	muscle contraction	-6.30387	-2.95108	9/289	11475,14062,17880,17904,22003,22004,60596,71544,242202	Acta2,F2r,Myh11,Myl6,Tpm1,Tpm2,Gucy1a1,Arhgap42,Pde5a
3_Member	GO Biological Processes	GO:0003012	muscle system process	-6.16562	-2.87082	10/392	11475,14062,17880,17904,22003,22004,30937,60596,71544,242202	Acta2,F2r,Myh11,Myl6,Tpm1,Tpm2,Lmcd1,Gucy1a1,Arhgap42,Pde5a
3_Member	GO Biological Processes	GO:0008015	blood circulation	-5.32941	-2.08577	10/486	11475,13819,14062,15200,19245,22003,50706,60596,71544,242202	Acta2,Epas1,F2r,Hbegf,Ptp4a3,Tpm1,Postn,Gucy1a1,Arhgap42,Pde5a
3_Member	GO Biological Processes	GO:0003013	circulatory system process	-5.25154	-2.05365	10/496	11475,13819,14062,15200,19245,22003,50706,60596,71544,242202	Acta2,Epas1,F2r,Hbegf,Ptp4a3,Tpm1,Postn,Gucy1a1,Arhgap42,Pde5a
3_Member	GO Biological Processes	GO:0006939	smooth muscle contraction	-4.41628	-1.58012	5/113	11475,14062,17880,60596,71544	Acta2,F2r,Myh11,Gucy1a1,Arhgap42
3_Member	GO Biological Processes	GO:0008217	regulation of blood pressure	-4.23134	-1.45292	6/202	11475,14062,22003,50706,60596,71544	Acta2,F2r,Tpm1,Postn,Gucy1a1,Arhgap42
3_Member	GO Biological Processes	GO:0003018	vascular process in circulatory system	-4.21944	-1.45292	6/203	11475,14062,19245,60596,71544,242202	Acta2,F2r,Ptp4a3,Gucy1a1,Arhgap42,Pde5a
3_Member	GO Biological Processes	GO:1903522	regulation of blood circulation	-3.81025	-1.16867	6/241	13819,14062,15200,22003,71544,242202	Epas1,F2r,Hbegf,Tpm1,Arhgap42,Pde5a
3_Member	GO Biological Processes	GO:0035296	regulation of tube diameter	-3.5449	-0.970266	5/173	11475,14062,60596,71544,242202	Acta2,F2r,Gucy1a1,Arhgap42,Pde5a
3_Member	GO Biological Processes	GO:0050880	regulation of blood vessel size	-3.5449	-0.970266	5/173	11475,14062,60596,71544,242202	Acta2,F2r,Gucy1a1,Arhgap42,Pde5a
3_Member	GO Biological Processes	GO:0097746	regulation of blood vessel diameter	-3.5449	-0.970266	5/173	11475,14062,60596,71544,242202	Acta2,F2r,Gucy1a1,Arhgap42,Pde5a
3_Member	GO Biological Processes	GO:0035150	regulation of tube size	-3.53336	-0.968939	5/174	11475,14062,60596,71544,242202	Acta2,F2r,Gucy1a1,Arhgap42,Pde5a
3_Member	GO Biological Processes	GO:0044057	regulation of system process	-3.07628	-0.585962	8/598	13819,14062,15200,22003,30937,60596,71544,242202	Epas1,F2r,Hbegf,Tpm1,Lmcd1,Gucy1a1,Arhgap42,Pde5a
3_Member	GO Biological Processes	GO:0090257	regulation of muscle system process	-2.90972	-0.460017	5/239	14062,30937,60596,71544,242202	F2r,Lmcd1,Gucy1a1,Arhgap42,Pde5a
4_Summary	GO Biological Processes	GO:0043062	extracellular structure organization	-4.99782	-1.91387	8/315	12826,12827,12837,16412,16891,17880,22370,50706,12520,15205,22003,67122,140703,242202,218952	Col4a1,Col4a2,Col8a1,Itgb1,Lipg,Myh11,Vtn,Postn,Cd81,Hes1,Tpm1,Nrarp,Emid1,Pde5a,Fermt2
4_Member	GO Biological Processes	GO:0043062	extracellular structure organization	-4.99782	-1.91387	8/315	12826,12827,12837,16412,16891,17880,22370,50706	Col4a1,Col4a2,Col8a1,Itgb1,Lipg,Myh11,Vtn,Postn
4_Member	GO Biological Processes	GO:0030198	extracellular matrix organization	-4.47355	-1.60187	7/271	12826,12827,12837,16412,17880,22370,50706	Col4a1,Col4a2,Col8a1,Itgb1,Myh11,Vtn,Postn
4_Member	GO Biological Processes	GO:0030155	regulation of cell adhesion	-4.04386	-1.33644	10/687	12520,12837,15205,16412,22003,22370,50706,67122,140703,242202	Cd81,Col8a1,Hes1,Itgb1,Tpm1,Vtn,Postn,Nrarp,Emid1,Pde5a
4_Member	GO Biological Processes	GO:0045785	positive regulation of cell adhesion	-3.34934	-0.814214	7/412	12520,12837,15205,16412,22003,22370,140703	Cd81,Col8a1,Hes1,Itgb1,Tpm1,Vtn,Emid1
4_Member	GO Biological Processes	GO:0010810	regulation of cell-substrate adhesion	-3.15153	-0.652618	5/211	12837,16412,22370,50706,140703	Col8a1,Itgb1,Vtn,Postn,Emid1
4_Member	GO Biological Processes	GO:0031589	cell-substrate adhesion	-3.02418	-0.549487	6/339	12837,16412,22370,50706,140703,218952	Col8a1,Itgb1,Vtn,Postn,Emid1,Fermt2
5_Summary	GO Biological Processes	GO:0030335	positive regulation of cell migration	-4.93633	-1.88458	10/539	11475,14062,15200,16412,18590,18596,20692,22370,50706,84004,12520,15205,13819,17263,22003	Acta2,F2r,Hbegf,Itgb1,Pdgfa,Pdgfrb,Sparc,Vtn,Postn,Mcam,Cd81,Hes1,Epas1,Meg3,Tpm1
5_Member	GO Biological Processes	GO:0030335	positive regulation of cell migration	-4.93633	-1.88458	10/539	11475,14062,15200,16412,18590,18596,20692,22370,50706,84004	Acta2,F2r,Hbegf,Itgb1,Pdgfa,Pdgfrb,Sparc,Vtn,Postn,Mcam
5_Member	GO Biological Processes	GO:2000147	positive regulation of cell motility	-4.78626	-1.76447	10/561	11475,14062,15200,16412,18590,18596,20692,22370,50706,84004	Acta2,F2r,Hbegf,Itgb1,Pdgfa,Pdgfrb,Sparc,Vtn,Postn,Mcam
5_Member	GO Biological Processes	GO:0051272	positive regulation of cellular component movement	-4.66215	-1.69472	10/580	11475,14062,15200,16412,18590,18596,20692,22370,50706,84004	Acta2,F2r,Hbegf,Itgb1,Pdgfa,Pdgfrb,Sparc,Vtn,Postn,Mcam
5_Member	GO Biological Processes	GO:0040017	positive regulation of locomotion	-4.57999	-1.65503	10/593	11475,14062,15200,16412,18590,18596,20692,22370,50706,84004	Acta2,F2r,Hbegf,Itgb1,Pdgfa,Pdgfrb,Sparc,Vtn,Postn,Mcam
5_Member	GO Biological Processes	GO:0050730	regulation of peptidyl-tyrosine phosphorylation	-4.55655	-1.65503	7/263	12520,15200,15205,16412,18590,18596,22370	Cd81,Hbegf,Hes1,Itgb1,Pdgfa,Pdgfrb,Vtn
5_Member	GO Biological Processes	GO:0018108	peptidyl-tyrosine phosphorylation	-4.01901	-1.33644	7/320	12520,15200,15205,16412,18590,18596,22370	Cd81,Hbegf,Hes1,Itgb1,Pdgfa,Pdgfrb,Vtn
5_Member	GO Biological Processes	GO:0018212	peptidyl-tyrosine modification	-3.9938	-1.32739	7/323	12520,15200,15205,16412,18590,18596,22370	Cd81,Hbegf,Hes1,Itgb1,Pdgfa,Pdgfrb,Vtn
5_Member	GO Biological Processes	GO:0050731	positive regulation of peptidyl-tyrosine phosphorylation	-3.30664	-0.789995	5/195	12520,15200,15205,16412,22370	Cd81,Hbegf,Hes1,Itgb1,Vtn
5_Member	GO Biological Processes	GO:0001701	in utero embryonic development	-2.67202	-0.257304	7/539	13819,15200,15205,16412,17263,18596,22003	Epas1,Hbegf,Hes1,Itgb1,Meg3,Pdgfrb,Tpm1
6_Summary	GO Biological Processes	GO:0007219	Notch signaling pathway	-4.55189	-1.65503	6/177	15205,18131,19245,21385,50706,67122,13819,14432,16412,21388	Hes1,Notch3,Ptp4a3,Tbx2,Postn,Nrarp,Epas1,Gap43,Itgb1,Tbx5
6_Member	GO Biological Processes	GO:0007219	Notch signaling pathway	-4.55189	-1.65503	6/177	15205,18131,19245,21385,50706,67122	Hes1,Notch3,Ptp4a3,Tbx2,Postn,Nrarp
6_Member	GO Biological Processes	GO:0045165	cell fate commitment	-4.34439	-1.52672	7/284	13819,14432,15205,16412,18131,21385,21388	Epas1,Gap43,Hes1,Itgb1,Notch3,Tbx2,Tbx5
7_Summary	GO Biological Processes	GO:0048729	tissue morphogenesis	-4.08592	-1.33644	10/679	12826,15200,15205,18590,21385,21388,22003,24136,27428,67122,68713,12837,12955,18596	Col4a1,Hbegf,Hes1,Pdgfa,Tbx2,Tbx5,Tpm1,Zeb2,Shroom3,Nrarp,Ifitm1,Col8a1,Cryab,Pdgfrb
7_Member	GO Biological Processes	GO:0048729	tissue morphogenesis	-4.08592	-1.33644	10/679	12826,15200,15205,18590,21385,21388,22003,24136,27428,67122	Col4a1,Hbegf,Hes1,Pdgfa,Tbx2,Tbx5,Tpm1,Zeb2,Shroom3,Nrarp
7_Member	GO Biological Processes	GO:0002009	morphogenesis of an epithelium	-4.03722	-1.33644	9/554	12826,15200,15205,18590,21385,21388,24136,27428,67122	Col4a1,Hbegf,Hes1,Pdgfa,Tbx2,Tbx5,Zeb2,Shroom3,Nrarp
7_Member	GO Biological Processes	GO:0007389	pattern specification process	-3.0231	-0.549487	7/468	15205,21385,21388,24136,27428,67122,68713	Hes1,Tbx2,Tbx5,Zeb2,Shroom3,Nrarp,Ifitm1
7_Member	GO Biological Processes	GO:0043010	camera-type eye development	-2.96557	-0.50008	6/348	12826,12837,12955,18596,21385,24136	Col4a1,Col8a1,Cryab,Pdgfrb,Tbx2,Zeb2
7_Member	GO Biological Processes	GO:0060562	epithelial tube morphogenesis	-2.75368	-0.326641	6/383	12826,15205,21385,24136,27428,67122	Col4a1,Hes1,Tbx2,Zeb2,Shroom3,Nrarp
7_Member	GO Biological Processes	GO:0001654	eye development	-2.66986	-0.257304	6/398	12826,12837,12955,18596,21385,24136	Col4a1,Col8a1,Cryab,Pdgfrb,Tbx2,Zeb2
7_Member	GO Biological Processes	GO:0150063	visual system development	-2.65356	-0.248061	6/401	12826,12837,12955,18596,21385,24136	Col4a1,Col8a1,Cryab,Pdgfrb,Tbx2,Zeb2
7_Member	GO Biological Processes	GO:0048880	sensory system development	-2.6374	-0.238853	6/404	12826,12837,12955,18596,21385,24136	Col4a1,Col8a1,Cryab,Pdgfrb,Tbx2,Zeb2
7_Member	GO Biological Processes	GO:0007423	sensory organ development	-2.38244	-0.0653711	7/608	12826,12837,12955,15205,18596,21385,24136	Col4a1,Col8a1,Cryab,Hes1,Pdgfrb,Tbx2,Zeb2
8_Summary	GO Biological Processes	GO:0097435	supramolecular fiber organization	-4.06481	-1.33644	10/683	12955,13010,13346,16412,16997,17880,18596,22003,22004,27428,11475,17904,18590	Cryab,Cst3,Des,Itgb1,Ltbp2,Myh11,Pdgfrb,Tpm1,Tpm2,Shroom3,Acta2,Myl6,Pdgfa
8_Member	GO Biological Processes	GO:0097435	supramolecular fiber organization	-4.06481	-1.33644	10/683	12955,13010,13346,16412,16997,17880,18596,22003,22004,27428	Cryab,Cst3,Des,Itgb1,Ltbp2,Myh11,Pdgfrb,Tpm1,Tpm2,Shroom3
8_Member	GO Biological Processes	GO:0030029	actin filament-based process	-2.46984	-0.117051	8/747	11475,16412,17904,18590,18596,22003,22004,27428	Acta2,Itgb1,Myl6,Pdgfa,Pdgfrb,Tpm1,Tpm2,Shroom3
9_Summary	GO Biological Processes	GO:0043406	positive regulation of MAP kinase activity	-4.01582	-1.33644	6/221	12520,14062,18590,18596,24136,242202,11475,14432,15200,22003,12955,15205,67122	Cd81,F2r,Pdgfa,Pdgfrb,Zeb2,Pde5a,Acta2,Gap43,Hbegf,Tpm1,Cryab,Hes1,Nrarp
9_Member	GO Biological Processes	GO:0043406	positive regulation of MAP kinase activity	-4.01582	-1.33644	6/221	12520,14062,18590,18596,24136,242202	Cd81,F2r,Pdgfa,Pdgfrb,Zeb2,Pde5a
9_Member	GO Biological Processes	GO:0042060	wound healing	-3.68138	-1.06328	7/363	11475,12520,14062,14432,15200,18590,22003	Acta2,Cd81,F2r,Gap43,Hbegf,Pdgfa,Tpm1
9_Member	GO Biological Processes	GO:0071902	positive regulation of protein serine/threonine kinase activity	-3.45976	-0.914336	6/280	12520,14062,18590,18596,24136,242202	Cd81,F2r,Pdgfa,Pdgfrb,Zeb2,Pde5a
9_Member	GO Biological Processes	GO:0043405	regulation of MAP kinase activity	-3.3318	-0.806013	6/296	12520,14062,18590,18596,24136,242202	Cd81,F2r,Pdgfa,Pdgfrb,Zeb2,Pde5a
9_Member	GO Biological Processes	GO:0009611	response to wounding	-2.86223	-0.42022	7/499	11475,12520,14062,14432,15200,18590,22003	Acta2,Cd81,F2r,Gap43,Hbegf,Pdgfa,Tpm1
9_Member	GO Biological Processes	GO:0043410	positive regulation of MAPK cascade	-2.7601	-0.326641	7/520	11475,12520,14062,18590,18596,24136,242202	Acta2,Cd81,F2r,Pdgfa,Pdgfrb,Zeb2,Pde5a
9_Member	GO Biological Processes	GO:0071900	regulation of protein serine/threonine kinase activity	-2.51319	-0.154157	6/428	12520,14062,18590,18596,24136,242202	Cd81,F2r,Pdgfa,Pdgfrb,Zeb2,Pde5a
9_Member	GO Biological Processes	GO:0045860	positive regulation of protein kinase activity	-2.45426	-0.113702	6/440	12520,14062,18590,18596,24136,242202	Cd81,F2r,Pdgfa,Pdgfrb,Zeb2,Pde5a
9_Member	GO Biological Processes	GO:0000165	MAPK cascade	-2.29447	-0.00507128	8/799	11475,12520,12955,14062,18590,18596,24136,242202	Acta2,Cd81,Cryab,F2r,Pdgfa,Pdgfrb,Zeb2,Pde5a
9_Member	GO Biological Processes	GO:0033674	positive regulation of kinase activity	-2.28004	-0.00123391	6/478	12520,14062,18590,18596,24136,242202	Cd81,F2r,Pdgfa,Pdgfrb,Zeb2,Pde5a
9_Member	GO Biological Processes	GO:0050865	regulation of cell activation	-2.06965	0	7/696	11475,12520,15205,18590,18596,67122,242202	Acta2,Cd81,Hes1,Pdgfa,Pdgfrb,Nrarp,Pde5a
10_Summary	GO Biological Processes	GO:0001667	ameboidal-type cell migration	-2.62139	-0.22968	6/407	11475,15200,16412,19245,20692,24136,12827,15205,18596,218952,12520,12955,50706	Acta2,Hbegf,Itgb1,Ptp4a3,Sparc,Zeb2,Col4a2,Hes1,Pdgfrb,Fermt2,Cd81,Cryab,Postn
10_Member	GO Biological Processes	GO:0001667	ameboidal-type cell migration	-2.62139	-0.22968	6/407	11475,15200,16412,19245,20692,24136	Acta2,Hbegf,Itgb1,Ptp4a3,Sparc,Zeb2
10_Member	GO Biological Processes	GO:0010631	epithelial cell migration	-2.60884	-0.223867	5/280	15200,16412,19245,20692,24136	Hbegf,Itgb1,Ptp4a3,Sparc,Zeb2
10_Member	GO Biological Processes	GO:0090132	epithelium migration	-2.5955	-0.217154	5/282	15200,16412,19245,20692,24136	Hbegf,Itgb1,Ptp4a3,Sparc,Zeb2
10_Member	GO Biological Processes	GO:0090130	tissue migration	-2.58226	-0.210452	5/284	15200,16412,19245,20692,24136	Hbegf,Itgb1,Ptp4a3,Sparc,Zeb2
10_Member	GO Biological Processes	GO:0071363	cellular response to growth factor stimulus	-2.39414	-0.0654878	7/605	12827,15205,16412,18596,19245,20692,218952	Col4a2,Hes1,Itgb1,Pdgfrb,Ptp4a3,Sparc,Fermt2
10_Member	GO Biological Processes	GO:0070848	response to growth factor	-2.34018	-0.03439	7/619	12827,15205,16412,18596,19245,20692,218952	Col4a2,Hes1,Itgb1,Pdgfrb,Ptp4a3,Sparc,Fermt2
10_Member	GO Biological Processes	GO:0016049	cell growth	-2.13437	0	6/513	12520,12955,15200,16412,24136,50706	Cd81,Cryab,Hbegf,Itgb1,Zeb2,Postn
11_Summary	GO Biological Processes	GO:0098609	cell-cell adhesion	-2.55269	-0.187312	8/724	12520,13602,15205,16412,67122,73173,84004,242202	Cd81,Sparcl1,Hes1,Itgb1,Nrarp,Pcdh18,Mcam,Pde5a
11_Member	GO Biological Processes	GO:0098609	cell-cell adhesion	-2.55269	-0.187312	8/724	12520,13602,15205,16412,67122,73173,84004,242202	Cd81,Sparcl1,Hes1,Itgb1,Nrarp,Pcdh18,Mcam,Pde5a
11_Member	GO Biological Processes	GO:0007159	leukocyte cell-cell adhesion	-2.36707	-0.0556753	5/319	12520,15205,16412,67122,242202	Cd81,Hes1,Itgb1,Nrarp,Pde5a
12_Summary	GO Biological Processes	GO:0007420	brain development	-2.2841	-0.00123391	7/634	12826,15205,16412,18131,24136,73173,228662	Col4a1,Hes1,Itgb1,Notch3,Zeb2,Pcdh18,Btbd3
12_Member	GO Biological Processes	GO:0007420	brain development	-2.2841	-0.00123391	7/634	12826,15205,16412,18131,24136,73173,228662	Col4a1,Hes1,Itgb1,Notch3,Zeb2,Pcdh18,Btbd3
12_Member	GO Biological Processes	GO:0060322	head development	-2.09586	0	7/688	12826,15205,16412,18131,24136,73173,228662	Col4a1,Hes1,Itgb1,Notch3,Zeb2,Pcdh18,Btbd3
13_Summary	GO Biological Processes	GO:0051345	positive regulation of hydrolase activity	-2.14635	0	6/510	14062,16412,18596,19395,22003,71544	F2r,Itgb1,Pdgfrb,Rasgrp2,Tpm1,Arhgap42
13_Member	GO Biological Processes	GO:0051345	positive regulation of hydrolase activity	-2.14635	0	6/510	14062,16412,18596,19395,22003,71544	F2r,Itgb1,Pdgfrb,Rasgrp2,Tpm1,Arhgap42
14_Summary	GO Biological Processes	GO:0022604	regulation of cell morphogenesis	-2.09507	0	6/523	15529,20692,24136,27428,50706,218952	Sdc2,Sparc,Zeb2,Shroom3,Postn,Fermt2
14_Member	GO Biological Processes	GO:0022604	regulation of cell morphogenesis	-2.09507	0	6/523	15529,20692,24136,27428,50706,218952	Sdc2,Sparc,Zeb2,Shroom3,Postn,Fermt2
