# Supplementary material for: Deconvolution of RNA-Seq Analysis of Hyperbaric Oxygen-Treated Mice Lungs Reveals Mesenchymal Cell Subtype Changes
Source: Int J Mol Sci. 2020 Feb 18;21(4):1371. doi: 10.3390/ijms21041371 (PMC7039706; doi:10.3390/ijms21041371)
Supplement: Supplementary file 1 [file ijms-21-01371-s001.zip › Supplementary data/Table S9. GO enrichment analysis of differentially expressed genes in mesprogenitors.xlsx]

## Sheet: Enrichment Pathway
Supplementary table 9. GO enrichment analysis of differentially expressed genes in mesprogenitors.
Column A contains Summary (the biological process that has the lowest P-value within the cluster) and Members (the other biological processes within the culster).
Columns B-D contain meta-data describing the terms.
Columns E and F contain the enrichment p-values and multi-test-corrected q-values.
Columns H & I enumerate the genes found in each enriched term.
GroupID	Category	Term	Description	LogP	Log(q-value)	InTerm_InList	Genes ID	Symbols
1_Summary	GO Biological Processes	GO:1903047	mitotic cell cycle process	-23.0916	-18.8937	40/645	11799,12313,12428,12442,12445,12581,12615,12631,12704,14056,14211,15902,16765,16881,16906,17219,17345,18538,19357,19384,19385,21973,22629,26914,26934,27214,51944,52276,54124,66131,66197,67628,68298,68612,70099,77891,107995,108000,108907,229841,14793,19045,74117,233406,11740,68250,15270	Birc5,Calm1,Ccna2,Ccnb2,Ccnd3,Cdkn2d,Cenpa,Cfl1,Cit,Ezh2,Smc2,Id2,Stmn1,Lig1,Lmnb1,Mcm6,Mki67,Pcna,Rad21,Ran,Ranbp1,Top2a,Ywhah,H2afy,Racgap1,Dbf4,Knstrn,Cdca8,Cks1b,Tipin,Cks2,Anp32b,Ncapd2,Ube2c,Smc4,Ube2s,Cdc20,Cenpf,Nusap1,Cenpe,Cdca3,Ppp1ca,Actr3,Prc1,Slc25a5,Ciao2a,H2afx
1_Member	GO Biological Processes	GO:1903047	mitotic cell cycle process	-23.0916	-18.8937	40/645	11799,12313,12428,12442,12445,12581,12615,12631,12704,14056,14211,15902,16765,16881,16906,17219,17345,18538,19357,19384,19385,21973,22629,26914,26934,27214,51944,52276,54124,66131,66197,67628,68298,68612,70099,77891,107995,108000,108907,229841	Birc5,Calm1,Ccna2,Ccnb2,Ccnd3,Cdkn2d,Cenpa,Cfl1,Cit,Ezh2,Smc2,Id2,Stmn1,Lig1,Lmnb1,Mcm6,Mki67,Pcna,Rad21,Ran,Ranbp1,Top2a,Ywhah,H2afy,Racgap1,Dbf4,Knstrn,Cdca8,Cks1b,Tipin,Cks2,Anp32b,Ncapd2,Ube2c,Smc4,Ube2s,Cdc20,Cenpf,Nusap1,Cenpe
1_Member	GO Biological Processes	GO:0051301	cell division	-15.1623	-11.4416	30/574	11799,12428,12442,12445,12615,12631,12704,14211,14793,16765,16881,19045,19357,19384,21973,26934,51944,52276,54124,66131,66197,68298,68612,70099,74117,77891,107995,108907,229841,233406	Birc5,Ccna2,Ccnb2,Ccnd3,Cenpa,Cfl1,Cit,Smc2,Cdca3,Stmn1,Lig1,Ppp1ca,Rad21,Ran,Top2a,Racgap1,Knstrn,Cdca8,Cks1b,Tipin,Cks2,Ncapd2,Ube2c,Smc4,Actr3,Ube2s,Cdc20,Nusap1,Cenpe,Prc1
1_Member	GO Biological Processes	GO:0098813	nuclear chromosome segregation	-12.6909	-9.39614	14/258	11799,12704,14211,19357,21973,26914,26934,52276,68298,70099,74117,108000,108907,229841	Birc5,Cit,Smc2,Rad21,Top2a,H2afy,Racgap1,Cdca8,Ncapd2,Smc4,Actr3,Cenpf,Nusap1,Cenpe
1_Member	GO Biological Processes	GO:0140014	mitotic nuclear division	-12.2671	-9.18317	19/258	11799,12704,14211,17345,19357,19384,19385,22629,26914,26934,51944,52276,68298,68612,70099,77891,107995,108907,229841	Birc5,Cit,Smc2,Mki67,Rad21,Ran,Ranbp1,Ywhah,H2afy,Racgap1,Knstrn,Cdca8,Ncapd2,Ube2c,Smc4,Ube2s,Cdc20,Nusap1,Cenpe
1_Member	GO Biological Processes	GO:0000819	sister chromatid segregation	-11.9598	-8.90807	12/180	11799,12704,14211,19357,21973,26914,26934,52276,68298,70099,108907,229841	Birc5,Cit,Smc2,Rad21,Top2a,H2afy,Racgap1,Cdca8,Ncapd2,Smc4,Nusap1,Cenpe
1_Member	GO Biological Processes	GO:0007059	chromosome segregation	-11.6453	-8.67781	20/317	11740,11799,12704,14211,17345,19357,19384,21973,26914,26934,51944,52276,68250,68298,70099,74117,107995,108000,108907,229841	Slc25a5,Birc5,Cit,Smc2,Mki67,Rad21,Ran,Top2a,H2afy,Racgap1,Knstrn,Cdca8,Ciao2a,Ncapd2,Smc4,Actr3,Cdc20,Cenpf,Nusap1,Cenpe
1_Member	GO Biological Processes	GO:0000070	mitotic sister chromatid segregation	-11.5676	-8.62501	11/146	11799,12704,14211,19357,26914,26934,52276,68298,70099,108907,229841	Birc5,Cit,Smc2,Rad21,H2afy,Racgap1,Cdca8,Ncapd2,Smc4,Nusap1,Cenpe
1_Member	GO Biological Processes	GO:0000280	nuclear division	-11.3747	-8.49903	22/410	11799,12704,14211,17345,19357,19384,19385,21973,22629,26914,26934,51944,52276,66197,68298,68612,70099,74117,77891,107995,108907,229841	Birc5,Cit,Smc2,Mki67,Rad21,Ran,Ranbp1,Top2a,Ywhah,H2afy,Racgap1,Knstrn,Cdca8,Cks2,Ncapd2,Ube2c,Smc4,Actr3,Ube2s,Cdc20,Nusap1,Cenpe
1_Member	GO Biological Processes	GO:0048285	organelle fission	-10.4555	-7.76705	22/457	11799,12704,14211,17345,19357,19384,19385,21973,22629,26914,26934,51944,52276,66197,68298,68612,70099,74117,77891,107995,108907,229841	Birc5,Cit,Smc2,Mki67,Rad21,Ran,Ranbp1,Top2a,Ywhah,H2afy,Racgap1,Knstrn,Cdca8,Cks2,Ncapd2,Ube2c,Smc4,Actr3,Ube2s,Cdc20,Nusap1,Cenpe
1_Member	GO Biological Processes	GO:0051321	meiotic cell cycle	-3.51071	-1.88379	10/314	14211,15270,17345,19357,21973,66197,68298,70099,74117,107995	Smc2,H2afx,Mki67,Rad21,Top2a,Cks2,Ncapd2,Smc4,Actr3,Cdc20
1_Member	GO Biological Processes	GO:1903046	meiotic cell cycle process	-3.21845	-1.61936	5/198	14211,21973,68298,70099,74117	Smc2,Top2a,Ncapd2,Smc4,Actr3
1_Member	GO Biological Processes	GO:0140013	meiotic nuclear division	-2.40948	-0.885886	6/179	14211,21973,66197,70099,74117,107995	Smc2,Top2a,Cks2,Smc4,Actr3,Cdc20
2_Summary	GO Biological Processes	GO:0090068	positive regulation of cell cycle process	-14.2623	-10.6665	15/249	11799,12445,12704,14056,16906,18148,19357,19385,26914,26934,27214,67628,68612,108907,229841,12313,12428,12442,12581,15902,19264,20492,54124,66131,66197,77891,108000,15289,21973,15078,50709,68298,15270,57441	Birc5,Ccnd3,Cit,Ezh2,Lmnb1,Npm1,Rad21,Ranbp1,H2afy,Racgap1,Dbf4,Anp32b,Ube2c,Nusap1,Cenpe,Calm1,Ccna2,Ccnb2,Cdkn2d,Id2,Ptprc,Slbp,Cks1b,Tipin,Cks2,Ube2s,Cenpf,Hmgb1,Top2a,H3f3a,Hist1h1e,Ncapd2,H2afx,Gmnn
2_Member	GO Biological Processes	GO:0090068	positive regulation of cell cycle process	-14.2623	-10.6665	15/249	11799,12445,12704,14056,16906,18148,19357,19385,26914,26934,27214,67628,68612,108907,229841	Birc5,Ccnd3,Cit,Ezh2,Lmnb1,Npm1,Rad21,Ranbp1,H2afy,Racgap1,Dbf4,Anp32b,Ube2c,Nusap1,Cenpe
2_Member	GO Biological Processes	GO:0044770	cell cycle phase transition	-13.585	-10.0861	24/394	11799,12313,12428,12442,12445,12581,12704,14056,15902,16906,18148,19264,19357,20492,26914,27214,54124,66131,66197,67628,68612,77891,108000,229841	Birc5,Calm1,Ccna2,Ccnb2,Ccnd3,Cdkn2d,Cit,Ezh2,Id2,Lmnb1,Npm1,Ptprc,Rad21,Slbp,H2afy,Dbf4,Cks1b,Tipin,Cks2,Anp32b,Ube2c,Ube2s,Cenpf,Cenpe
2_Member	GO Biological Processes	GO:0045787	positive regulation of cell cycle	-13.3615	-9.98617	16/349	11799,12445,12704,14056,15289,16906,18148,19357,19385,26914,26934,27214,67628,68612,108907,229841	Birc5,Ccnd3,Cit,Ezh2,Hmgb1,Lmnb1,Npm1,Rad21,Ranbp1,H2afy,Racgap1,Dbf4,Anp32b,Ube2c,Nusap1,Cenpe
2_Member	GO Biological Processes	GO:0007346	regulation of mitotic cell cycle	-11.0755	-8.29261	16/493	11799,12445,12704,14056,15289,16906,19357,19385,21973,26914,27214,67628,68612,108000,108907,229841	Birc5,Ccnd3,Cit,Ezh2,Hmgb1,Lmnb1,Rad21,Ranbp1,Top2a,H2afy,Dbf4,Anp32b,Ube2c,Cenpf,Nusap1,Cenpe
2_Member	GO Biological Processes	GO:0045931	positive regulation of mitotic cell cycle	-10.9569	-8.20619	11/166	11799,12445,15289,16906,19385,26914,27214,67628,68612,108907,229841	Birc5,Ccnd3,Hmgb1,Lmnb1,Ranbp1,H2afy,Dbf4,Anp32b,Ube2c,Nusap1,Cenpe
2_Member	GO Biological Processes	GO:1901989	positive regulation of cell cycle phase transition	-10.3876	-7.72116	9/96	11799,12445,14056,16906,18148,27214,67628,68612,229841	Birc5,Ccnd3,Ezh2,Lmnb1,Npm1,Dbf4,Anp32b,Ube2c,Cenpe
2_Member	GO Biological Processes	GO:0010564	regulation of cell cycle process	-9.97173	-7.35363	16/585	11799,12445,12704,14056,16906,18148,19357,19385,26914,26934,27214,67628,68612,108000,108907,229841	Birc5,Ccnd3,Cit,Ezh2,Lmnb1,Npm1,Rad21,Ranbp1,H2afy,Racgap1,Dbf4,Anp32b,Ube2c,Cenpf,Nusap1,Cenpe
2_Member	GO Biological Processes	GO:0044772	mitotic cell cycle phase transition	-9.82981	-7.23967	19/356	11799,12313,12428,12442,12445,12581,12704,14056,15902,16906,19357,27214,54124,66197,67628,68612,77891,108000,229841	Birc5,Calm1,Ccna2,Ccnb2,Ccnd3,Cdkn2d,Cit,Ezh2,Id2,Lmnb1,Rad21,Dbf4,Cks1b,Cks2,Anp32b,Ube2c,Ube2s,Cenpf,Cenpe
2_Member	GO Biological Processes	GO:1901987	regulation of cell cycle phase transition	-9.53867	-7.00354	12/290	11799,12445,14056,16906,18148,19357,26914,27214,67628,68612,108000,229841	Birc5,Ccnd3,Ezh2,Lmnb1,Npm1,Rad21,H2afy,Dbf4,Anp32b,Ube2c,Cenpf,Cenpe
2_Member	GO Biological Processes	GO:1901992	positive regulation of mitotic cell cycle phase transition	-7.84558	-5.56151	7/83	11799,12445,16906,27214,67628,68612,229841	Birc5,Ccnd3,Lmnb1,Dbf4,Anp32b,Ube2c,Cenpe
2_Member	GO Biological Processes	GO:1901990	regulation of mitotic cell cycle phase transition	-7.71521	-5.44674	10/259	11799,12445,14056,16906,19357,27214,67628,68612,108000,229841	Birc5,Ccnd3,Ezh2,Lmnb1,Rad21,Dbf4,Anp32b,Ube2c,Cenpf,Cenpe
2_Member	GO Biological Processes	GO:0045840	positive regulation of mitotic nuclear division	-7.19256	-5.02406	6/61	11799,19385,26914,68612,108907,229841	Birc5,Ranbp1,H2afy,Ube2c,Nusap1,Cenpe
2_Member	GO Biological Processes	GO:0007088	regulation of mitotic nuclear division	-7.04942	-4.91599	8/163	11799,12704,19357,19385,26914,68612,108907,229841	Birc5,Cit,Rad21,Ranbp1,H2afy,Ube2c,Nusap1,Cenpe
2_Member	GO Biological Processes	GO:0051785	positive regulation of nuclear division	-6.5809	-4.5353	6/77	11799,19385,26914,68612,108907,229841	Birc5,Ranbp1,H2afy,Ube2c,Nusap1,Cenpe
2_Member	GO Biological Processes	GO:0044839	cell cycle G2/M phase transition	-6.56463	-4.52811	7/127	11799,12704,16906,18148,19357,26914,108000	Birc5,Cit,Lmnb1,Npm1,Rad21,H2afy,Cenpf
2_Member	GO Biological Processes	GO:0051783	regulation of nuclear division	-6.45186	-4.43581	8/195	11799,12704,19357,19385,26914,68612,108907,229841	Birc5,Cit,Rad21,Ranbp1,H2afy,Ube2c,Nusap1,Cenpe
2_Member	GO Biological Processes	GO:2001251	negative regulation of chromosome organization	-6.15355	-4.17837	7/146	11799,15078,19357,21973,26914,50709,229841	Birc5,H3f3a,Rad21,Top2a,H2afy,Hist1h1e,Cenpe
2_Member	GO Biological Processes	GO:0051304	chromosome separation	-6.03786	-4.08301	6/95	11799,12704,19357,21973,68298,229841	Birc5,Cit,Rad21,Top2a,Ncapd2,Cenpe
2_Member	GO Biological Processes	GO:0051983	regulation of chromosome segregation	-5.80639	-3.89406	6/104	11799,12704,19357,26914,26934,229841	Birc5,Cit,Rad21,H2afy,Racgap1,Cenpe
2_Member	GO Biological Processes	GO:0033047	regulation of mitotic sister chromatid segregation	-5.40095	-3.53348	5/69	11799,12704,19357,26914,229841	Birc5,Cit,Rad21,H2afy,Cenpe
2_Member	GO Biological Processes	GO:0033045	regulation of sister chromatid segregation	-5.00494	-3.19622	5/83	11799,12704,19357,26914,229841	Birc5,Cit,Rad21,H2afy,Cenpe
2_Member	GO Biological Processes	GO:1902749	regulation of cell cycle G2/M phase transition	-4.74107	-2.95982	5/94	16906,18148,19357,26914,108000	Lmnb1,Npm1,Rad21,H2afy,Cenpf
2_Member	GO Biological Processes	GO:0033044	regulation of chromosome organization	-4.52209	-2.77905	8/356	11799,12704,15078,19357,21973,26914,50709,229841	Birc5,Cit,H3f3a,Rad21,Top2a,H2afy,Hist1h1e,Cenpe
2_Member	GO Biological Processes	GO:0000086	G2/M transition of mitotic cell cycle	-4.4241	-2.68861	7/110	11799,12313,12428,12704,16906,19357,108000	Birc5,Calm1,Ccna2,Cit,Lmnb1,Rad21,Cenpf
2_Member	GO Biological Processes	GO:0010948	negative regulation of cell cycle process	-3.89211	-2.21405	6/226	11799,14056,18148,19357,26914,229841	Birc5,Ezh2,Npm1,Rad21,H2afy,Cenpe
2_Member	GO Biological Processes	GO:1901988	negative regulation of cell cycle phase transition	-3.64272	-1.9975	5/160	11799,14056,19357,26914,229841	Birc5,Ezh2,Rad21,H2afy,Cenpe
2_Member	GO Biological Processes	GO:0045786	negative regulation of cell cycle	-3.37422	-1.76179	12/453	11799,12581,14056,15270,15902,18148,19357,21973,26914,57441,66131,229841	Birc5,Cdkn2d,Ezh2,H2afx,Id2,Npm1,Rad21,Top2a,H2afy,Gmnn,Tipin,Cenpe
3_Summary	GO Biological Processes	GO:0071103	DNA conformation change	-12.5252	-9.32736	13/210	14211,15078,15289,17219,18148,21973,26914,50709,53605,66929,68298,70099,108907,12615,229841	Smc2,H3f3a,Hmgb1,Mcm6,Npm1,Top2a,H2afy,Hist1h1e,Nap1l1,Asf1b,Ncapd2,Smc4,Nusap1,Cenpa,Cenpe
3_Member	GO Biological Processes	GO:0071103	DNA conformation change	-12.5252	-9.32736	13/210	14211,15078,15289,17219,18148,21973,26914,50709,53605,66929,68298,70099,108907	Smc2,H3f3a,Hmgb1,Mcm6,Npm1,Top2a,H2afy,Hist1h1e,Nap1l1,Asf1b,Ncapd2,Smc4,Nusap1
3_Member	GO Biological Processes	GO:0006323	DNA packaging	-12.2866	-9.18317	12/169	14211,15078,15289,18148,21973,26914,50709,53605,66929,68298,70099,108907	Smc2,H3f3a,Hmgb1,Npm1,Top2a,H2afy,Hist1h1e,Nap1l1,Asf1b,Ncapd2,Smc4,Nusap1
3_Member	GO Biological Processes	GO:0030261	chromosome condensation	-9.62276	-7.06832	7/47	14211,15078,21973,50709,68298,70099,108907	Smc2,H3f3a,Top2a,Hist1h1e,Ncapd2,Smc4,Nusap1
3_Member	GO Biological Processes	GO:0065004	protein-DNA complex assembly	-8.12231	-5.75693	9/172	12615,15078,17219,18148,26914,50709,53605,66929,229841	Cenpa,H3f3a,Mcm6,Npm1,H2afy,Hist1h1e,Nap1l1,Asf1b,Cenpe
3_Member	GO Biological Processes	GO:0071824	protein-DNA complex subunit organization	-7.28207	-5.09279	9/215	12615,15078,17219,18148,26914,50709,53605,66929,229841	Cenpa,H3f3a,Mcm6,Npm1,H2afy,Hist1h1e,Nap1l1,Asf1b,Cenpe
3_Member	GO Biological Processes	GO:0031497	chromatin assembly	-6.70837	-4.64128	7/121	15078,15289,18148,26914,50709,53605,66929	H3f3a,Hmgb1,Npm1,H2afy,Hist1h1e,Nap1l1,Asf1b
3_Member	GO Biological Processes	GO:0006333	chromatin assembly or disassembly	-6.19401	-4.21074	7/144	15078,15289,18148,26914,50709,53605,66929	H3f3a,Hmgb1,Npm1,H2afy,Hist1h1e,Nap1l1,Asf1b
3_Member	GO Biological Processes	GO:0006334	nucleosome assembly	-4.67484	-2.89856	5/97	18148,26914,50709,53605,66929	Npm1,H2afy,Hist1h1e,Nap1l1,Asf1b
3_Member	GO Biological Processes	GO:0034728	nucleosome organization	-3.95785	-2.26511	5/137	18148,26914,50709,53605,66929	Npm1,H2afy,Hist1h1e,Nap1l1,Asf1b
4_Summary	GO Biological Processes	GO:0010639	negative regulation of organelle organization	-12.368	-9.21148	16/405	11799,12631,12721,15078,16765,18148,18643,19240,19241,19357,21973,26914,50709,63986,76709,229841,12704,15481,74117,15519,66824,68612,19385,108907,19354,12484,11465,11857,18826,19384,20194,26934,59069,72042,74734,14694,15900,20024	Birc5,Cfl1,Coro1a,H3f3a,Stmn1,Npm1,Pfn1,Tmsb10,Tmsb4x,Rad21,Top2a,H2afy,Hist1h1e,Gmfg,Arpc2,Cenpe,Cit,Hspa8,Actr3,Hsp90aa1,Pycard,Ube2c,Ranbp1,Nusap1,Rac2,Cd24a,Actg1,Arhgdib,Lcp1,Ran,S100a10,Racgap1,Tpm3,Cotl1,Rhoh,Rack1,Irf8,Sub1
4_Member	GO Biological Processes	GO:0010639	negative regulation of organelle organization	-12.368	-9.21148	16/405	11799,12631,12721,15078,16765,18148,18643,19240,19241,19357,21973,26914,50709,63986,76709,229841	Birc5,Cfl1,Coro1a,H3f3a,Stmn1,Npm1,Pfn1,Tmsb10,Tmsb4x,Rad21,Top2a,H2afy,Hist1h1e,Gmfg,Arpc2,Cenpe
4_Member	GO Biological Processes	GO:0051129	negative regulation of cellular component organization	-11.2185	-8.3986	19/757	11799,12631,12704,12721,15078,15481,16765,18148,18643,19240,19241,19357,21973,26914,50709,63986,74117,76709,229841	Birc5,Cfl1,Cit,Coro1a,H3f3a,Hspa8,Stmn1,Npm1,Pfn1,Tmsb10,Tmsb4x,Rad21,Top2a,H2afy,Hist1h1e,Gmfg,Actr3,Arpc2,Cenpe
4_Member	GO Biological Processes	GO:0051258	protein polymerization	-9.80367	-7.22903	12/275	12631,12721,15519,16765,18643,19240,19241,63986,66824,68612,74117,76709	Cfl1,Coro1a,Hsp90aa1,Stmn1,Pfn1,Tmsb10,Tmsb4x,Gmfg,Pycard,Ube2c,Actr3,Arpc2
4_Member	GO Biological Processes	GO:0032271	regulation of protein polymerization	-9.72268	-7.15826	11/216	12631,12721,15519,16765,18643,19240,19241,63986,66824,74117,76709	Cfl1,Coro1a,Hsp90aa1,Stmn1,Pfn1,Tmsb10,Tmsb4x,Gmfg,Pycard,Actr3,Arpc2
4_Member	GO Biological Processes	GO:0008064	regulation of actin polymerization or depolymerization	-9.30833	-6.80064	10/177	12631,12704,12721,18643,19240,19241,63986,66824,74117,76709	Cfl1,Cit,Coro1a,Pfn1,Tmsb10,Tmsb4x,Gmfg,Pycard,Actr3,Arpc2
4_Member	GO Biological Processes	GO:0030832	regulation of actin filament length	-9.23695	-6.73803	10/180	12631,12704,12721,18643,19240,19241,63986,66824,74117,76709	Cfl1,Cit,Coro1a,Pfn1,Tmsb10,Tmsb4x,Gmfg,Pycard,Actr3,Arpc2
4_Member	GO Biological Processes	GO:0110053	regulation of actin filament organization	-8.93981	-6.47431	11/256	12631,12704,12721,16765,18643,19240,19241,63986,66824,74117,76709	Cfl1,Cit,Coro1a,Stmn1,Pfn1,Tmsb10,Tmsb4x,Gmfg,Pycard,Actr3,Arpc2
4_Member	GO Biological Processes	GO:0010638	positive regulation of organelle organization	-8.86565	-6.41595	15/595	11799,12631,12721,18148,18643,19357,19385,26914,63986,66824,68612,74117,76709,108907,229841	Birc5,Cfl1,Coro1a,Npm1,Pfn1,Rad21,Ranbp1,H2afy,Gmfg,Pycard,Ube2c,Actr3,Arpc2,Nusap1,Cenpe
4_Member	GO Biological Processes	GO:0008154	actin polymerization or depolymerization	-8.74972	-6.32268	10/202	12631,12704,12721,18643,19240,19241,63986,66824,74117,76709	Cfl1,Cit,Coro1a,Pfn1,Tmsb10,Tmsb4x,Gmfg,Pycard,Actr3,Arpc2
4_Member	GO Biological Processes	GO:1902904	negative regulation of supramolecular fiber organization	-8.67084	-6.25111	9/149	12631,12721,15481,16765,18643,19240,19241,63986,76709	Cfl1,Coro1a,Hspa8,Stmn1,Pfn1,Tmsb10,Tmsb4x,Gmfg,Arpc2
4_Member	GO Biological Processes	GO:1902903	regulation of supramolecular fiber organization	-8.62466	-6.2121	12/349	12631,12704,12721,15481,16765,18643,19240,19241,63986,66824,74117,76709	Cfl1,Cit,Coro1a,Hspa8,Stmn1,Pfn1,Tmsb10,Tmsb4x,Gmfg,Pycard,Actr3,Arpc2
4_Member	GO Biological Processes	GO:0051494	negative regulation of cytoskeleton organization	-8.47029	-6.07175	9/157	12631,12721,16765,18148,18643,19240,19241,63986,76709	Cfl1,Coro1a,Stmn1,Npm1,Pfn1,Tmsb10,Tmsb4x,Gmfg,Arpc2
4_Member	GO Biological Processes	GO:0030833	regulation of actin filament polymerization	-8.39791	-6.01293	9/160	12631,12721,18643,19240,19241,63986,66824,74117,76709	Cfl1,Coro1a,Pfn1,Tmsb10,Tmsb4x,Gmfg,Pycard,Actr3,Arpc2
4_Member	GO Biological Processes	GO:0030041	actin filament polymerization	-8.05665	-5.71609	9/175	12631,12721,18643,19240,19241,63986,66824,74117,76709	Cfl1,Coro1a,Pfn1,Tmsb10,Tmsb4x,Gmfg,Pycard,Actr3,Arpc2
4_Member	GO Biological Processes	GO:0032535	regulation of cellular component size	-7.9864	-5.68061	12/398	12631,12704,12721,15519,18148,18643,19240,19241,63986,66824,74117,76709	Cfl1,Cit,Coro1a,Hsp90aa1,Npm1,Pfn1,Tmsb10,Tmsb4x,Gmfg,Pycard,Actr3,Arpc2
4_Member	GO Biological Processes	GO:0007015	actin filament organization	-7.93819	-5.63793	12/402	12631,12704,12721,16765,18643,19240,19241,19354,63986,66824,74117,76709	Cfl1,Cit,Coro1a,Stmn1,Pfn1,Tmsb10,Tmsb4x,Rac2,Gmfg,Pycard,Actr3,Arpc2
4_Member	GO Biological Processes	GO:0010592	positive regulation of lamellipodium assembly	-7.87143	-5.58203	5/23	12631,15519,19354,74117,76709	Cfl1,Hsp90aa1,Rac2,Actr3,Arpc2
4_Member	GO Biological Processes	GO:0032956	regulation of actin cytoskeleton organization	-7.5936	-5.3451	11/345	12631,12704,12721,16765,18643,19240,19241,63986,66824,74117,76709	Cfl1,Cit,Coro1a,Stmn1,Pfn1,Tmsb10,Tmsb4x,Gmfg,Pycard,Actr3,Arpc2
4_Member	GO Biological Processes	GO:0051493	regulation of cytoskeleton organization	-7.47932	-5.25449	13/539	12631,12704,12721,16765,18148,18643,19240,19241,19385,63986,66824,74117,76709	Cfl1,Cit,Coro1a,Stmn1,Npm1,Pfn1,Tmsb10,Tmsb4x,Ranbp1,Gmfg,Pycard,Actr3,Arpc2
4_Member	GO Biological Processes	GO:0043254	regulation of protein complex assembly	-7.37721	-5.17055	12/452	12484,12631,12721,15519,16765,18643,19240,19241,63986,66824,74117,76709	Cd24a,Cfl1,Coro1a,Hsp90aa1,Stmn1,Pfn1,Tmsb10,Tmsb4x,Gmfg,Pycard,Actr3,Arpc2
4_Member	GO Biological Processes	GO:1902745	positive regulation of lamellipodium organization	-7.25268	-5.07546	5/30	12631,15519,19354,74117,76709	Cfl1,Hsp90aa1,Rac2,Actr3,Arpc2
4_Member	GO Biological Processes	GO:0051495	positive regulation of cytoskeleton organization	-7.23042	-5.05784	9/218	12631,12721,18148,18643,19385,63986,66824,74117,76709	Cfl1,Coro1a,Npm1,Pfn1,Ranbp1,Gmfg,Pycard,Actr3,Arpc2
4_Member	GO Biological Processes	GO:0010591	regulation of lamellipodium assembly	-7.10483	-4.95616	5/32	12631,15519,19354,74117,76709	Cfl1,Hsp90aa1,Rac2,Actr3,Arpc2
4_Member	GO Biological Processes	GO:0032970	regulation of actin filament-based process	-7.01876	-4.89275	11/393	12631,12704,12721,16765,18643,19240,19241,63986,66824,74117,76709	Cfl1,Cit,Coro1a,Stmn1,Pfn1,Tmsb10,Tmsb4x,Gmfg,Pycard,Actr3,Arpc2
4_Member	GO Biological Processes	GO:0030036	actin cytoskeleton organization	-6.79096	-4.70701	21/664	11465,11857,12631,12704,12721,16765,18643,18826,19240,19241,19354,19384,20194,26934,59069,63986,66824,72042,74117,74734,76709	Actg1,Arhgdib,Cfl1,Cit,Coro1a,Stmn1,Pfn1,Lcp1,Tmsb10,Tmsb4x,Rac2,Ran,S100a10,Racgap1,Tpm3,Gmfg,Pycard,Cotl1,Actr3,Rhoh,Arpc2
4_Member	GO Biological Processes	GO:0032273	positive regulation of protein polymerization	-6.61171	-4.55995	7/125	12721,15519,18643,63986,66824,74117,76709	Coro1a,Hsp90aa1,Pfn1,Gmfg,Pycard,Actr3,Arpc2
4_Member	GO Biological Processes	GO:0032272	negative regulation of protein polymerization	-6.5809	-4.5353	6/77	12631,16765,18643,19240,19241,76709	Cfl1,Stmn1,Pfn1,Tmsb10,Tmsb4x,Arpc2
4_Member	GO Biological Processes	GO:1902743	regulation of lamellipodium organization	-6.49065	-4.46663	5/42	12631,15519,19354,74117,76709	Cfl1,Hsp90aa1,Rac2,Actr3,Arpc2
4_Member	GO Biological Processes	GO:0090066	regulation of anatomical structure size	-6.35731	-4.35808	12/562	12631,12704,12721,15519,18148,18643,19240,19241,63986,66824,74117,76709	Cfl1,Cit,Coro1a,Hsp90aa1,Npm1,Pfn1,Tmsb10,Tmsb4x,Gmfg,Pycard,Actr3,Arpc2
4_Member	GO Biological Processes	GO:0097435	supramolecular fiber organization	-6.29533	-4.30427	13/683	12631,12704,12721,15481,16765,18643,19240,19241,19354,63986,66824,74117,76709	Cfl1,Cit,Coro1a,Hspa8,Stmn1,Pfn1,Tmsb10,Tmsb4x,Rac2,Gmfg,Pycard,Actr3,Arpc2
4_Member	GO Biological Processes	GO:0030838	positive regulation of actin filament polymerization	-6.12028	-4.15028	6/92	12721,18643,63986,66824,74117,76709	Coro1a,Pfn1,Gmfg,Pycard,Actr3,Arpc2
4_Member	GO Biological Processes	GO:0031334	positive regulation of protein complex assembly	-5.96831	-4.02569	12/246	12484,12721,14694,15519,15900,18643,18826,20024,63986,66824,74117,76709	Cd24a,Coro1a,Rack1,Hsp90aa1,Irf8,Pfn1,Lcp1,Sub1,Gmfg,Pycard,Actr3,Arpc2
4_Member	GO Biological Processes	GO:0030029	actin filament-based process	-5.95791	-4.02248	21/747	11465,11857,12631,12704,12721,16765,18643,18826,19240,19241,19354,19384,20194,26934,59069,63986,66824,72042,74117,74734,76709	Actg1,Arhgdib,Cfl1,Cit,Coro1a,Stmn1,Pfn1,Lcp1,Tmsb10,Tmsb4x,Rac2,Ran,S100a10,Racgap1,Tpm3,Gmfg,Pycard,Cotl1,Actr3,Rhoh,Arpc2
4_Member	GO Biological Processes	GO:0120034	positive regulation of plasma membrane bounded cell projection assembly	-5.75788	-3.85002	6/106	12631,15519,18643,19354,74117,76709	Cfl1,Hsp90aa1,Pfn1,Rac2,Actr3,Arpc2
4_Member	GO Biological Processes	GO:0030837	negative regulation of actin filament polymerization	-5.63259	-3.74434	5/62	12631,18643,19240,19241,76709	Cfl1,Pfn1,Tmsb10,Tmsb4x,Arpc2
4_Member	GO Biological Processes	GO:0030032	lamellipodium assembly	-5.53006	-3.65439	5/65	12631,15519,19354,74117,76709	Cfl1,Hsp90aa1,Rac2,Actr3,Arpc2
4_Member	GO Biological Processes	GO:1902905	positive regulation of supramolecular fiber organization	-5.31546	-3.46782	7/195	12631,12721,18643,63986,66824,74117,76709	Cfl1,Coro1a,Pfn1,Gmfg,Pycard,Actr3,Arpc2
4_Member	GO Biological Processes	GO:0097581	lamellipodium organization	-5.00494	-3.19622	5/83	12631,15519,19354,74117,76709	Cfl1,Hsp90aa1,Rac2,Actr3,Arpc2
4_Member	GO Biological Processes	GO:0031333	negative regulation of protein complex assembly	-4.97017	-3.16498	6/145	12631,16765,18643,19240,19241,76709	Cfl1,Stmn1,Pfn1,Tmsb10,Tmsb4x,Arpc2
4_Member	GO Biological Processes	GO:0044089	positive regulation of cellular component biogenesis	-4.8569	-3.06213	10/534	12484,12631,12721,15519,18643,19354,63986,66824,74117,76709	Cd24a,Cfl1,Coro1a,Hsp90aa1,Pfn1,Rac2,Gmfg,Pycard,Actr3,Arpc2
4_Member	GO Biological Processes	GO:0120032	regulation of plasma membrane bounded cell projection assembly	-4.41194	-2.6788	6/182	12631,15519,18643,19354,74117,76709	Cfl1,Hsp90aa1,Pfn1,Rac2,Actr3,Arpc2
4_Member	GO Biological Processes	GO:0060491	regulation of cell projection assembly	-4.38541	-2.65734	6/184	12631,15519,18643,19354,74117,76709	Cfl1,Hsp90aa1,Pfn1,Rac2,Actr3,Arpc2
5_Summary	GO Biological Processes	GO:0050870	positive regulation of T cell activation	-11.7628	-8.74105	12/187	12484,12721,12772,14961,14998,15519,16149,16818,19264,20737,66824,223601,16797,19354,15018,15289,15481,12445,12500,12631,76709,16765,18643,19241,74117,16785,14433,268373,15900,15902	Cd24a,Coro1a,Ccr2,H2-Ab1,H2-DMa,Hsp90aa1,Cd74,Lck,Ptprc,Spn,Pycard,Fam49b,Lat,Rac2,H2-Q7,Hmgb1,Hspa8,Ccnd3,Cd3d,Cfl1,Arpc2,Stmn1,Pfn1,Tmsb4x,Actr3,Rpsa,Gapdh,Ppia,Irf8,Id2
5_Member	GO Biological Processes	GO:0050870	positive regulation of T cell activation	-11.7628	-8.74105	12/187	12484,12721,12772,14961,14998,15519,16149,16818,19264,20737,66824,223601	Cd24a,Coro1a,Ccr2,H2-Ab1,H2-DMa,Hsp90aa1,Cd74,Lck,Ptprc,Spn,Pycard,Fam49b
5_Member	GO Biological Processes	GO:0050863	regulation of T cell activation	-11.6638	-8.67781	14/307	12484,12721,12772,14961,14998,15519,16149,16797,16818,19264,19354,20737,66824,223601	Cd24a,Coro1a,Ccr2,H2-Ab1,H2-DMa,Hsp90aa1,Cd74,Lat,Lck,Ptprc,Rac2,Spn,Pycard,Fam49b
5_Member	GO Biological Processes	GO:1903039	positive regulation of leukocyte cell-cell adhesion	-11.3408	-8.48539	12/203	12484,12721,12772,14961,14998,15519,16149,16818,19264,20737,66824,223601	Cd24a,Coro1a,Ccr2,H2-Ab1,H2-DMa,Hsp90aa1,Cd74,Lck,Ptprc,Spn,Pycard,Fam49b
5_Member	GO Biological Processes	GO:0002819	regulation of adaptive immune response	-11.2163	-8.3986	12/208	12484,12772,14961,14998,15018,15289,15481,16149,19264,20737,66824,223601	Cd24a,Ccr2,H2-Ab1,H2-DMa,H2-Q7,Hmgb1,Hspa8,Cd74,Ptprc,Spn,Pycard,Fam49b
5_Member	GO Biological Processes	GO:0042110	T cell activation	-11.0492	-8.28265	16/495	12445,12484,12500,12721,12772,14961,14998,15519,16149,16797,16818,19264,19354,20737,66824,223601	Ccnd3,Cd24a,Cd3d,Coro1a,Ccr2,H2-Ab1,H2-DMa,Hsp90aa1,Cd74,Lat,Lck,Ptprc,Rac2,Spn,Pycard,Fam49b
5_Member	GO Biological Processes	GO:0022409	positive regulation of cell-cell adhesion	-10.4464	-7.76705	12/242	12484,12721,12772,14961,14998,15519,16149,16818,19264,20737,66824,223601	Cd24a,Coro1a,Ccr2,H2-Ab1,H2-DMa,Hsp90aa1,Cd74,Lck,Ptprc,Spn,Pycard,Fam49b
5_Member	GO Biological Processes	GO:0007159	leukocyte cell-cell adhesion	-10.2323	-7.59076	13/319	12484,12721,12772,14961,14998,15519,16149,16818,19264,19354,20737,66824,223601	Cd24a,Coro1a,Ccr2,H2-Ab1,H2-DMa,Hsp90aa1,Cd74,Lck,Ptprc,Rac2,Spn,Pycard,Fam49b
5_Member	GO Biological Processes	GO:0002821	positive regulation of adaptive immune response	-10.1032	-7.47352	10/147	12484,12772,14961,14998,15018,15481,16149,19264,66824,223601	Cd24a,Ccr2,H2-Ab1,H2-DMa,H2-Q7,Hspa8,Cd74,Ptprc,Pycard,Fam49b
5_Member	GO Biological Processes	GO:0045785	positive regulation of cell adhesion	-9.96036	-7.35354	14/412	12484,12631,12721,12772,14961,14998,15519,16149,16818,19264,20737,66824,76709,223601	Cd24a,Cfl1,Coro1a,Ccr2,H2-Ab1,H2-DMa,Hsp90aa1,Cd74,Lck,Ptprc,Spn,Pycard,Arpc2,Fam49b
5_Member	GO Biological Processes	GO:1903037	regulation of leukocyte cell-cell adhesion	-9.59046	-7.04579	12/287	12484,12721,12772,14961,14998,15519,16149,16818,19264,20737,66824,223601	Cd24a,Coro1a,Ccr2,H2-Ab1,H2-DMa,Hsp90aa1,Cd74,Lck,Ptprc,Spn,Pycard,Fam49b
5_Member	GO Biological Processes	GO:0002822	regulation of adaptive immune response based on somatic recombination of immune receptors built from	-8.9637	-6.49009	10/192	12484,12772,14961,14998,15018,15289,15481,19264,20737,223601	Cd24a,Ccr2,H2-Ab1,H2-DMa,H2-Q7,Hmgb1,Hspa8,Ptprc,Spn,Fam49b
5_Member	GO Biological Processes	GO:0002709	regulation of T cell mediated immunity	-8.90055	-6.44303	8/95	12484,12772,15018,15289,15481,19264,20737,223601	Cd24a,Ccr2,H2-Q7,Hmgb1,Hspa8,Ptprc,Spn,Fam49b
5_Member	GO Biological Processes	GO:0002443	leukocyte mediated immunity	-8.76644	-6.33198	14/509	12484,12721,12772,14961,14998,15018,15289,15481,16149,16797,19264,19354,20737,223601	Cd24a,Coro1a,Ccr2,H2-Ab1,H2-DMa,H2-Q7,Hmgb1,Hspa8,Cd74,Lat,Ptprc,Rac2,Spn,Fam49b
5_Member	GO Biological Processes	GO:0051249	regulation of lymphocyte activation	-8.25648	-5.87814	14/558	12484,12721,12772,14961,14998,15519,16149,16797,16818,19264,19354,20737,66824,223601	Cd24a,Coro1a,Ccr2,H2-Ab1,H2-DMa,Hsp90aa1,Cd74,Lat,Lck,Ptprc,Rac2,Spn,Pycard,Fam49b
5_Member	GO Biological Processes	GO:0051272	positive regulation of cellular component movement	-8.04372	-5.70916	14/580	12631,12721,12772,15289,16149,16765,18643,19241,19264,19354,20737,66824,74117,76709	Cfl1,Coro1a,Ccr2,Hmgb1,Cd74,Stmn1,Pfn1,Tmsb4x,Ptprc,Rac2,Spn,Pycard,Actr3,Arpc2
5_Member	GO Biological Processes	GO:0051251	positive regulation of lymphocyte activation	-8.03515	-5.7065	12/394	12484,12721,12772,14961,14998,15519,16149,16818,19264,20737,66824,223601	Cd24a,Coro1a,Ccr2,H2-Ab1,H2-DMa,Hsp90aa1,Cd74,Lck,Ptprc,Spn,Pycard,Fam49b
5_Member	GO Biological Processes	GO:0022407	regulation of cell-cell adhesion	-8.02291	-5.70542	12/395	12484,12721,12772,14961,14998,15519,16149,16818,19264,20737,66824,223601	Cd24a,Coro1a,Ccr2,H2-Ab1,H2-DMa,Hsp90aa1,Cd74,Lck,Ptprc,Spn,Pycard,Fam49b
5_Member	GO Biological Processes	GO:0030155	regulation of cell adhesion	-8.02249	-5.70542	15/687	12484,12631,12721,12772,14961,14998,15519,16149,16818,19264,19354,20737,66824,76709,223601	Cd24a,Cfl1,Coro1a,Ccr2,H2-Ab1,H2-DMa,Hsp90aa1,Cd74,Lck,Ptprc,Rac2,Spn,Pycard,Arpc2,Fam49b
5_Member	GO Biological Processes	GO:0002250	adaptive immune response	-7.98728	-5.68061	14/586	12484,12500,12772,14961,14998,15018,15289,15481,16149,16797,19264,20737,66824,223601	Cd24a,Cd3d,Ccr2,H2-Ab1,H2-DMa,H2-Q7,Hmgb1,Hspa8,Cd74,Lat,Ptprc,Spn,Pycard,Fam49b
5_Member	GO Biological Processes	GO:0002449	lymphocyte mediated immunity	-7.64851	-5.39014	12/427	12484,12721,12772,14961,14998,15018,15289,15481,16149,19264,20737,223601	Cd24a,Coro1a,Ccr2,H2-Ab1,H2-DMa,H2-Q7,Hmgb1,Hspa8,Cd74,Ptprc,Spn,Fam49b
5_Member	GO Biological Processes	GO:0002456	T cell mediated immunity	-7.58778	-5.34414	8/139	12484,12772,15018,15289,15481,19264,20737,223601	Cd24a,Ccr2,H2-Q7,Hmgb1,Hspa8,Ptprc,Spn,Fam49b
5_Member	GO Biological Processes	GO:0002824	positive regulation of adaptive immune response based on somatic recombination of immune receptors b	-7.56341	-5.32456	8/140	12484,12772,14961,14998,15018,15481,19264,223601	Cd24a,Ccr2,H2-Ab1,H2-DMa,H2-Q7,Hspa8,Ptprc,Fam49b
5_Member	GO Biological Processes	GO:0045061	thymic T cell selection	-7.49601	-5.26191	5/27	12500,14998,16149,19264,20737	Cd3d,H2-DMa,Cd74,Ptprc,Spn
5_Member	GO Biological Processes	GO:0042098	T cell proliferation	-7.44187	-5.22514	9/206	12445,12484,12721,12772,14961,19264,19354,20737,66824	Ccnd3,Cd24a,Coro1a,Ccr2,H2-Ab1,Ptprc,Rac2,Spn,Pycard
5_Member	GO Biological Processes	GO:0002696	positive regulation of leukocyte activation	-7.44076	-5.22514	12/446	12484,12721,12772,14961,14998,15519,16149,16818,19264,20737,66824,223601	Cd24a,Coro1a,Ccr2,H2-Ab1,H2-DMa,Hsp90aa1,Cd74,Lck,Ptprc,Spn,Pycard,Fam49b
5_Member	GO Biological Processes	GO:0002694	regulation of leukocyte activation	-7.38207	-5.17096	14/655	12484,12721,12772,14961,14998,15519,16149,16797,16818,19264,19354,20737,66824,223601	Cd24a,Coro1a,Ccr2,H2-Ab1,H2-DMa,Hsp90aa1,Cd74,Lat,Lck,Ptprc,Rac2,Spn,Pycard,Fam49b
5_Member	GO Biological Processes	GO:0050867	positive regulation of cell activation	-7.28365	-5.09279	12/461	12484,12721,12772,14961,14998,15519,16149,16818,19264,20737,66824,223601	Cd24a,Coro1a,Ccr2,H2-Ab1,H2-DMa,Hsp90aa1,Cd74,Lck,Ptprc,Spn,Pycard,Fam49b
5_Member	GO Biological Processes	GO:2000147	positive regulation of cell motility	-7.27631	-5.09126	13/561	12631,12721,12772,15289,16149,18643,19241,19264,19354,20737,66824,74117,76709	Cfl1,Coro1a,Ccr2,Hmgb1,Cd74,Pfn1,Tmsb4x,Ptprc,Rac2,Spn,Pycard,Actr3,Arpc2
5_Member	GO Biological Processes	GO:0050670	regulation of lymphocyte proliferation	-7.11285	-4.95636	9/225	12484,12721,12772,14961,16149,19264,19354,20737,66824	Cd24a,Coro1a,Ccr2,H2-Ab1,Cd74,Ptprc,Rac2,Spn,Pycard
5_Member	GO Biological Processes	GO:0032944	regulation of mononuclear cell proliferation	-7.07999	-4.93901	9/227	12484,12721,12772,14961,16149,19264,19354,20737,66824	Cd24a,Coro1a,Ccr2,H2-Ab1,Cd74,Ptprc,Rac2,Spn,Pycard
5_Member	GO Biological Processes	GO:0050865	regulation of cell activation	-7.05623	-4.91904	14/696	12484,12721,12772,14961,14998,15519,16149,16797,16818,19264,19354,20737,66824,223601	Cd24a,Coro1a,Ccr2,H2-Ab1,H2-DMa,Hsp90aa1,Cd74,Lat,Lck,Ptprc,Rac2,Spn,Pycard,Fam49b
5_Member	GO Biological Processes	GO:0040017	positive regulation of locomotion	-6.99672	-4.87615	13/593	12631,12721,12772,15289,16149,18643,19241,19264,19354,20737,66824,74117,76709	Cfl1,Coro1a,Ccr2,Hmgb1,Cd74,Pfn1,Tmsb4x,Ptprc,Rac2,Spn,Pycard,Actr3,Arpc2
5_Member	GO Biological Processes	GO:0046651	lymphocyte proliferation	-6.99486	-4.87615	10/309	12445,12484,12721,12772,14961,16149,19264,19354,20737,66824	Ccnd3,Cd24a,Coro1a,Ccr2,H2-Ab1,Cd74,Ptprc,Rac2,Spn,Pycard
5_Member	GO Biological Processes	GO:0032943	mononuclear cell proliferation	-6.96878	-4.85725	10/311	12445,12484,12721,12772,14961,16149,19264,19354,20737,66824	Ccnd3,Cd24a,Coro1a,Ccr2,H2-Ab1,Cd74,Ptprc,Rac2,Spn,Pycard
5_Member	GO Biological Processes	GO:0042129	regulation of T cell proliferation	-6.90843	-4.80397	8/170	12484,12721,12772,14961,19264,19354,20737,66824	Cd24a,Coro1a,Ccr2,H2-Ab1,Ptprc,Rac2,Spn,Pycard
5_Member	GO Biological Processes	GO:0070663	regulation of leukocyte proliferation	-6.90474	-4.80377	9/238	12484,12721,12772,14961,16149,19264,19354,20737,66824	Cd24a,Coro1a,Ccr2,H2-Ab1,Cd74,Ptprc,Rac2,Spn,Pycard
5_Member	GO Biological Processes	GO:0098609	cell-cell adhesion	-6.84627	-4.75218	14/724	12484,12721,12772,14961,14998,15519,16149,16785,16818,19264,19354,20737,66824,223601	Cd24a,Coro1a,Ccr2,H2-Ab1,H2-DMa,Hsp90aa1,Cd74,Rpsa,Lck,Ptprc,Rac2,Spn,Pycard,Fam49b
5_Member	GO Biological Processes	GO:0043368	positive T cell selection	-6.71513	-4.64128	5/38	12500,14998,16149,19264,20737	Cd3d,H2-DMa,Cd74,Ptprc,Spn
5_Member	GO Biological Processes	GO:0002703	regulation of leukocyte mediated immunity	-6.70873	-4.64128	9/251	12484,12772,15018,15289,15481,19264,19354,20737,223601	Cd24a,Ccr2,H2-Q7,Hmgb1,Hspa8,Ptprc,Rac2,Spn,Fam49b
5_Member	GO Biological Processes	GO:0002697	regulation of immune effector process	-6.70831	-4.64128	11/422	12484,12772,15018,15289,15481,16149,19264,19354,20737,66824,223601	Cd24a,Ccr2,H2-Q7,Hmgb1,Hspa8,Cd74,Ptprc,Rac2,Spn,Pycard,Fam49b
5_Member	GO Biological Processes	GO:0070661	leukocyte proliferation	-6.70563	-4.64128	10/332	12445,12484,12721,12772,14961,16149,19264,19354,20737,66824	Ccnd3,Cd24a,Coro1a,Ccr2,H2-Ab1,Cd74,Ptprc,Rac2,Spn,Pycard
5_Member	GO Biological Processes	GO:0030335	positive regulation of cell migration	-6.55052	-4.51995	12/539	12721,12772,15289,16149,18643,19241,19264,19354,20737,66824,74117,76709	Coro1a,Ccr2,Hmgb1,Cd74,Pfn1,Tmsb4x,Ptprc,Rac2,Spn,Pycard,Actr3,Arpc2
5_Member	GO Biological Processes	GO:0002460	adaptive immune response based on somatic recombination of immune receptors built from immunoglobuli	-6.48842	-4.46663	11/444	12484,12772,14961,14998,15018,15289,15481,16149,19264,20737,223601	Cd24a,Ccr2,H2-Ab1,H2-DMa,H2-Q7,Hmgb1,Hspa8,Cd74,Ptprc,Spn,Fam49b
5_Member	GO Biological Processes	GO:0002706	regulation of lymphocyte mediated immunity	-6.43494	-4.42371	8/196	12484,12772,15018,15289,15481,19264,20737,223601	Cd24a,Ccr2,H2-Q7,Hmgb1,Hspa8,Ptprc,Spn,Fam49b
5_Member	GO Biological Processes	GO:0050671	positive regulation of lymphocyte proliferation	-6.36218	-4.3602	7/136	12484,12721,12772,16149,19264,20737,66824	Cd24a,Coro1a,Ccr2,Cd74,Ptprc,Spn,Pycard
5_Member	GO Biological Processes	GO:0032946	positive regulation of mononuclear cell proliferation	-6.31916	-4.32267	7/138	12484,12721,12772,16149,19264,20737,66824	Cd24a,Coro1a,Ccr2,Cd74,Ptprc,Spn,Pycard
5_Member	GO Biological Processes	GO:0070665	positive regulation of leukocyte proliferation	-6.1737	-4.19592	7/145	12484,12721,12772,16149,19264,20737,66824	Cd24a,Coro1a,Ccr2,Cd74,Ptprc,Spn,Pycard
5_Member	GO Biological Processes	GO:0045582	positive regulation of T cell differentiation	-6.03786	-4.08301	6/95	12772,14998,15519,16149,16818,19264	Ccr2,H2-DMa,Hsp90aa1,Cd74,Lck,Ptprc
5_Member	GO Biological Processes	GO:0030098	lymphocyte differentiation	-5.98589	-4.03597	10/398	12484,12500,12772,14961,14998,15519,16149,16818,19264,20737	Cd24a,Cd3d,Ccr2,H2-Ab1,H2-DMa,Hsp90aa1,Cd74,Lck,Ptprc,Spn
5_Member	GO Biological Processes	GO:0042102	positive regulation of T cell proliferation	-5.95818	-4.02248	6/98	12484,12721,12772,19264,20737,66824	Cd24a,Coro1a,Ccr2,Ptprc,Spn,Pycard
5_Member	GO Biological Processes	GO:0045058	T cell selection	-5.89404	-3.97031	5/55	12500,14998,16149,19264,20737	Cd3d,H2-DMa,Cd74,Ptprc,Spn
5_Member	GO Biological Processes	GO:0050778	positive regulation of immune response	-5.85944	-3.94259	13/747	12484,12772,14961,14998,15018,15289,15481,16149,16818,19264,20737,66824,223601	Cd24a,Ccr2,H2-Ab1,H2-DMa,H2-Q7,Hmgb1,Hspa8,Cd74,Lck,Ptprc,Spn,Pycard,Fam49b
5_Member	GO Biological Processes	GO:0045621	positive regulation of lymphocyte differentiation	-5.71034	-3.8113	6/108	12772,14998,15519,16149,16818,19264	Ccr2,H2-DMa,Hsp90aa1,Cd74,Lck,Ptprc
5_Member	GO Biological Processes	GO:0002699	positive regulation of immune effector process	-5.52561	-3.65201	8/259	12484,12772,15018,15481,16149,19264,19354,223601	Cd24a,Ccr2,H2-Q7,Hspa8,Cd74,Ptprc,Rac2,Fam49b
5_Member	GO Biological Processes	GO:0045619	regulation of lymphocyte differentiation	-5.46629	-3.59474	7/185	12484,12772,14998,15519,16149,16818,19264	Cd24a,Ccr2,H2-DMa,Hsp90aa1,Cd74,Lck,Ptprc
5_Member	GO Biological Processes	GO:0002366	leukocyte activation involved in immune response	-5.39216	-3.52671	8/270	12721,12772,15289,16797,19264,19354,20737,66824	Coro1a,Ccr2,Hmgb1,Lat,Ptprc,Rac2,Spn,Pycard
5_Member	GO Biological Processes	GO:0030217	T cell differentiation	-5.36854	-3.50511	8/272	12500,12772,14998,15519,16149,16818,19264,20737	Cd3d,Ccr2,H2-DMa,Hsp90aa1,Cd74,Lck,Ptprc,Spn
5_Member	GO Biological Processes	GO:0002263	cell activation involved in immune response	-5.34512	-3.48966	8/274	12721,12772,15289,16797,19264,19354,20737,66824	Coro1a,Ccr2,Hmgb1,Lat,Ptprc,Rac2,Spn,Pycard
5_Member	GO Biological Processes	GO:1903708	positive regulation of hemopoiesis	-5.13161	-3.31393	7/208	12772,14998,15289,15519,16149,16818,19264	Ccr2,H2-DMa,Hmgb1,Hsp90aa1,Cd74,Lck,Ptprc
5_Member	GO Biological Processes	GO:0002275	myeloid cell activation involved in immune response	-4.95427	-3.15084	5/85	12772,15289,16797,19354,66824	Ccr2,Hmgb1,Lat,Rac2,Pycard
5_Member	GO Biological Processes	GO:0045580	regulation of T cell differentiation	-4.8372	-3.04585	6/153	12772,14998,15519,16149,16818,19264	Ccr2,H2-DMa,Hsp90aa1,Cd74,Lck,Ptprc
5_Member	GO Biological Processes	GO:0033077	T cell differentiation in thymus	-4.83299	-3.04335	5/90	12500,14998,16149,19264,20737	Cd3d,H2-DMa,Cd74,Ptprc,Spn
5_Member	GO Biological Processes	GO:0032760	positive regulation of tumor necrosis factor production	-4.65325	-2.88025	5/98	12772,15289,19264,20737,66824	Ccr2,Hmgb1,Ptprc,Spn,Pycard
5_Member	GO Biological Processes	GO:0032680	regulation of tumor necrosis factor production	-4.65133	-2.87995	6/165	12484,12772,15289,19264,20737,66824	Cd24a,Ccr2,Hmgb1,Ptprc,Spn,Pycard
5_Member	GO Biological Processes	GO:1903557	positive regulation of tumor necrosis factor superfamily cytokine production	-4.6319	-2.86698	5/99	12772,15289,19264,20737,66824	Ccr2,Hmgb1,Ptprc,Spn,Pycard
5_Member	GO Biological Processes	GO:1903555	regulation of tumor necrosis factor superfamily cytokine production	-4.62179	-2.85847	6/167	12484,12772,15289,19264,20737,66824	Cd24a,Ccr2,Hmgb1,Ptprc,Spn,Pycard
5_Member	GO Biological Processes	GO:0002521	leukocyte differentiation	-4.60722	-2.85176	10/571	12484,12500,12772,14961,14998,15519,16149,16818,19264,20737	Cd24a,Cd3d,Ccr2,H2-Ab1,H2-DMa,Hsp90aa1,Cd74,Lck,Ptprc,Spn
5_Member	GO Biological Processes	GO:0032640	tumor necrosis factor production	-4.60717	-2.85176	6/168	12484,12772,15289,19264,20737,66824	Cd24a,Ccr2,Hmgb1,Ptprc,Spn,Pycard
5_Member	GO Biological Processes	GO:1902107	positive regulation of leukocyte differentiation	-4.60717	-2.85176	6/168	12772,14998,15519,16149,16818,19264	Ccr2,H2-DMa,Hsp90aa1,Cd74,Lck,Ptprc
5_Member	GO Biological Processes	GO:0071706	tumor necrosis factor superfamily cytokine production	-4.56386	-2.81314	6/171	12484,12772,15289,19264,20737,66824	Cd24a,Ccr2,Hmgb1,Ptprc,Spn,Pycard
5_Member	GO Biological Processes	GO:1902105	regulation of leukocyte differentiation	-4.14033	-2.43099	7/297	12484,12772,14998,15519,16149,16818,19264	Cd24a,Ccr2,H2-DMa,Hsp90aa1,Cd74,Lck,Ptprc
5_Member	GO Biological Processes	GO:1903706	regulation of hemopoiesis	-4.0981	-2.39297	8/409	12484,12772,14998,15289,15519,16149,16818,19264	Cd24a,Ccr2,H2-DMa,Hmgb1,Hsp90aa1,Cd74,Lck,Ptprc
5_Member	GO Biological Processes	GO:0002687	positive regulation of leukocyte migration	-3.85614	-2.18459	5/144	12772,16149,19354,20737,66824	Ccr2,Cd74,Rac2,Spn,Pycard
5_Member	GO Biological Processes	GO:0001819	positive regulation of cytokine production	-3.81854	-2.15468	8/449	12772,14433,15289,16149,19264,20737,66824,223601	Ccr2,Gapdh,Hmgb1,Cd74,Ptprc,Spn,Pycard,Fam49b
5_Member	GO Biological Processes	GO:0050900	leukocyte migration	-3.77602	-2.11846	7/340	12484,12721,12772,16149,19354,20737,66824	Cd24a,Coro1a,Ccr2,Cd74,Rac2,Spn,Pycard
5_Member	GO Biological Processes	GO:0006457	protein folding	-3.73306	-2.08048	5/153	14998,15481,15519,16149,268373	H2-DMa,Hspa8,Hsp90aa1,Cd74,Ppia
5_Member	GO Biological Processes	GO:0002695	negative regulation of leukocyte activation	-3.38497	-1.77141	5/182	12484,12772,14961,16149,20737	Cd24a,Ccr2,H2-Ab1,Cd74,Spn
5_Member	GO Biological Processes	GO:0007162	negative regulation of cell adhesion	-3.35868	-1.7485	6/284	12484,12631,14961,16149,19264,20737	Cd24a,Cfl1,H2-Ab1,Cd74,Ptprc,Spn
5_Member	GO Biological Processes	GO:0050866	negative regulation of cell activation	-3.1695	-1.578	5/203	12484,12772,14961,16149,20737	Cd24a,Ccr2,H2-Ab1,Cd74,Spn
5_Member	GO Biological Processes	GO:0002274	myeloid leukocyte activation	-3.03938	-1.45745	5/217	12772,15289,16797,19354,66824	Ccr2,Hmgb1,Lat,Rac2,Pycard
5_Member	GO Biological Processes	GO:0032609	interferon-gamma production	-2.43409	-0.907371	5/123	12772,15900,20737,66824,223601	Ccr2,Irf8,Spn,Pycard,Fam49b
5_Member	GO Biological Processes	GO:0051250	negative regulation of lymphocyte activation	-2.05057	-0.552521	5/152	12484,14961,15902,16149,20737	Cd24a,H2-Ab1,Id2,Cd74,Spn
6_Summary	GO Biological Processes	GO:0048524	positive regulation of viral process	-9.33289	-6.81624	8/84	12631,15481,16149,18458,18643,21973,98415,268373,14433,107373,20737,66824	Cfl1,Hspa8,Cd74,Pabpc1,Pfn1,Top2a,Nucks1,Ppia,Gapdh,Fam111a,Spn,Pycard
6_Member	GO Biological Processes	GO:0048524	positive regulation of viral process	-9.33289	-6.81624	8/84	12631,15481,16149,18458,18643,21973,98415,268373	Cfl1,Hspa8,Cd74,Pabpc1,Pfn1,Top2a,Nucks1,Ppia
6_Member	GO Biological Processes	GO:0043903	regulation of symbiosis, encompassing mutualism through parasitism	-8.83391	-6.39189	10/198	12631,14433,15481,16149,18458,18643,21973,98415,107373,268373	Cfl1,Gapdh,Hspa8,Cd74,Pabpc1,Pfn1,Top2a,Nucks1,Fam111a,Ppia
6_Member	GO Biological Processes	GO:0043900	regulation of multi-organism process	-8.05973	-5.71609	12/392	12631,14433,15481,16149,18458,18643,20737,21973,66824,98415,107373,268373	Cfl1,Gapdh,Hspa8,Cd74,Pabpc1,Pfn1,Spn,Top2a,Pycard,Nucks1,Fam111a,Ppia
6_Member	GO Biological Processes	GO:0043902	positive regulation of multi-organism process	-8.05665	-5.71609	9/175	12631,14433,15481,16149,18458,18643,21973,98415,268373	Cfl1,Gapdh,Hspa8,Cd74,Pabpc1,Pfn1,Top2a,Nucks1,Ppia
6_Member	GO Biological Processes	GO:0050792	regulation of viral process	-7.88733	-5.59253	9/183	12631,15481,16149,18458,18643,21973,98415,107373,268373	Cfl1,Hspa8,Cd74,Pabpc1,Pfn1,Top2a,Nucks1,Fam111a,Ppia
6_Member	GO Biological Processes	GO:1903902	positive regulation of viral life cycle	-7.32634	-5.12845	6/58	15481,16149,18458,21973,98415,268373	Hspa8,Cd74,Pabpc1,Top2a,Nucks1,Ppia
6_Member	GO Biological Processes	GO:0045070	positive regulation of viral genome replication	-7.03463	-4.90493	5/33	15481,18458,21973,98415,268373	Hspa8,Pabpc1,Top2a,Nucks1,Ppia
6_Member	GO Biological Processes	GO:0044403	symbiont process	-6.57508	-4.53253	10/343	12631,14433,15481,16149,18458,18643,21973,98415,107373,268373	Cfl1,Gapdh,Hspa8,Cd74,Pabpc1,Pfn1,Top2a,Nucks1,Fam111a,Ppia
6_Member	GO Biological Processes	GO:0016032	viral process	-6.27028	-4.2819	9/283	12631,15481,16149,18458,18643,21973,98415,107373,268373	Cfl1,Hspa8,Cd74,Pabpc1,Pfn1,Top2a,Nucks1,Fam111a,Ppia
6_Member	GO Biological Processes	GO:1903900	regulation of viral life cycle	-6.1737	-4.19592	7/145	15481,16149,18458,21973,98415,107373,268373	Hspa8,Cd74,Pabpc1,Top2a,Nucks1,Fam111a,Ppia
6_Member	GO Biological Processes	GO:0045069	regulation of viral genome replication	-6.06502	-4.10013	6/94	15481,18458,21973,98415,107373,268373	Hspa8,Pabpc1,Top2a,Nucks1,Fam111a,Ppia
6_Member	GO Biological Processes	GO:0044419	interspecies interaction between organisms	-5.88866	-3.96724	10/408	12631,14433,15481,16149,18458,18643,21973,98415,107373,268373	Cfl1,Gapdh,Hspa8,Cd74,Pabpc1,Pfn1,Top2a,Nucks1,Fam111a,Ppia
6_Member	GO Biological Processes	GO:0019079	viral genome replication	-5.64077	-3.75038	6/111	15481,18458,21973,98415,107373,268373	Hspa8,Pabpc1,Top2a,Nucks1,Fam111a,Ppia
6_Member	GO Biological Processes	GO:0019058	viral life cycle	-5.25749	-3.41754	7/199	15481,16149,18458,21973,98415,107373,268373	Hspa8,Cd74,Pabpc1,Top2a,Nucks1,Fam111a,Ppia
7_Summary	GO Biological Processes	GO:0061640	cytoskeleton-dependent cytokinesis	-8.97503	-6.49314	8/93	11799,12615,12631,12704,16765,26934,74117,108907,229841,14433,18148,19385,22143,22154,51944,68026,107995,227613,233406,15481,11465,18643,20194	Birc5,Cenpa,Cfl1,Cit,Stmn1,Racgap1,Actr3,Nusap1,Cenpe,Gapdh,Npm1,Ranbp1,Tuba1b,Tubb5,Knstrn,Pclaf,Cdc20,Tubb4b,Prc1,Hspa8,Actg1,Pfn1,S100a10
7_Member	GO Biological Processes	GO:0061640	cytoskeleton-dependent cytokinesis	-8.97503	-6.49314	8/93	11799,12615,12631,12704,16765,26934,74117,108907	Birc5,Cenpa,Cfl1,Cit,Stmn1,Racgap1,Actr3,Nusap1
7_Member	GO Biological Processes	GO:0000281	mitotic cytokinesis	-8.41433	-6.02263	7/69	11799,12615,12631,12704,16765,26934,108907	Birc5,Cenpa,Cfl1,Cit,Stmn1,Racgap1,Nusap1
7_Member	GO Biological Processes	GO:0000910	cytokinesis	-7.17558	-5.01112	8/157	11799,12615,12631,12704,16765,26934,74117,108907	Birc5,Cenpa,Cfl1,Cit,Stmn1,Racgap1,Actr3,Nusap1
7_Member	GO Biological Processes	GO:1902850	microtubule cytoskeleton organization involved in mitosis	-5.22328	-3.3873	6/131	11799,12615,16765,26934,108907,229841	Birc5,Cenpa,Stmn1,Racgap1,Nusap1,Cenpe
7_Member	GO Biological Processes	GO:0000226	microtubule cytoskeleton organization	-4.64562	-2.87586	16/569	11799,12615,14433,16765,18148,19385,22143,22154,26934,51944,68026,107995,108907,227613,229841,233406	Birc5,Cenpa,Gapdh,Stmn1,Npm1,Ranbp1,Tuba1b,Tubb5,Racgap1,Knstrn,Pclaf,Cdc20,Nusap1,Tubb4b,Cenpe,Prc1
7_Member	GO Biological Processes	GO:0007017	microtubule-based process	-4.2589	-2.53958	11/762	11799,12615,14433,15481,16765,18148,19385,26934,74117,108907,229841	Birc5,Cenpa,Gapdh,Hspa8,Stmn1,Npm1,Ranbp1,Racgap1,Actr3,Nusap1,Cenpe
7_Member	GO Biological Processes	GO:0007051	spindle organization	-4.1153	-2.40878	8/166	11799,16765,19385,22154,26934,51944,107995,229841	Birc5,Stmn1,Ranbp1,Tubb5,Racgap1,Knstrn,Cdc20,Cenpe
7_Member	GO Biological Processes	GO:0007052	mitotic spindle organization	-2.71398	-1.16348	5/106	11799,16765,26934,107995,229841	Birc5,Stmn1,Racgap1,Cdc20,Cenpe
7_Member	GO Biological Processes	GO:0031032	actomyosin structure organization	-2.13749	-0.63333	6/204	11465,12704,16765,18643,20194,26934	Actg1,Cit,Stmn1,Pfn1,S100a10,Racgap1
8_Summary	GO Biological Processes	GO:0006260	DNA replication	-7.77912	-5.50032	14/243	12428,16881,17219,18148,18538,20135,20492,20833,27214,57441,66131,68026,98415,107373,14211,15289,16149,19357,21973,66824,70099,15519,18643,19264,50709	Ccna2,Lig1,Mcm6,Npm1,Pcna,Rrm2,Slbp,Ssrp1,Dbf4,Gmnn,Tipin,Pclaf,Nucks1,Fam111a,Smc2,Hmgb1,Cd74,Rad21,Top2a,Pycard,Smc4,Hsp90aa1,Pfn1,Ptprc,Hist1h1e
8_Member	GO Biological Processes	GO:0006260	DNA replication	-7.77912	-5.50032	14/243	12428,16881,17219,18148,18538,20135,20492,20833,27214,57441,66131,68026,98415,107373	Ccna2,Lig1,Mcm6,Npm1,Pcna,Rrm2,Slbp,Ssrp1,Dbf4,Gmnn,Tipin,Pclaf,Nucks1,Fam111a
8_Member	GO Biological Processes	GO:0033260	nuclear DNA replication	-6.77524	-4.69463	5/37	16881,17219,18538,20492,27214	Lig1,Mcm6,Pcna,Slbp,Dbf4
8_Member	GO Biological Processes	GO:0006261	DNA-dependent DNA replication	-6.38395	-4.3764	7/135	16881,17219,18148,18538,20492,27214,98415	Lig1,Mcm6,Npm1,Pcna,Slbp,Dbf4,Nucks1
8_Member	GO Biological Processes	GO:0044786	cell cycle DNA replication	-6.19378	-4.21074	5/48	16881,17219,18538,20492,27214	Lig1,Mcm6,Pcna,Slbp,Dbf4
8_Member	GO Biological Processes	GO:0006974	cellular response to DNA damage stimulus	-5.11865	-3.30278	12/740	14211,15289,16149,16881,17219,18148,18538,19357,21973,66824,70099,98415	Smc2,Hmgb1,Cd74,Lig1,Mcm6,Npm1,Pcna,Rad21,Top2a,Pycard,Smc4,Nucks1
8_Member	GO Biological Processes	GO:0051052	regulation of DNA metabolic process	-4.71072	-2.93279	9/440	15289,15519,18148,18538,18643,19264,27214,50709,98415	Hmgb1,Hsp90aa1,Npm1,Pcna,Pfn1,Ptprc,Dbf4,Hist1h1e,Nucks1
8_Member	GO Biological Processes	GO:0006281	DNA repair	-4.52235	-2.77905	9/465	14211,15289,16881,17219,18148,18538,19357,70099,98415	Smc2,Hmgb1,Lig1,Mcm6,Npm1,Pcna,Rad21,Smc4,Nucks1
8_Member	GO Biological Processes	GO:0006275	regulation of DNA replication	-4.50153	-2.76153	7/107	12428,18148,18538,27214,57441,66131,98415	Ccna2,Npm1,Pcna,Dbf4,Gmnn,Tipin,Nucks1
8_Member	GO Biological Processes	GO:0006310	DNA recombination	-4.30137	-2.58061	7/280	15289,16881,17219,19264,21973,50709,98415	Hmgb1,Lig1,Mcm6,Ptprc,Top2a,Hist1h1e,Nucks1
9_Summary	GO Biological Processes	GO:0002181	cytoplasmic translation	-6.06502	-4.10013	6/94	11837,16785,66167,432502,100042734,100042823,14433,14694,18148,19045,19652,55949,67681,433251,100038991,15481	Rplp0,Rpsa,Tma7,Rpl6l,Gm10073,Rpl9-ps6,Gapdh,Rack1,Npm1,Ppp1ca,Rbm3,Eef1b2,Mrpl18,Rpl13a-ps1,Gm2000,Hspa8
9_Member	GO Biological Processes	GO:0002181	cytoplasmic translation	-6.06502	-4.10013	6/94	11837,16785,66167,432502,100042734,100042823	Rplp0,Rpsa,Tma7,Rpl6l,Gm10073,Rpl9-ps6
9_Member	GO Biological Processes	GO:0006412	translation	-3.70108	-2.04973	15/615	11837,14433,14694,16785,18148,19045,19652,55949,66167,67681,432502,433251,100038991,100042734,100042823	Rplp0,Gapdh,Rack1,Rpsa,Npm1,Ppp1ca,Rbm3,Eef1b2,Tma7,Mrpl18,Rpl6l,Rpl13a-ps1,Gm2000,Gm10073,Rpl9-ps6
9_Member	GO Biological Processes	GO:0043043	peptide biosynthetic process	-3.53804	-1.90718	15/637	11837,14433,14694,16785,18148,19045,19652,55949,66167,67681,432502,433251,100038991,100042734,100042823	Rplp0,Gapdh,Rack1,Rpsa,Npm1,Ppp1ca,Rbm3,Eef1b2,Tma7,Mrpl18,Rpl6l,Rpl13a-ps1,Gm2000,Gm10073,Rpl9-ps6
9_Member	GO Biological Processes	GO:0006518	peptide metabolic process	-3.03392	-1.45617	16/789	11837,14433,14694,15481,16785,18148,19045,19652,55949,66167,67681,432502,433251,100038991,100042734,100042823	Rplp0,Gapdh,Rack1,Hspa8,Rpsa,Npm1,Ppp1ca,Rbm3,Eef1b2,Tma7,Mrpl18,Rpl6l,Rpl13a-ps1,Gm2000,Gm10073,Rpl9-ps6
9_Member	GO Biological Processes	GO:0043604	amide biosynthetic process	-2.86072	-1.29731	15/742	11837,14433,14694,16785,18148,19045,19652,55949,66167,67681,432502,433251,100038991,100042734,100042823	Rplp0,Gapdh,Rack1,Rpsa,Npm1,Ppp1ca,Rbm3,Eef1b2,Tma7,Mrpl18,Rpl6l,Rpl13a-ps1,Gm2000,Gm10073,Rpl9-ps6
10_Summary	GO Biological Processes	GO:0006325	chromatin organization	-6.06102	-4.09866	21/736	12417,12428,14056,15078,15270,15289,17345,18148,19231,26914,50709,51788,53605,66471,66929,70472,77605,97165,98415,110052,667728	Cbx3,Ccna2,Ezh2,H3f3a,H2afx,Hmgb1,Mki67,Npm1,Ptma,H2afy,Hist1h1e,H2afz,Nap1l1,Anp32e,Asf1b,Atad2,H2afv,Hmgb2,Nucks1,Dek,Hist1h2al
10_Member	GO Biological Processes	GO:0006325	chromatin organization	-6.06102	-4.09866	21/736	12417,12428,14056,15078,15270,15289,17345,18148,19231,26914,50709,51788,53605,66471,66929,70472,77605,97165,98415,110052,667728	Cbx3,Ccna2,Ezh2,H3f3a,H2afx,Hmgb1,Mki67,Npm1,Ptma,H2afy,Hist1h1e,H2afz,Nap1l1,Anp32e,Asf1b,Atad2,H2afv,Hmgb2,Nucks1,Dek,Hist1h2al
10_Member	GO Biological Processes	GO:0006338	chromatin remodeling	-2.92953	-1.35696	6/141	15078,15289,18148,19231,66471,97165	H3f3a,Hmgb1,Npm1,Ptma,Anp32e,Hmgb2
11_Summary	GO Biological Processes	GO:0001776	leukocyte homeostasis	-5.66373	-3.7712	6/110	12442,12484,12721,12772,16149,16797,12445,14056,15519,18148,19264,26914,66824,229841	Ccnb2,Cd24a,Coro1a,Ccr2,Cd74,Lat,Ccnd3,Ezh2,Hsp90aa1,Npm1,Ptprc,H2afy,Pycard,Cenpe
11_Member	GO Biological Processes	GO:0001776	leukocyte homeostasis	-5.66373	-3.7712	6/110	12442,12484,12721,12772,16149,16797	Ccnb2,Cd24a,Coro1a,Ccr2,Cd74,Lat
11_Member	GO Biological Processes	GO:0045859	regulation of protein kinase activity	-5.5991	-3.71297	12/664	12442,12445,12484,14056,15519,16149,16797,18148,19264,26914,66824,229841	Ccnb2,Ccnd3,Cd24a,Ezh2,Hsp90aa1,Cd74,Lat,Npm1,Ptprc,H2afy,Pycard,Cenpe
11_Member	GO Biological Processes	GO:0043549	regulation of kinase activity	-5.1784	-3.35158	12/730	12442,12445,12484,14056,15519,16149,16797,18148,19264,26914,66824,229841	Ccnb2,Ccnd3,Cd24a,Ezh2,Hsp90aa1,Cd74,Lat,Npm1,Ptprc,H2afy,Pycard,Cenpe
11_Member	GO Biological Processes	GO:0002260	lymphocyte homeostasis	-5.13756	-3.31625	5/78	12442,12484,12721,16149,16797	Ccnb2,Cd24a,Coro1a,Cd74,Lat
11_Member	GO Biological Processes	GO:0048872	homeostasis of number of cells	-3.97234	-2.27688	7/316	12442,12484,12721,12772,14056,16149,16797	Ccnb2,Cd24a,Coro1a,Ccr2,Ezh2,Cd74,Lat
11_Member	GO Biological Processes	GO:0071900	regulation of protein serine/threonine kinase activity	-3.96147	-2.26738	8/428	12442,12445,12484,14056,16149,19264,26914,66824	Ccnb2,Ccnd3,Cd24a,Ezh2,Cd74,Ptprc,H2afy,Pycard
11_Member	GO Biological Processes	GO:0051347	positive regulation of transferase activity	-3.94362	-2.25243	9/553	12445,12484,14056,15519,16149,16797,18148,19264,229841	Ccnd3,Cd24a,Ezh2,Hsp90aa1,Cd74,Lat,Npm1,Ptprc,Cenpe
12_Summary	GO Biological Processes	GO:0022618	ribonucleoprotein complex assembly	-5.56096	-3.68322	11/223	11837,15519,16785,20643,27756,68011,68219,69878,432502,100040551,100042864,18148,19384,670565	Rplp0,Hsp90aa1,Rpsa,Snrpe,Lsm2,Snrpg,Nudt21,Snrpf,Rpl6l,Gm10036,Gm10263,Npm1,Ran,Gm9493
12_Member	GO Biological Processes	GO:0022618	ribonucleoprotein complex assembly	-5.56096	-3.68322	11/223	11837,15519,16785,20643,27756,68011,68219,69878,432502,100040551,100042864	Rplp0,Hsp90aa1,Rpsa,Snrpe,Lsm2,Snrpg,Nudt21,Snrpf,Rpl6l,Gm10036,Gm10263
12_Member	GO Biological Processes	GO:0042255	ribosome assembly	-5.33937	-3.48783	5/71	11837,16785,432502,100040551,100042864	Rplp0,Rpsa,Rpl6l,Gm10036,Gm10263
12_Member	GO Biological Processes	GO:0071826	ribonucleoprotein complex subunit organization	-5.32449	-3.47491	11/236	11837,15519,16785,20643,27756,68011,68219,69878,432502,100040551,100042864	Rplp0,Hsp90aa1,Rpsa,Snrpe,Lsm2,Snrpg,Nudt21,Snrpf,Rpl6l,Gm10036,Gm10263
12_Member	GO Biological Processes	GO:0022613	ribonucleoprotein complex biogenesis	-4.71855	-2.93896	14/439	11837,15519,16785,18148,19384,20643,27756,68011,68219,69878,432502,670565,100040551,100042864	Rplp0,Hsp90aa1,Rpsa,Npm1,Ran,Snrpe,Lsm2,Snrpg,Nudt21,Snrpf,Rpl6l,Gm9493,Gm10036,Gm10263
12_Member	GO Biological Processes	GO:0042254	ribosome biogenesis	-3.27939	-1.6781	6/294	11837,16785,18148,432502,100040551,100042864	Rplp0,Rpsa,Npm1,Rpl6l,Gm10036,Gm10263
13_Summary	GO Biological Processes	GO:0048002	antigen processing and presentation of peptide antigen	-5.43247	-3.56296	5/68	14961,14998,15018,16149,66824,16912,16913,11465,14433,15900,74117	H2-Ab1,H2-DMa,H2-Q7,Cd74,Pycard,Psmb9,Psmb8,Actg1,Gapdh,Irf8,Actr3
13_Member	GO Biological Processes	GO:0048002	antigen processing and presentation of peptide antigen	-5.43247	-3.56296	5/68	14961,14998,15018,16149,66824	H2-Ab1,H2-DMa,H2-Q7,Cd74,Pycard
13_Member	GO Biological Processes	GO:0019882	antigen processing and presentation	-4.39883	-2.66781	7/111	14961,14998,15018,16149,16912,16913,66824	H2-Ab1,H2-DMa,H2-Q7,Cd74,Psmb9,Psmb8,Pycard
13_Member	GO Biological Processes	GO:0071346	cellular response to interferon-gamma	-3.39459	-1.77876	6/115	11465,14433,14961,15018,15900,74117	Actg1,Gapdh,H2-Ab1,H2-Q7,Irf8,Actr3
13_Member	GO Biological Processes	GO:0034341	response to interferon-gamma	-2.9941	-1.41947	6/137	11465,14433,14961,15018,15900,74117	Actg1,Gapdh,H2-Ab1,H2-Q7,Irf8,Actr3
14_Summary	GO Biological Processes	GO:0002711	positive regulation of T cell mediated immunity	-5.33937	-3.48783	5/71	12484,15018,15481,19264,223601,14433,12721	Cd24a,H2-Q7,Hspa8,Ptprc,Fam49b,Gapdh,Coro1a
14_Member	GO Biological Processes	GO:0002711	positive regulation of T cell mediated immunity	-5.33937	-3.48783	5/71	12484,15018,15481,19264,223601	Cd24a,H2-Q7,Hspa8,Ptprc,Fam49b
14_Member	GO Biological Processes	GO:0031343	positive regulation of cell killing	-4.61078	-2.85176	5/100	14433,15018,15481,19264,223601	Gapdh,H2-Q7,Hspa8,Ptprc,Fam49b
14_Member	GO Biological Processes	GO:0001906	cell killing	-4.45235	-2.71386	6/179	12721,14433,15018,15481,19264,223601	Coro1a,Gapdh,H2-Q7,Hspa8,Ptprc,Fam49b
14_Member	GO Biological Processes	GO:0031341	regulation of cell killing	-4.04966	-2.3487	5/131	14433,15018,15481,19264,223601	Gapdh,H2-Q7,Hspa8,Ptprc,Fam49b
14_Member	GO Biological Processes	GO:0001909	leukocyte mediated cytotoxicity	-3.89905	-2.21968	5/141	12721,15018,15481,19264,223601	Coro1a,H2-Q7,Hspa8,Ptprc,Fam49b
14_Member	GO Biological Processes	GO:0002708	positive regulation of lymphocyte mediated immunity	-3.85614	-2.18459	5/144	12484,15018,15481,19264,223601	Cd24a,H2-Q7,Hspa8,Ptprc,Fam49b
15_Summary	GO Biological Processes	GO:0051656	establishment of organelle localization	-5.30846	-3.46469	10/474	11799,12615,16797,18148,19354,52276,74117,108000,108907,229841	Birc5,Cenpa,Lat,Npm1,Rac2,Cdca8,Actr3,Cenpf,Nusap1,Cenpe
15_Member	GO Biological Processes	GO:0051656	establishment of organelle localization	-5.30846	-3.46469	10/474	11799,12615,16797,18148,19354,52276,74117,108000,108907,229841	Birc5,Cenpa,Lat,Npm1,Rac2,Cdca8,Actr3,Cenpf,Nusap1,Cenpe
15_Member	GO Biological Processes	GO:0051303	establishment of chromosome localization	-5.22158	-3.3873	5/75	11799,52276,74117,108000,229841	Birc5,Cdca8,Actr3,Cenpf,Cenpe
15_Member	GO Biological Processes	GO:0050000	chromosome localization	-5.19318	-3.36451	5/76	11799,52276,74117,108000,229841	Birc5,Cdca8,Actr3,Cenpf,Cenpe
16_Summary	GO Biological Processes	GO:0006397	mRNA processing	-4.61069	-2.85176	14/449	15382,15481,18148,18458,19652,20492,20643,27756,66373,68011,68219,69878,98758,229279	Hnrnpa1,Hspa8,Npm1,Pabpc1,Rbm3,Slbp,Snrpe,Lsm2,Lsm5,Snrpg,Nudt21,Snrpf,Hnrnpf,Hnrnpa3
16_Member	GO Biological Processes	GO:0006397	mRNA processing	-4.61069	-2.85176	14/449	15382,15481,18148,18458,19652,20492,20643,27756,66373,68011,68219,69878,98758,229279	Hnrnpa1,Hspa8,Npm1,Pabpc1,Rbm3,Slbp,Snrpe,Lsm2,Lsm5,Snrpg,Nudt21,Snrpf,Hnrnpf,Hnrnpa3
16_Member	GO Biological Processes	GO:0008380	RNA splicing	-4.24259	-2.52471	12/365	15382,15481,18148,18458,19652,20643,27756,66373,68011,69878,98758,229279	Hnrnpa1,Hspa8,Npm1,Pabpc1,Rbm3,Snrpe,Lsm2,Lsm5,Snrpg,Snrpf,Hnrnpf,Hnrnpa3
16_Member	GO Biological Processes	GO:0000375	RNA splicing, via transesterification reactions	-3.50881	-1.88379	9/257	15382,15481,18148,19652,20643,27756,66373,68011,69878	Hnrnpa1,Hspa8,Npm1,Rbm3,Snrpe,Lsm2,Lsm5,Snrpg,Snrpf
16_Member	GO Biological Processes	GO:0000377	RNA splicing, via transesterification reactions with bulged adenosine as nucleophile	-3.50881	-1.88379	9/257	15382,15481,18148,19652,20643,27756,66373,68011,69878	Hnrnpa1,Hspa8,Npm1,Rbm3,Snrpe,Lsm2,Lsm5,Snrpg,Snrpf
16_Member	GO Biological Processes	GO:0000398	mRNA splicing, via spliceosome	-3.50881	-1.88379	9/257	15382,15481,18148,19652,20643,27756,66373,68011,69878	Hnrnpa1,Hspa8,Npm1,Rbm3,Snrpe,Lsm2,Lsm5,Snrpg,Snrpf
16_Member	GO Biological Processes	GO:0016071	mRNA metabolic process	-3.03619	-1.45617	14/638	15382,15481,18148,18458,19652,20492,20643,27756,66373,68011,68219,69878,98758,229279	Hnrnpa1,Hspa8,Npm1,Pabpc1,Rbm3,Slbp,Snrpe,Lsm2,Lsm5,Snrpg,Nudt21,Snrpf,Hnrnpf,Hnrnpa3
17_Summary	GO Biological Processes	GO:0046677	response to antibiotic	-3.19571	-1.59989	6/305	12631,14056,16818,16881,19385,76709,14694,12704,22629,74117,107995,22228	Cfl1,Ezh2,Lck,Lig1,Ranbp1,Arpc2,Rack1,Cit,Ywhah,Actr3,Cdc20,Ucp2
17_Member	GO Biological Processes	GO:0046677	response to antibiotic	-3.19571	-1.59989	6/305	12631,14056,16818,16881,19385,76709	Cfl1,Ezh2,Lck,Lig1,Ranbp1,Arpc2
17_Member	GO Biological Processes	GO:0042542	response to hydrogen peroxide	-2.46454	-0.935035	5/121	12631,14056,14694,16818,16881	Cfl1,Ezh2,Rack1,Lck,Lig1
17_Member	GO Biological Processes	GO:0050773	regulation of dendrite development	-2.27325	-0.760206	6/191	12631,12704,14056,22629,74117,107995	Cfl1,Cit,Ezh2,Ywhah,Actr3,Cdc20
17_Member	GO Biological Processes	GO:0000302	response to reactive oxygen species	-2.16781	-0.659231	6/201	12631,14056,14694,16818,16881,22228	Cfl1,Ezh2,Rack1,Lck,Lig1,Ucp2
18_Summary	GO Biological Processes	GO:1902806	regulation of cell cycle G1/S phase transition	-3.14803	-1.5576	6/128	12445,12581,14056,15902,27214,67628,12428	Ccnd3,Cdkn2d,Ezh2,Id2,Dbf4,Anp32b,Ccna2
18_Member	GO Biological Processes	GO:1902806	regulation of cell cycle G1/S phase transition	-3.14803	-1.5576	6/128	12445,12581,14056,15902,27214,67628	Ccnd3,Cdkn2d,Ezh2,Id2,Dbf4,Anp32b
18_Member	GO Biological Processes	GO:0044843	cell cycle G1/S phase transition	-3.03445	-1.45617	7/185	12428,12445,12581,14056,15902,27214,67628	Ccna2,Ccnd3,Cdkn2d,Ezh2,Id2,Dbf4,Anp32b
18_Member	GO Biological Processes	GO:2000045	regulation of G1/S transition of mitotic cell cycle	-2.57607	-1.03428	5/114	12445,14056,15902,27214,67628	Ccnd3,Ezh2,Id2,Dbf4,Anp32b
18_Member	GO Biological Processes	GO:0000082	G1/S transition of mitotic cell cycle	-2.50688	-0.972692	6/171	12445,12581,14056,15902,27214,67628	Ccnd3,Cdkn2d,Ezh2,Id2,Dbf4,Anp32b
19_Summary	GO Biological Processes	GO:0050657	nucleic acid transport	-2.82167	-1.26625	6/148	15382,18148,19384,20492,67681,229279	Hnrnpa1,Npm1,Ran,Slbp,Mrpl18,Hnrnpa3
19_Member	GO Biological Processes	GO:0050657	nucleic acid transport	-2.82167	-1.26625	6/148	15382,18148,19384,20492,67681,229279	Hnrnpa1,Npm1,Ran,Slbp,Mrpl18,Hnrnpa3
19_Member	GO Biological Processes	GO:0050658	RNA transport	-2.82167	-1.26625	6/148	15382,18148,19384,20492,67681,229279	Hnrnpa1,Npm1,Ran,Slbp,Mrpl18,Hnrnpa3
19_Member	GO Biological Processes	GO:0051236	establishment of RNA localization	-2.77732	-1.22387	6/151	15382,18148,19384,20492,67681,229279	Hnrnpa1,Npm1,Ran,Slbp,Mrpl18,Hnrnpa3
19_Member	GO Biological Processes	GO:0006403	RNA localization	-2.49439	-0.963026	6/172	15382,18148,19384,20492,67681,229279	Hnrnpa1,Npm1,Ran,Slbp,Mrpl18,Hnrnpa3
19_Member	GO Biological Processes	GO:0015931	nucleobase-containing compound transport	-2.38599	-0.864794	6/181	15382,18148,19384,20492,67681,229279	Hnrnpa1,Npm1,Ran,Slbp,Mrpl18,Hnrnpa3
20_Summary	GO Biological Processes	GO:0009314	response to radiation	-2.74975	-1.19729	10/395	12581,15270,15902,18148,18538,19045,19264,66131,68026,98415,15519,16881,15289,16149,110052	Cdkn2d,H2afx,Id2,Npm1,Pcna,Ppp1ca,Ptprc,Tipin,Pclaf,Nucks1,Hsp90aa1,Lig1,Hmgb1,Cd74,Dek
20_Member	GO Biological Processes	GO:0009314	response to radiation	-2.74975	-1.19729	10/395	12581,15270,15902,18148,18538,19045,19264,66131,68026,98415	Cdkn2d,H2afx,Id2,Npm1,Pcna,Ppp1ca,Ptprc,Tipin,Pclaf,Nucks1
20_Member	GO Biological Processes	GO:0071897	DNA biosynthetic process	-2.54488	-1.00596	6/168	12581,15519,16881,18148,18538,68026	Cdkn2d,Hsp90aa1,Lig1,Npm1,Pcna,Pclaf
20_Member	GO Biological Processes	GO:0009411	response to UV	-2.23648	-0.72433	5/137	12581,18148,18538,66131,68026	Cdkn2d,Npm1,Pcna,Tipin,Pclaf
20_Member	GO Biological Processes	GO:2001020	regulation of response to DNA damage stimulus	-2.08823	-0.587568	6/209	12581,15289,16149,18148,18538,110052	Cdkn2d,Hmgb1,Cd74,Npm1,Pcna,Dek
