# Supplementary material for: Deconvolution of RNA-Seq Analysis of Hyperbaric Oxygen-Treated Mice Lungs Reveals Mesenchymal Cell Subtype Changes
Source: Int J Mol Sci. 2020 Feb 18;21(4):1371. doi: 10.3390/ijms21041371 (PMC7039706; doi:10.3390/ijms21041371)
Supplement: Supplementary file 1 [file ijms-21-01371-s001.zip › Supplementary data/Table S3. GSEA analysis.xlsx]

## Sheet: Sheet1
Supplementary Table 3. Gene sets enriched through GSEA.
Gene sets: the name of the enriched gene sets. Size: the number of genes in this gene set. ES: enrichment score. NES: normalized enrichment score. Nom p-value: nominal p-value. FDR q-value: false discovery rate
The sigificantly enriched gene sets were selected by FDR q-value < 0.1
Gene sets	Size	ES	NES	Nom p-value	FDR q-value
Cytosolic ribosome	64	0.70476	2.73066	0	0
Establishment of protein localizatin to endoplasmic reticulum	64	0.680666	2.58006	0	0
Ribosomal subunit	111	0.590587	2.51644	0	0
Protein localization to endoplasmic reticulum	83	0.622103	2.50644	0	0
Translational initiation	98	0.582424	2.47465	0	0
Ribosome	165	0.528732	2.37651	0	0
Nuclear transcribed mRNA catabolic process nonsense mediated decay	78	0.595014	2.36254	0	0
Cytosolic large ribosomal subunit	32	0.701195	2.33062	0	0
Cytosolic small ribosomal subunit	25	0.742971	2.28665	0	0
Structural constituent of ribosome	158	0.509996	2.28126	0	0
Mitochondrial electron transport NADH to ubiquinone	39	0.65841	2.27187	0	0
NADH dehydrogenase activity	35	0.675655	2.2584	0	0
NADH Dehydrogenase complex	40	0.649004	2.25725	0	0
Oxidoreductase activity acting on NADPH quinone or similar compound as acceptor	43	0.63072	2.24295	0	0.000128001
Cytosolic part	143	0.51426	2.24536	0	0.000136534
Small ribosomal subunit	48	0.610463	2.2467	0	0.000146287
Oxidative phosphorylation	69	0.567542	2.21235	0	0.000242628
Respiratory chain	70	0.568615	2.19889	0	0.000285676
Multi organism metabolic process	93	0.5361	2.19103	0	0.000410016
Large ribosomal subunit	63	0.577027	2.19164	0	0.000431596
Electron transport chain	82	0.526756	2.13414	0	0.00131721
NADH dehydrogenase complex assembly	49	0.572493	2.1133	0	0.0016911
Interaction with symbiont	42	0.597756	2.11662	0	0.00176796
Mitochondrial respiratory chain complex I assembly	49	0.572493	2.10693	0	0.00179097
Mitochondrial respiratory chain complex I biogenesis	49	0.572493	2.10036	0	0.00204895
RNA catabolic process	167	0.46778	2.09131	0	0.00263735
Oxidoreductase activity acting on peroxide as acceptor	30	0.634714	2.06671	0	0.00361694
Mitochondrial protein complex	100	0.494788	2.06942	0	0.00363805
Mitochondrial respiratory chain complex assembly	61	0.540749	2.05822	0	0.00398856
Nucleoside triphosphate metabolic process	175	0.452633	2.03563	0	0.00536079
Leukotriene metabolic process	21	0.676394	2.019	0	0.00631323
Protein targeting to membrane	112	0.471068	2.006	0	0.00752661
Inner mitochondrial membrane protein complex	74	0.507779	1.99786	0	0.00838398
Nucleoside monophosphate metabolic process	188	0.438991	1.99096	0	0.00913561
Oxidoreductase activity acting on NADPH	76	0.499108	1.97958	0	0.01043
Positive regulation of intrinsic apoptotic signaling pathway	41	0.566597	1.97605	0	0.0106242
Oxidoreductase Complex	88	0.478962	1.95021	0	0.0158841
Mitochondrial membrane part	125	0.451343	1.94903	0	0.0159246
Release of cytochrome C frome mitochondria	17	0.69851	1.93617	0	0.0184885
Translational elongation	102	0.454236	1.91953	0	0.020817
Cellular respiration	123	0.444456	1.9206	0	0.0210177
Regulation of intrinsic apoptotic signaling pathway	118	0.447433	1.92067	0	0.0215052
Antioxidant activity	53	0.517295	1.92241	0	0.0215076
Carbohydrate kinas activity	19	0.654044	1.91323	0.00353357	0.022372
Glutathione metabolic process	37	0.555689	1.90725	0	0.0239485
Electron carrier activity	91	0.462999	1.8844	0	0.0307326
Hydrogen peroxide metabolic process	19	0.636864	1.88556	0.00172414	0.0309985
Modificatin of morphology or physiology of orther organism	68	0.486536	1.8745	0.00161031	0.034212
Carbohydrate phosphorylation	20	0.621451	1.87046	0.00177305	0.0347306
Oxidoreductase activity acting on the CHOH group of donors NAD or NADP as acceptor	78	0.470416	1.87134	0	0.0349986
rRNA binding	46	0.515222	1.86478	0	0.0360403
Sperm egg recognition	27	0.585579	1.8654	0	0.0364027
Cytoplasmic translation	27	0.570653	1.85619	0.0035461	0.0392747
Formation of translation preinitiation complex	17	0.649718	1.85181	0	0.0409059
Organelle inner membrane	425	0.372389	1.8481	0	0.0418408
Leukotriene biosynthetic process	16	0.659338	1.84456	0.00555556	0.0428539
Reactive oxygen species metabolic process	75	0.465373	1.83857	0	0.0453616
Regultion ofmast cell activation involved in immune response	26	0.574299	1.82699	0.00169492	0.0495342
Regulation of mast cell degranulation	26	0.574299	1.82788	0.00179211	0.0496089
Cell killing	28	0.569158	1.82931	0	0.0497036
Nucleotide binding domain leucine rich repeat containing receptor signaling pathway	23	0.593237	1.82252	0.00184162	0.0512459
Fatty acide derivative biosynthetic process	36	0.526727	1.80839	0.00181159	0.0563844
Viral life cycle	210	0.390179	1.81128	0	0.0566597
Establishment of protein localization to organelle	277	0.381077	1.80874	0	0.0569047
Nuclear euchromatin	19	0.627379	1.81131	0	0.057557
Icosanoid metabolic process	62	0.466993	1.809	0.00175439	0.0575701
Glutamate metabolic process	21	0.596195	1.80362	0.00702988	0.0587755
Icosandoid biosynthetic process	36	0.526727	1.80027	0.00743494	0.0593775
Negative regulation of exocytosis	22	0.587473	1.80054	0.0034965	0.0599491
Peptide metabolic process	446	0.357849	1.78968	0	0.062301
Detoxification	56	0.479056	1.7898	0	0.063098
Leukocyte degranulation	28	0.557313	1.79039	0.00527241	0.0634894
Oxidoreductase activity acting on a heme group of donors	20	0.594479	1.79181	0.003367	0.0635163
Negative regulation of leukocyte mediated immunity	33	0.536141	1.79301	0.00686106	0.0635733
2 Iron 2 sulfur cluster binding	18	0.607509	1.78341	0.00361664	0.0646875
Organic hydroxy compound biosynthetic process	134	0.412541	1.78437	0	0.0649345
Axoneme assembly	29	0.544883	1.78034	0.00174216	0.0662209
Negative regulation of antigen receptor mediated signaling pathway	18	0.619329	1.77852	0.00909091	0.0669503
Monosaccharide catabolic process	50	0.482742	1.77484	0	0.0679604
Fatty acide derivative metabolic process	62	0.466993	1.77539	0.0016129	0.0684833
Protein serine threonine kinase inibitor activity	29	0.536517	1.76985	0.00173913	0.069062
Organic cyclic compound catabolic process	316	0.363589	1.77069	0	0.0692565
Regulation of leukocyte degranulation	35	0.530372	1.77111	0.00178891	0.0698832
Generation of precursor metabolites and energy	238	0.373671	1.76418	0	0.0725687
Cell redox homeostasis	57	0.468701	1.75504	0.00175131	0.0796113
Response to arsenic containing substance	27	0.551745	1.7524	0.0034662	0.0809147
Response to progesterone	41	0.48663	1.74459	0.00168634	0.0867926
Visual behavior	43	0.490706	1.74313	0.00163399	0.087123
Mitochondrion morphogenesis	19	0.587019	1.74121	0.00719425	0.0878272
Leukocyte mediated cytooxicity	22	0.568471	1.73615	0.00700525	0.089371
Regulation of interleukin 1 beta production	34	0.523569	1.73702	0.00672269	0.0896661
Alcohol biosynthetic process	92	0.428493	1.7377	0	0.0899422
Oxidoreductase activity acting on CHOH group of donor	93	0.422525	1.73236	0.00343643	0.091842
Establishment of protein localization to membrane	213	0.37325	1.72426	0	0.0936681
Gap junction	18	0.604192	1.72936	0.0128913	0.0937484
Glycosyl compound metabolic process	278	0.360081	1.7248	0	0.0941094
Regulation of interleukin 1 production	43	0.481397	1.72519	0.00357782	0.094636
Nucleotide phosphorylation	50	0.464369	1.7259	0.00506757	0.0950352
Neutrophil mediated immunity	17	0.609322	1.72694	0.00891266	0.0952882
Amide biosynthetic process	412	0.348538	1.72062	0	0.0959749
Negative regulation of immune response	92	0.416672	1.71922	0	0.0966068
Proteinaceous extracellular matrix	284	-0.459105	-2.30116	0	0.000634312
Calcium dependent cell adhesion via plasma membrane cell adhension molecules	18	-0.804472	-2.44898	0	0.000950394
Extracellular matrix component	114	-0.534898	-2.38351	0	0.000951468
Delayed rectifier potassim channel activity	29	-0.669512	-2.2471	0	0.00119031
Homophilic cell adhesion via plasma membrane adhesion molecules	100	-0.494191	-2.13147	0	0.0112265
Intestinal absorption	23	-0.658997	-2.12041	0	0.0119607
Basement membrane	84	-0.504841	-2.13538	0	0.0125056
Cell cell adhesion via plasma membrane adhesion molecules	135	-0.44634	-2.04198	0	0.0345463
Voltage gated potassium channel activity	70	-0.502465	-2.04426	0	0.0382655
Extracellular matrix	344	-0.392021	-2.0063	0	0.0487124
Complex of collagen trimers	22	-0.617522	-1.94191	0	0.0917199
Basal lamina	19	-0.63939	-1.94236	0.00234742	0.0993523
