# Supplementary material for: Deconvolution of RNA-Seq Analysis of Hyperbaric Oxygen-Treated Mice Lungs Reveals Mesenchymal Cell Subtype Changes
Source: Int J Mol Sci. 2020 Feb 18;21(4):1371. doi: 10.3390/ijms21041371 (PMC7039706; doi:10.3390/ijms21041371)
Supplement: Supplementary file 1 [file ijms-21-01371-s001.zip › Supplementary data/Table S5. GO enrichment analysis of differentially expressed genes in Col14a1 matrix cell.xlsx]

## Sheet: Enrichment Pathway
Supplementary table 5: GO enrichment analysis of differentially expressed genes in Col13a1 cell.
Column A contains Summary (the biological process that has the lowest P-value within the cluster) and Members (the other biological processes within the culster).
Columns B-D contain meta-data describing the terms.
Columns E and F contain the enrichment p-values and multi-test-corrected q-values.
Columns H & I enumerate the genes found in each enriched term.
GroupID	Category	Term	Description	LogP	Log(q-value)	InTerm_InList	Genes ID	Symbols
1_Summary	GO Biological Processes	GO:0030199	collagen fibril organization	-10.7282	-6.51703	7/54	11568,12818,12825,12842,12843,56429,216725,17392,21809,74155,114886,14114,20292,227753,11522,19662,23967,12192,15370	Aebp1,Col14a1,Col3a1,Col1a1,Col1a2,Dpt,Adamts2,Mmp3,Tgfb3,Errfi1,Cygb,Fbln1,Ccl11,Gsn,Adh1,Rbp4,Osr1,Zfp36l1,Nr4a1
1_Member	GO Biological Processes	GO:0030199	collagen fibril organization	-10.7282	-6.51703	7/54	11568,12818,12825,12842,12843,56429,216725	Aebp1,Col14a1,Col3a1,Col1a1,Col1a2,Dpt,Adamts2
1_Member	GO Biological Processes	GO:0032963	collagen metabolic process	-8.53934	-5.02716	7/109	12842,12843,17392,21809,74155,114886,216725	Col1a1,Col1a2,Mmp3,Tgfb3,Errfi1,Cygb,Adamts2
1_Member	GO Biological Processes	GO:0030198	extracellular matrix organization	-8.35348	-4.98743	9/271	11568,12818,12825,12842,12843,14114,17392,56429,216725	Aebp1,Col14a1,Col3a1,Col1a1,Col1a2,Fbln1,Mmp3,Dpt,Adamts2
1_Member	GO Biological Processes	GO:0043062	extracellular structure organization	-7.78624	-4.69179	9/315	11568,12818,12825,12842,12843,14114,17392,56429,216725	Aebp1,Col14a1,Col3a1,Col1a1,Col1a2,Fbln1,Mmp3,Dpt,Adamts2
1_Member	GO Biological Processes	GO:0097435	supramolecular fiber organization	-5.91725	-3.36886	10/683	11568,12818,12825,12842,12843,20292,21809,56429,216725,227753	Aebp1,Col14a1,Col3a1,Col1a1,Col1a2,Ccl11,Tgfb3,Dpt,Adamts2,Gsn
1_Member	GO Biological Processes	GO:0043589	skin morphogenesis	-5.84198	-3.30728	3/11	12842,12843,74155	Col1a1,Col1a2,Errfi1
1_Member	GO Biological Processes	GO:0001101	response to acid chemical	-4.97827	-2.63044	7/365	11522,12825,12842,12843,17392,19662,23967	Adh1,Col3a1,Col1a1,Col1a2,Mmp3,Rbp4,Osr1
1_Member	GO Biological Processes	GO:0043588	skin development	-4.47855	-2.25863	6/293	12192,12825,12842,12843,74155,216725	Zfp36l1,Col3a1,Col1a1,Col1a2,Errfi1,Adamts2
1_Member	GO Biological Processes	GO:0071229	cellular response to acid chemical	-3.53649	-1.54427	5/278	12825,12842,12843,17392,23967	Col3a1,Col1a1,Col1a2,Mmp3,Osr1
1_Member	GO Biological Processes	GO:0071230	cellular response to amino acid stimulus	-3.32542	-1.41312	4/172	12825,12842,12843,17392	Col3a1,Col1a1,Col1a2,Mmp3
1_Member	GO Biological Processes	GO:0043200	response to amino acid	-3.2064	-1.33172	4/185	12825,12842,12843,17392	Col3a1,Col1a1,Col1a2,Mmp3
1_Member	GO Biological Processes	GO:0071417	cellular response to organonitrogen compound	-2.92604	-1.1365	6/569	12192,12825,12842,12843,15370,17392	Zfp36l1,Col3a1,Col1a1,Col1a2,Nr4a1,Mmp3
1_Member	KEGG Pathway	mmu04611	Platelet activation	-2.64016	-0.93416	3/124	12825,12842,12843	Col3a1,Col1a1,Col1a2
2_Summary	GO Biological Processes	GO:0001501	skeletal system development	-9.18251	-5.44849	12/531	12111,12818,12842,12843,14451,17313,18028,18514,19662,21809,21922,23967,20692	Bgn,Col14a1,Col1a1,Col1a2,Gas1,Mgp,Nfib,Pbx1,Rbp4,Tgfb3,Clec3b,Osr1,Sparc
2_Member	GO Biological Processes	GO:0001501	skeletal system development	-9.18251	-5.44849	12/531	12111,12818,12842,12843,14451,17313,18028,18514,19662,21809,21922,23967	Bgn,Col14a1,Col1a1,Col1a2,Gas1,Mgp,Nfib,Pbx1,Rbp4,Tgfb3,Clec3b,Osr1
2_Member	GO Biological Processes	GO:0051216	cartilage development	-5.28708	-2.86221	6/211	12111,12818,12842,17313,18028,23967	Bgn,Col14a1,Col1a1,Mgp,Nfib,Osr1
2_Member	GO Biological Processes	GO:0061448	connective tissue development	-4.54588	-2.29852	6/285	12111,12818,12842,17313,18028,23967	Bgn,Col14a1,Col1a1,Mgp,Nfib,Osr1
2_Member	GO Biological Processes	GO:0002062	chondrocyte differentiation	-2.67042	-0.956202	3/121	12818,18028,23967	Col14a1,Nfib,Osr1
2_Member	GO Biological Processes	GO:0060348	bone development	-2.18682	-0.574463	4/232	12111,12818,12842,20692	Bgn,Col14a1,Col1a1,Sparc
3_Summary	GO Biological Processes	GO:0071363	cellular response to growth factor stimulus	-8.54215	-5.02716	12/605	12192,12825,12843,13179,14314,14456,14734,15370,17965,21809,65112,78558,17263	Zfp36l1,Col3a1,Col1a2,Dcn,Fstl1,Gas6,Gpc3,Nr4a1,Nbl1,Tgfb3,Pmepa1,Htra3,Meg3
3_Member	GO Biological Processes	GO:0071363	cellular response to growth factor stimulus	-8.54215	-5.02716	12/605	12192,12825,12843,13179,14314,14456,14734,15370,17965,21809,65112,78558	Zfp36l1,Col3a1,Col1a2,Dcn,Fstl1,Gas6,Gpc3,Nr4a1,Nbl1,Tgfb3,Pmepa1,Htra3
3_Member	GO Biological Processes	GO:0070848	response to growth factor	-8.4306	-4.99761	12/619	12192,12825,12843,13179,14314,14456,14734,15370,17965,21809,65112,78558	Zfp36l1,Col3a1,Col1a2,Dcn,Fstl1,Gas6,Gpc3,Nr4a1,Nbl1,Tgfb3,Pmepa1,Htra3
3_Member	GO Biological Processes	GO:0007178	transmembrane receptor protein serine/threonine kinase signaling pathway	-7.29808	-4.49272	9/359	12825,12843,14314,14734,17263,17965,21809,65112,78558	Col3a1,Col1a2,Fstl1,Gpc3,Meg3,Nbl1,Tgfb3,Pmepa1,Htra3
3_Member	GO Biological Processes	GO:0090287	regulation of cellular response to growth factor stimulus	-5.82862	-3.30728	7/271	13179,14314,14734,17965,21809,65112,78558	Dcn,Fstl1,Gpc3,Nbl1,Tgfb3,Pmepa1,Htra3
3_Member	GO Biological Processes	GO:0071560	cellular response to transforming growth factor beta stimulus	-5.34693	-2.86818	6/206	12192,12825,12843,21809,65112,78558	Zfp36l1,Col3a1,Col1a2,Tgfb3,Pmepa1,Htra3
3_Member	GO Biological Processes	GO:0071559	response to transforming growth factor beta	-5.28708	-2.86221	6/211	12192,12825,12843,21809,65112,78558	Zfp36l1,Col3a1,Col1a2,Tgfb3,Pmepa1,Htra3
3_Member	GO Biological Processes	GO:0090092	regulation of transmembrane receptor protein serine/threonine kinase signaling pathway	-5.03003	-2.66398	6/234	14314,14734,17965,21809,65112,78558	Fstl1,Gpc3,Nbl1,Tgfb3,Pmepa1,Htra3
3_Member	GO Biological Processes	GO:0090288	negative regulation of cellular response to growth factor stimulus	-4.90365	-2.56757	5/143	13179,17965,21809,65112,78558	Dcn,Nbl1,Tgfb3,Pmepa1,Htra3
3_Member	GO Biological Processes	GO:0007179	transforming growth factor beta receptor signaling pathway	-4.57855	-2.31679	5/167	12825,12843,21809,65112,78558	Col3a1,Col1a2,Tgfb3,Pmepa1,Htra3
3_Member	GO Biological Processes	GO:0030510	regulation of BMP signaling pathway	-4.28249	-2.11274	4/97	14314,14734,17965,78558	Fstl1,Gpc3,Nbl1,Htra3
3_Member	GO Biological Processes	GO:0090101	negative regulation of transmembrane receptor protein serine/threonine kinase signaling pathway	-4.02403	-1.92682	4/113	17965,21809,65112,78558	Nbl1,Tgfb3,Pmepa1,Htra3
3_Member	GO Biological Processes	GO:0030512	negative regulation of transforming growth factor beta receptor signaling pathway	-3.47364	-1.51777	3/64	21809,65112,78558	Tgfb3,Pmepa1,Htra3
3_Member	GO Biological Processes	GO:1903845	negative regulation of cellular response to transforming growth factor beta stimulus	-3.4342	-1.49256	3/66	21809,65112,78558	Tgfb3,Pmepa1,Htra3
3_Member	GO Biological Processes	GO:0030509	BMP signaling pathway	-3.364	-1.44066	4/168	14314,14734,17965,78558	Fstl1,Gpc3,Nbl1,Htra3
3_Member	GO Biological Processes	GO:0071772	response to BMP	-3.26017	-1.37536	4/179	14314,14734,17965,78558	Fstl1,Gpc3,Nbl1,Htra3
3_Member	GO Biological Processes	GO:0071773	cellular response to BMP stimulus	-3.26017	-1.37536	4/179	14314,14734,17965,78558	Fstl1,Gpc3,Nbl1,Htra3
3_Member	GO Biological Processes	GO:0017015	regulation of transforming growth factor beta receptor signaling pathway	-2.85863	-1.09152	3/104	21809,65112,78558	Tgfb3,Pmepa1,Htra3
3_Member	GO Biological Processes	GO:1903844	regulation of cellular response to transforming growth factor beta stimulus	-2.83484	-1.08401	3/106	21809,65112,78558	Tgfb3,Pmepa1,Htra3
4_Summary	GO Biological Processes	GO:0050673	epithelial cell proliferation	-8.04048	-4.73243	12/426	12192,14451,14734,15370,16010,18028,20292,20315,20317,20692,23967,74155,14114,19662,21809,21858,56429	Zfp36l1,Gas1,Gpc3,Nr4a1,Igfbp4,Nfib,Ccl11,Cxcl12,Serpinf1,Sparc,Osr1,Errfi1,Fbln1,Rbp4,Tgfb3,Timp2,Dpt
4_Member	GO Biological Processes	GO:0050673	epithelial cell proliferation	-8.04048	-4.73243	12/426	12192,14451,14734,15370,16010,18028,20292,20315,20317,20692,23967,74155	Zfp36l1,Gas1,Gpc3,Nr4a1,Igfbp4,Nfib,Ccl11,Cxcl12,Serpinf1,Sparc,Osr1,Errfi1
4_Member	GO Biological Processes	GO:0050678	regulation of epithelial cell proliferation	-7.77875	-4.69179	11/358	12192,14451,14734,15370,18028,20292,20315,20317,20692,23967,74155	Zfp36l1,Gas1,Gpc3,Nr4a1,Nfib,Ccl11,Cxcl12,Serpinf1,Sparc,Osr1,Errfi1
4_Member	GO Biological Processes	GO:0010463	mesenchymal cell proliferation	-5.19892	-2.80732	4/57	14451,14734,18028,23967	Gas1,Gpc3,Nfib,Osr1
4_Member	GO Biological Processes	GO:0008285	negative regulation of cell proliferation	-4.24681	-2.08489	10/681	14114,14451,14734,18028,19662,20317,20692,21809,21858,56429	Fbln1,Gas1,Gpc3,Nfib,Rbp4,Serpinf1,Sparc,Tgfb3,Timp2,Dpt
4_Member	GO Biological Processes	GO:0050680	negative regulation of epithelial cell proliferation	-4.03842	-1.93448	5/142	14451,14734,18028,20317,20692	Gas1,Gpc3,Nfib,Serpinf1,Sparc
5_Summary	GO Biological Processes	GO:0070613	regulation of protein processing	-7.77745	-4.69179	6/80	12258,12266,12628,14451,21922,227753,11568,216725,14456,14734,15370,21859,74116,12268,50908,14114,12192,12825,12842	Serping1,C3,Cfh,Gas1,Clec3b,Gsn,Aebp1,Adamts2,Gas6,Gpc3,Nr4a1,Timp3,Pi16,C4b,C1s1,Fbln1,Zfp36l1,Col3a1,Col1a1
5_Member	GO Biological Processes	GO:0070613	regulation of protein processing	-7.77745	-4.69179	6/80	12258,12266,12628,14451,21922,227753	Serping1,C3,Cfh,Gas1,Clec3b,Gsn
5_Member	GO Biological Processes	GO:1903317	regulation of protein maturation	-7.71238	-4.69179	6/82	12258,12266,12628,14451,21922,227753	Serping1,C3,Cfh,Gas1,Clec3b,Gsn
5_Member	GO Biological Processes	GO:0016485	protein processing	-7.48018	-4.53516	8/239	11568,12258,12266,12628,14451,21922,216725,227753	Aebp1,Serping1,C3,Cfh,Gas1,Clec3b,Adamts2,Gsn
5_Member	GO Biological Processes	GO:0051604	protein maturation	-6.72071	-4.02444	8/300	11568,12258,12266,12628,14451,21922,216725,227753	Aebp1,Serping1,C3,Cfh,Gas1,Clec3b,Adamts2,Gsn
5_Member	GO Biological Processes	GO:0030162	regulation of proteolysis	-6.70411	-4.02444	11/716	12258,12266,12628,14451,14456,14734,15370,21859,21922,74116,227753	Serping1,C3,Cfh,Gas1,Gas6,Gpc3,Nr4a1,Timp3,Clec3b,Pi16,Gsn
5_Member	GO Biological Processes	GO:0072376	protein activation cascade	-5.43339	-2.93825	6/199	12258,12266,12268,12628,14114,50908	Serping1,C3,C4b,Cfh,Fbln1,C1s1
5_Member	GO Biological Processes	GO:0030449	regulation of complement activation	-5.31448	-2.86221	3/16	12258,12266,12628	Serping1,C3,Cfh
5_Member	GO Biological Processes	GO:2000257	regulation of protein activation cascade	-5.2308	-2.82584	3/17	12258,12266,12628	Serping1,C3,Cfh
5_Member	GO Biological Processes	GO:0010954	positive regulation of protein processing	-4.6036	-2.33095	3/27	12266,21922,227753	C3,Clec3b,Gsn
5_Member	GO Biological Processes	GO:1903319	positive regulation of protein maturation	-4.50824	-2.27022	3/29	12266,21922,227753	C3,Clec3b,Gsn
5_Member	GO Biological Processes	GO:0006956	complement activation	-4.34363	-2.15367	5/187	12258,12266,12268,12628,50908	Serping1,C3,C4b,Cfh,C1s1
5_Member	GO Biological Processes	GO:0002920	regulation of humoral immune response	-4.22179	-2.0808	3/36	12258,12266,12628	Serping1,C3,Cfh
5_Member	GO Biological Processes	GO:0009611	response to wounding	-4.1118	-1.99407	7/499	12192,12258,12266,12825,12842,14114,14456	Zfp36l1,Serping1,C3,Col3a1,Col1a1,Fbln1,Gas6
5_Member	GO Biological Processes	GO:0042060	wound healing	-3.9636	-1.89547	6/363	12258,12266,12825,12842,14114,14456	Serping1,C3,Col3a1,Col1a1,Fbln1,Gas6
5_Member	GO Biological Processes	GO:0007596	blood coagulation	-3.47543	-1.51777	4/157	12258,12266,14114,14456	Serping1,C3,Fbln1,Gas6
5_Member	GO Biological Processes	GO:0007599	hemostasis	-3.45456	-1.50823	4/159	12258,12266,14114,14456	Serping1,C3,Fbln1,Gas6
5_Member	GO Biological Processes	GO:0050817	coagulation	-3.44423	-1.50025	4/160	12258,12266,14114,14456	Serping1,C3,Fbln1,Gas6
5_Member	GO Biological Processes	GO:0002673	regulation of acute inflammatory response	-3.41494	-1.48026	3/67	12258,12266,12628	Serping1,C3,Cfh
5_Member	GO Biological Processes	GO:0006959	humoral immune response	-3.05422	-1.22501	5/355	12258,12266,12268,12628,50908	Serping1,C3,C4b,Cfh,C1s1
5_Member	GO Biological Processes	GO:0016064	immunoglobulin mediated immune response	-2.66693	-0.955466	4/259	12258,12266,12268,50908	Serping1,C3,C4b,C1s1
5_Member	GO Biological Processes	GO:0002526	acute inflammatory response	-2.66024	-0.950156	3/122	12258,12266,12628	Serping1,C3,Cfh
6_Summary	GO Biological Processes	GO:0030324	lung development	-7.74441	-4.69179	8/221	14734,17263,17313,18028,19662,21809,74155,216725,12842,114886	Gpc3,Meg3,Mgp,Nfib,Rbp4,Tgfb3,Errfi1,Adamts2,Col1a1,Cygb
6_Member	GO Biological Processes	GO:0030324	lung development	-7.74441	-4.69179	8/221	14734,17263,17313,18028,19662,21809,74155,216725	Gpc3,Meg3,Mgp,Nfib,Rbp4,Tgfb3,Errfi1,Adamts2
6_Member	GO Biological Processes	GO:0030323	respiratory tube development	-7.69882	-4.69179	8/224	14734,17263,17313,18028,19662,21809,74155,216725	Gpc3,Meg3,Mgp,Nfib,Rbp4,Tgfb3,Errfi1,Adamts2
6_Member	GO Biological Processes	GO:0060541	respiratory system development	-7.28889	-4.49272	8/253	14734,17263,17313,18028,19662,21809,74155,216725	Gpc3,Meg3,Mgp,Nfib,Rbp4,Tgfb3,Errfi1,Adamts2
6_Member	GO Biological Processes	GO:0032964	collagen biosynthetic process	-5.2935	-2.86221	4/54	12842,21809,74155,114886	Col1a1,Tgfb3,Errfi1,Cygb
6_Member	GO Biological Processes	GO:0032965	regulation of collagen biosynthetic process	-3.92927	-1.86425	3/45	21809,74155,114886	Tgfb3,Errfi1,Cygb
6_Member	GO Biological Processes	GO:0010712	regulation of collagen metabolic process	-3.74134	-1.69751	3/52	21809,74155,114886	Tgfb3,Errfi1,Cygb
6_Member	GO Biological Processes	GO:0048286	lung alveolus development	-3.53531	-1.54427	3/61	17263,21809,74155	Meg3,Tgfb3,Errfi1
7_Summary	GO Biological Processes	GO:0001944	vasculature development	-7.49148	-4.53516	12/752	12192,12266,12825,12842,12843,13179,14734,15370,20292,20315,23967,74155,21859,21809	Zfp36l1,C3,Col3a1,Col1a1,Col1a2,Dcn,Gpc3,Nr4a1,Ccl11,Cxcl12,Osr1,Errfi1,Timp3,Tgfb3
7_Member	GO Biological Processes	GO:0001944	vasculature development	-7.49148	-4.53516	12/752	12192,12266,12825,12842,12843,13179,14734,15370,20292,20315,23967,74155	Zfp36l1,C3,Col3a1,Col1a1,Col1a2,Dcn,Gpc3,Nr4a1,Ccl11,Cxcl12,Osr1,Errfi1
7_Member	GO Biological Processes	GO:0072358	cardiovascular system development	-7.40969	-4.52076	12/765	12192,12266,12825,12842,12843,13179,14734,15370,20292,20315,23967,74155	Zfp36l1,C3,Col3a1,Col1a1,Col1a2,Dcn,Gpc3,Nr4a1,Ccl11,Cxcl12,Osr1,Errfi1
7_Member	GO Biological Processes	GO:0001568	blood vessel development	-6.68592	-4.02055	11/719	12192,12266,12825,12842,12843,13179,14734,15370,20292,20315,23967	Zfp36l1,C3,Col3a1,Col1a1,Col1a2,Dcn,Gpc3,Nr4a1,Ccl11,Cxcl12,Osr1
7_Member	GO Biological Processes	GO:0010171	body morphogenesis	-3.51441	-1.54381	3/62	12842,14734,21809	Col1a1,Gpc3,Tgfb3
8_Summary	GO Biological Processes	GO:0031214	biomineral tissue development	-7.34221	-4.49272	7/162	12842,12843,14456,14734,17313,21922,23967,14451,18514,19662,21809,12818,12825,20292,20315,12266,17965,12192,20317	Col1a1,Col1a2,Gas6,Gpc3,Mgp,Clec3b,Osr1,Gas1,Pbx1,Rbp4,Tgfb3,Col14a1,Col3a1,Ccl11,Cxcl12,C3,Nbl1,Zfp36l1,Serpinf1
8_Member	GO Biological Processes	GO:0031214	biomineral tissue development	-7.34221	-4.49272	7/162	12842,12843,14456,14734,17313,21922,23967	Col1a1,Col1a2,Gas6,Gpc3,Mgp,Clec3b,Osr1
8_Member	GO Biological Processes	GO:0048706	embryonic skeletal system development	-6.34211	-3.73302	6/139	12842,14451,18514,19662,21809,23967	Col1a1,Gas1,Pbx1,Rbp4,Tgfb3,Osr1
8_Member	GO Biological Processes	GO:0030282	bone mineralization	-5.31058	-2.86221	5/118	12843,14734,17313,21922,23967	Col1a2,Gpc3,Mgp,Clec3b,Osr1
8_Member	GO Biological Processes	GO:0048729	tissue morphogenesis	-4.99888	-2.64507	9/679	12818,12825,14734,17313,18514,20292,20315,21809,23967	Col14a1,Col3a1,Gpc3,Mgp,Pbx1,Ccl11,Cxcl12,Tgfb3,Osr1
8_Member	GO Biological Processes	GO:0001503	ossification	-4.85028	-2.51994	7/382	12842,12843,14734,17313,18514,21922,23967	Col1a1,Col1a2,Gpc3,Mgp,Pbx1,Clec3b,Osr1
8_Member	GO Biological Processes	GO:0048754	branching morphogenesis of an epithelial tube	-4.3326	-2.15084	5/188	14734,17313,18514,20292,20315	Gpc3,Mgp,Pbx1,Ccl11,Cxcl12
8_Member	GO Biological Processes	GO:0061138	morphogenesis of a branching epithelium	-3.96366	-1.89547	5/225	14734,17313,18514,20292,20315	Gpc3,Mgp,Pbx1,Ccl11,Cxcl12
8_Member	GO Biological Processes	GO:0003002	regionalization	-3.8991	-1.83718	6/373	12266,14451,14734,17965,18514,23967	C3,Gas1,Gpc3,Nbl1,Pbx1,Osr1
8_Member	GO Biological Processes	GO:0060562	epithelial tube morphogenesis	-3.83651	-1.7807	6/383	14734,17313,18514,20292,20315,23967	Gpc3,Mgp,Pbx1,Ccl11,Cxcl12,Osr1
8_Member	GO Biological Processes	GO:0001763	morphogenesis of a branching structure	-3.79896	-1.74918	5/244	14734,17313,18514,20292,20315	Gpc3,Mgp,Pbx1,Ccl11,Cxcl12
8_Member	GO Biological Processes	GO:0048705	skeletal system morphogenesis	-3.65535	-1.63453	5/262	12818,12842,14451,21809,23967	Col14a1,Col1a1,Gas1,Tgfb3,Osr1
8_Member	GO Biological Processes	GO:0030326	embryonic limb morphogenesis	-3.63003	-1.62028	4/143	14451,14734,18514,23967	Gas1,Gpc3,Pbx1,Osr1
8_Member	GO Biological Processes	GO:0035113	embryonic appendage morphogenesis	-3.63003	-1.62028	4/143	14451,14734,18514,23967	Gas1,Gpc3,Pbx1,Osr1
8_Member	GO Biological Processes	GO:0048598	embryonic morphogenesis	-3.45528	-1.50823	7/638	12192,14451,14734,18514,19662,21809,23967	Zfp36l1,Gas1,Gpc3,Pbx1,Rbp4,Tgfb3,Osr1
8_Member	GO Biological Processes	GO:0007389	pattern specification process	-3.36896	-1.44337	6/468	12266,14451,14734,17965,18514,23967	C3,Gas1,Gpc3,Nbl1,Pbx1,Osr1
8_Member	GO Biological Processes	GO:0035107	appendage morphogenesis	-3.29711	-1.38998	4/175	14451,14734,18514,23967	Gas1,Gpc3,Pbx1,Osr1
8_Member	GO Biological Processes	GO:0035108	limb morphogenesis	-3.29711	-1.38998	4/175	14451,14734,18514,23967	Gas1,Gpc3,Pbx1,Osr1
8_Member	GO Biological Processes	GO:0072171	mesonephric tubule morphogenesis	-3.28806	-1.38867	3/74	14734,18514,23967	Gpc3,Pbx1,Osr1
8_Member	GO Biological Processes	GO:0048568	embryonic organ development	-3.24504	-1.36227	6/494	12192,14451,18514,19662,21809,23967	Zfp36l1,Gas1,Pbx1,Rbp4,Tgfb3,Osr1
8_Member	GO Biological Processes	GO:0072078	nephron tubule morphogenesis	-3.15767	-1.28698	3/82	14734,18514,23967	Gpc3,Pbx1,Osr1
8_Member	GO Biological Processes	GO:0072088	nephron epithelium morphogenesis	-3.14232	-1.28229	3/83	14734,18514,23967	Gpc3,Pbx1,Osr1
8_Member	GO Biological Processes	GO:0072028	nephron morphogenesis	-3.12716	-1.27585	3/84	14734,18514,23967	Gpc3,Pbx1,Osr1
8_Member	GO Biological Processes	GO:0048736	appendage development	-3.0718	-1.2343	4/201	14451,14734,18514,23967	Gas1,Gpc3,Pbx1,Osr1
8_Member	GO Biological Processes	GO:0060173	limb development	-3.0718	-1.2343	4/201	14451,14734,18514,23967	Gas1,Gpc3,Pbx1,Osr1
8_Member	GO Biological Processes	GO:0061333	renal tubule morphogenesis	-3.06839	-1.2343	3/88	14734,18514,23967	Gpc3,Pbx1,Osr1
8_Member	GO Biological Processes	GO:0002009	morphogenesis of an epithelium	-2.98575	-1.17385	6/554	14734,17313,18514,20292,20315,23967	Gpc3,Mgp,Pbx1,Ccl11,Cxcl12,Osr1
8_Member	GO Biological Processes	GO:0060021	roof of mouth development	-2.98532	-1.17385	3/94	14451,21809,23967	Gas1,Tgfb3,Osr1
8_Member	GO Biological Processes	GO:0070167	regulation of biomineral tissue development	-2.94587	-1.14984	3/97	14456,17313,23967	Gas6,Mgp,Osr1
8_Member	GO Biological Processes	GO:0060993	kidney morphogenesis	-2.90769	-1.12759	3/100	14734,18514,23967	Gpc3,Pbx1,Osr1
8_Member	GO Biological Processes	GO:0072080	nephron tubule development	-2.90769	-1.12759	3/100	14734,18514,23967	Gpc3,Pbx1,Osr1
8_Member	GO Biological Processes	GO:0048704	embryonic skeletal system morphogenesis	-2.84668	-1.08578	3/105	14451,21809,23967	Gas1,Tgfb3,Osr1
8_Member	GO Biological Processes	GO:0001657	ureteric bud development	-2.83484	-1.08401	3/106	14734,18514,23967	Gpc3,Pbx1,Osr1
8_Member	GO Biological Processes	GO:0061326	renal tubule development	-2.83484	-1.08401	3/106	14734,18514,23967	Gpc3,Pbx1,Osr1
8_Member	GO Biological Processes	GO:0072163	mesonephric epithelium development	-2.83484	-1.08401	3/106	14734,18514,23967	Gpc3,Pbx1,Osr1
8_Member	GO Biological Processes	GO:0072164	mesonephric tubule development	-2.83484	-1.08401	3/106	14734,18514,23967	Gpc3,Pbx1,Osr1
8_Member	GO Biological Processes	GO:0001823	mesonephros development	-2.80005	-1.05725	3/109	14734,18514,23967	Gpc3,Pbx1,Osr1
8_Member	GO Biological Processes	GO:0072009	nephron epithelium development	-2.78868	-1.04883	3/110	14734,18514,23967	Gpc3,Pbx1,Osr1
8_Member	GO Biological Processes	GO:0042476	odontogenesis	-2.7015	-0.981711	3/118	12842,14451,23967	Col1a1,Gas1,Osr1
8_Member	GO Biological Processes	GO:0001655	urogenital system development	-2.29743	-0.668343	5/347	14734,18514,19662,20317,23967	Gpc3,Pbx1,Rbp4,Serpinf1,Osr1
9_Summary	GO Biological Processes	GO:0010466	negative regulation of peptidase activity	-5.99445	-3.42676	8/242	12258,14456,14734,15370,20317,21858,21859,74116,14451,227753,74155	Serping1,Gas6,Gpc3,Nr4a1,Serpinf1,Timp2,Timp3,Pi16,Gas1,Gsn,Errfi1
9_Member	GO Biological Processes	GO:0010466	negative regulation of peptidase activity	-5.99445	-3.42676	8/242	12258,14456,14734,15370,20317,21858,21859,74116	Serping1,Gas6,Gpc3,Nr4a1,Serpinf1,Timp2,Timp3,Pi16
9_Member	GO Biological Processes	GO:0045861	negative regulation of proteolysis	-5.79393	-3.28175	9/349	12258,14451,14456,14734,15370,20317,21858,21859,74116	Serping1,Gas1,Gas6,Gpc3,Nr4a1,Serpinf1,Timp2,Timp3,Pi16
9_Member	GO Biological Processes	GO:0052547	regulation of peptidase activity	-5.21524	-2.81701	9/411	12258,14456,14734,15370,20317,21858,21859,74116,227753	Serping1,Gas6,Gpc3,Nr4a1,Serpinf1,Timp2,Timp3,Pi16,Gsn
9_Member	GO Biological Processes	GO:0010951	negative regulation of endopeptidase activity	-4.65097	-2.35893	6/178	12258,14456,15370,20317,21858,21859	Serping1,Gas6,Nr4a1,Serpinf1,Timp2,Timp3
9_Member	GO Biological Processes	GO:0051346	negative regulation of hydrolase activity	-4.38492	-2.18237	8/402	12258,14456,14734,15370,20317,21858,21859,74116	Serping1,Gas6,Gpc3,Nr4a1,Serpinf1,Timp2,Timp3,Pi16
9_Member	GO Biological Processes	GO:0052548	regulation of endopeptidase activity	-4.00497	-1.92093	7/337	12258,14456,15370,20317,21858,21859,227753	Serping1,Gas6,Nr4a1,Serpinf1,Timp2,Timp3,Gsn
9_Member	GO Biological Processes	GO:0043086	negative regulation of catalytic activity	-3.51537	-1.54381	9/682	12258,14456,14734,15370,20317,21858,21859,74116,74155	Serping1,Gas6,Gpc3,Nr4a1,Serpinf1,Timp2,Timp3,Pi16,Errfi1
10_Summary	GO Biological Processes	GO:0070371	ERK1 and ERK2 cascade	-5.28097	-2.86221	7/328	12192,12266,14114,14456,20292,21859,74155,16010,21809,21858,77889,83397,18484,19662	Zfp36l1,C3,Fbln1,Gas6,Ccl11,Timp3,Errfi1,Igfbp4,Tgfb3,Timp2,Lbh,Akap12,Pam,Rbp4
10_Member	GO Biological Processes	GO:0070371	ERK1 and ERK2 cascade	-5.28097	-2.86221	7/328	12192,12266,14114,14456,20292,21859,74155	Zfp36l1,C3,Fbln1,Gas6,Ccl11,Timp3,Errfi1
10_Member	GO Biological Processes	GO:0000165	MAPK cascade	-5.12868	-2.74361	12/799	12192,12266,14114,14456,16010,20292,21809,21858,21859,74155,77889,83397	Zfp36l1,C3,Fbln1,Gas6,Igfbp4,Ccl11,Tgfb3,Timp2,Timp3,Errfi1,Lbh,Akap12
10_Member	GO Biological Processes	GO:0043408	regulation of MAPK cascade	-4.67472	-2.37739	11/742	12266,14114,14456,16010,20292,21809,21858,21859,74155,77889,83397	C3,Fbln1,Gas6,Igfbp4,Ccl11,Tgfb3,Timp2,Timp3,Errfi1,Lbh,Akap12
10_Member	GO Biological Processes	GO:0070372	regulation of ERK1 and ERK2 cascade	-4.33413	-2.15084	6/311	12266,14114,14456,20292,21859,74155	C3,Fbln1,Gas6,Ccl11,Timp3,Errfi1
10_Member	GO Biological Processes	GO:0043410	positive regulation of MAPK cascade	-2.87541	-1.10674	7/520	12266,14456,16010,20292,21809,21858,83397	C3,Gas6,Igfbp4,Ccl11,Tgfb3,Timp2,Akap12
10_Member	GO Biological Processes	GO:0001818	negative regulation of cytokine production	-2.66693	-0.955466	4/259	14114,14456,21809,74155	Fbln1,Gas6,Tgfb3,Errfi1
10_Member	GO Biological Processes	GO:0050708	regulation of protein secretion	-2.32471	-0.688243	6/490	14114,14456,18484,19662,21809,83397	Fbln1,Gas6,Pam,Rbp4,Tgfb3,Akap12
10_Member	GO Biological Processes	GO:0070374	positive regulation of ERK1 and ERK2 cascade	-2.26045	-0.635892	4/221	12266,14456,20292,83397	C3,Gas6,Ccl11,Akap12
10_Member	GO Biological Processes	GO:0002791	regulation of peptide secretion	-2.166	-0.556912	6/529	14114,14456,18484,19662,21809,83397	Fbln1,Gas6,Pam,Rbp4,Tgfb3,Akap12
11_Summary	GO Biological Processes	GO:0040008	regulation of growth	-4.81017	-2.48552	9/717	12266,12818,14451,14456,14734,16010,19662,20315,74116,12192,12825,21809,23967,83675,213019,17263,20292,15370,74155,227753	C3,Col14a1,Gas1,Gas6,Gpc3,Igfbp4,Rbp4,Cxcl12,Pi16,Zfp36l1,Col3a1,Tgfb3,Osr1,Bicc1,Pdlim2,Meg3,Ccl11,Nr4a1,Errfi1,Gsn
11_Member	GO Biological Processes	GO:0040008	regulation of growth	-4.81017	-2.48552	9/717	12266,12818,14451,14456,14734,16010,19662,20315,74116	C3,Col14a1,Gas1,Gas6,Gpc3,Igfbp4,Rbp4,Cxcl12,Pi16
11_Member	GO Biological Processes	GO:0007507	heart development	-4.53775	-2.29508	10/629	12192,12818,12825,14734,19662,21809,23967,74116,83675,213019	Zfp36l1,Col14a1,Col3a1,Gpc3,Rbp4,Tgfb3,Osr1,Pi16,Bicc1,Pdlim2
11_Member	GO Biological Processes	GO:0048589	developmental growth	-4.4909	-2.26203	9/787	12192,12266,12818,14451,17263,19662,20292,20315,74116	Zfp36l1,C3,Col14a1,Gas1,Meg3,Rbp4,Ccl11,Cxcl12,Pi16
11_Member	GO Biological Processes	GO:0060537	muscle tissue development	-4.25204	-2.08621	7/474	12818,12825,15370,17263,19662,23967,74116	Col14a1,Col3a1,Nr4a1,Meg3,Rbp4,Osr1,Pi16
11_Member	GO Biological Processes	GO:0061061	muscle structure development	-4.01848	-1.9246	8/701	12192,12818,12825,15370,17263,19662,20315,74116	Zfp36l1,Col14a1,Col3a1,Nr4a1,Meg3,Rbp4,Cxcl12,Pi16
11_Member	GO Biological Processes	GO:0043500	muscle adaptation	-3.96546	-1.89547	4/117	12818,74116,74155,227753	Col14a1,Pi16,Errfi1,Gsn
11_Member	GO Biological Processes	GO:0007517	muscle organ development	-3.59226	-1.5933	6/425	12818,12825,15370,17263,19662,74116	Col14a1,Col3a1,Nr4a1,Meg3,Rbp4,Pi16
11_Member	GO Biological Processes	GO:0010611	regulation of cardiac muscle hypertrophy	-3.34083	-1.42414	3/71	12818,74116,74155	Col14a1,Pi16,Errfi1
11_Member	GO Biological Processes	GO:0014743	regulation of muscle hypertrophy	-3.28806	-1.38867	3/74	12818,74116,74155	Col14a1,Pi16,Errfi1
11_Member	GO Biological Processes	GO:0055021	regulation of cardiac muscle tissue growth	-3.2375	-1.35677	3/77	12818,19662,74116	Col14a1,Rbp4,Pi16
11_Member	GO Biological Processes	GO:0016049	cell growth	-3.15914	-1.28698	6/513	12818,14451,16010,20315,21809,74116	Col14a1,Gas1,Igfbp4,Cxcl12,Tgfb3,Pi16
11_Member	GO Biological Processes	GO:0060420	regulation of heart growth	-3.12716	-1.27585	3/84	12818,19662,74116	Col14a1,Rbp4,Pi16
11_Member	GO Biological Processes	GO:0043502	regulation of muscle adaptation	-2.94587	-1.14984	3/97	12818,74116,74155	Col14a1,Pi16,Errfi1
11_Member	GO Biological Processes	GO:0003300	cardiac muscle hypertrophy	-2.89523	-1.11865	3/101	12818,74116,74155	Col14a1,Pi16,Errfi1
11_Member	GO Biological Processes	GO:0055024	regulation of cardiac muscle tissue development	-2.89523	-1.11865	3/101	12818,19662,74116	Col14a1,Rbp4,Pi16
11_Member	GO Biological Processes	GO:0014897	striated muscle hypertrophy	-2.84668	-1.08578	3/105	12818,74116,74155	Col14a1,Pi16,Errfi1
11_Member	GO Biological Processes	GO:0055017	cardiac muscle tissue growth	-2.84668	-1.08578	3/105	12818,19662,74116	Col14a1,Rbp4,Pi16
11_Member	GO Biological Processes	GO:0014896	muscle hypertrophy	-2.82313	-1.07443	3/107	12818,74116,74155	Col14a1,Pi16,Errfi1
11_Member	GO Biological Processes	GO:0048638	regulation of developmental growth	-2.81931	-1.07354	5/401	12266,12818,19662,20315,74116	C3,Col14a1,Rbp4,Cxcl12,Pi16
11_Member	GO Biological Processes	GO:0060419	heart growth	-2.74427	-1.01742	3/114	12818,19662,74116	Col14a1,Rbp4,Pi16
11_Member	GO Biological Processes	GO:0046620	regulation of organ growth	-2.7015	-0.981711	3/118	12818,19662,74116	Col14a1,Rbp4,Pi16
11_Member	GO Biological Processes	GO:0001558	regulation of cell growth	-2.68215	-0.965158	5/431	12818,14451,16010,20315,74116	Col14a1,Gas1,Igfbp4,Cxcl12,Pi16
11_Member	GO Biological Processes	GO:0045926	negative regulation of growth	-2.67302	-0.95742	4/258	14451,14734,19662,74116	Gas1,Gpc3,Rbp4,Pi16
11_Member	GO Biological Processes	GO:0051153	regulation of striated muscle cell differentiation	-2.65016	-0.941437	3/123	12818,20315,74116	Col14a1,Cxcl12,Pi16
12_Summary	GO Biological Processes	GO:0042572	retinol metabolic process	-4.76159	-2.44807	3/24	11522,19659,19662,23967	Adh1,Rbp1,Rbp4,Osr1
12_Member	GO Biological Processes	GO:0042572	retinol metabolic process	-4.76159	-2.44807	3/24	11522,19659,19662	Adh1,Rbp1,Rbp4
12_Member	GO Biological Processes	GO:0001523	retinoid metabolic process	-3.6455	-1.62747	3/56	11522,19659,19662	Adh1,Rbp1,Rbp4
12_Member	GO Biological Processes	GO:0016101	diterpenoid metabolic process	-3.60023	-1.5986	3/58	11522,19659,19662	Adh1,Rbp1,Rbp4
12_Member	GO Biological Processes	GO:0034308	primary alcohol metabolic process	-3.51441	-1.54381	3/62	11522,19659,19662	Adh1,Rbp1,Rbp4
12_Member	GO Biological Processes	GO:0006721	terpenoid metabolic process	-3.49386	-1.53068	3/63	11522,19659,19662	Adh1,Rbp1,Rbp4
12_Member	GO Biological Processes	GO:0006720	isoprenoid metabolic process	-3.12716	-1.27585	3/84	11522,19659,19662	Adh1,Rbp1,Rbp4
12_Member	GO Biological Processes	GO:0032526	response to retinoic acid	-3.04005	-1.21451	3/90	11522,19662,23967	Adh1,Rbp4,Osr1
12_Member	GO Biological Processes	GO:0034754	cellular hormone metabolic process	-2.83484	-1.08401	3/106	11522,19659,19662	Adh1,Rbp1,Rbp4
13_Summary	GO Biological Processes	GO:2000146	negative regulation of cell motility	-4.58032	-2.31679	6/281	12825,13179,14114,17965,20315,114886,20317,12111,12192,12258,21809	Col3a1,Dcn,Fbln1,Nbl1,Cxcl12,Cygb,Serpinf1,Bgn,Zfp36l1,Serping1,Tgfb3
13_Member	GO Biological Processes	GO:2000146	negative regulation of cell motility	-4.58032	-2.31679	6/281	12825,13179,14114,17965,20315,114886	Col3a1,Dcn,Fbln1,Nbl1,Cxcl12,Cygb
13_Member	GO Biological Processes	GO:0051271	negative regulation of cellular component movement	-4.29564	-2.12173	6/316	12825,13179,14114,17965,20315,114886	Col3a1,Dcn,Fbln1,Nbl1,Cxcl12,Cygb
13_Member	GO Biological Processes	GO:0040013	negative regulation of locomotion	-4.17681	-2.04845	6/332	12825,13179,14114,17965,20315,114886	Col3a1,Dcn,Fbln1,Nbl1,Cxcl12,Cygb
13_Member	GO Biological Processes	GO:0030336	negative regulation of cell migration	-3.66932	-1.64514	6/268	12825,13179,17965,20315,20317,114886	Col3a1,Dcn,Nbl1,Cxcl12,Serpinf1,Cygb
13_Member	GO Biological Processes	GO:0018149	peptide cross-linking	-3.51441	-1.54381	3/62	12111,12825,13179	Bgn,Col3a1,Dcn
13_Member	GO Biological Processes	GO:0002683	negative regulation of immune system process	-3.34453	-1.42564	6/473	12192,12258,12825,17965,20315,21809	Zfp36l1,Serping1,Col3a1,Nbl1,Cxcl12,Tgfb3
14_Summary	GO Biological Processes	GO:0044342	type B pancreatic cell proliferation	-4.55502	-2.30291	3/28	15370,16010,74155	Nr4a1,Igfbp4,Errfi1
14_Member	GO Biological Processes	GO:0044342	type B pancreatic cell proliferation	-4.55502	-2.30291	3/28	15370,16010,74155	Nr4a1,Igfbp4,Errfi1
15_Summary	GO Biological Processes	GO:0050679	positive regulation of epithelial cell proliferation	-4.21527	-2.07967	5/199	14451,15370,20292,20315,23967,17965,14456,18028,12842,14114,17392,20692,83397	Gas1,Nr4a1,Ccl11,Cxcl12,Osr1,Nbl1,Gas6,Nfib,Col1a1,Fbln1,Mmp3,Sparc,Akap12
15_Member	GO Biological Processes	GO:0050679	positive regulation of epithelial cell proliferation	-4.21527	-2.07967	5/199	14451,15370,20292,20315,23967	Gas1,Nr4a1,Ccl11,Cxcl12,Osr1
15_Member	GO Biological Processes	GO:0002548	monocyte chemotaxis	-3.66877	-1.64514	3/55	17965,20292,20315	Nbl1,Ccl11,Cxcl12
15_Member	GO Biological Processes	GO:0006935	chemotaxis	-3.63029	-1.62028	7/597	14451,14456,15370,17965,18028,20292,20315	Gas1,Gas6,Nr4a1,Nbl1,Nfib,Ccl11,Cxcl12
15_Member	GO Biological Processes	GO:0042330	taxis	-3.61701	-1.60999	7/600	14451,14456,15370,17965,18028,20292,20315	Gas1,Gas6,Nr4a1,Nbl1,Nfib,Ccl11,Cxcl12
15_Member	GO Biological Processes	GO:0030335	positive regulation of cell migration	-3.50744	-1.53933	8/539	12842,14114,14456,17392,20292,20315,20692,83397	Col1a1,Fbln1,Gas6,Mmp3,Ccl11,Cxcl12,Sparc,Akap12
15_Member	GO Biological Processes	GO:2000147	positive regulation of cell motility	-3.39152	-1.4614	8/561	12842,14114,14456,17392,20292,20315,20692,83397	Col1a1,Fbln1,Gas6,Mmp3,Ccl11,Cxcl12,Sparc,Akap12
15_Member	GO Biological Processes	GO:0060326	cell chemotaxis	-3.38483	-1.45698	5/300	14456,15370,17965,20292,20315	Gas6,Nr4a1,Nbl1,Ccl11,Cxcl12
15_Member	GO Biological Processes	GO:0051272	positive regulation of cellular component movement	-3.29578	-1.38998	8/580	12842,14114,14456,17392,20292,20315,20692,83397	Col1a1,Fbln1,Gas6,Mmp3,Ccl11,Cxcl12,Sparc,Akap12
15_Member	GO Biological Processes	GO:0040017	positive regulation of locomotion	-3.23246	-1.35375	8/593	12842,14114,14456,17392,20292,20315,20692,83397	Col1a1,Fbln1,Gas6,Mmp3,Ccl11,Cxcl12,Sparc,Akap12
15_Member	GO Biological Processes	GO:0071674	mononuclear cell migration	-3.14232	-1.28229	3/83	17965,20292,20315	Nbl1,Ccl11,Cxcl12
15_Member	GO Biological Processes	GO:0001936	regulation of endothelial cell proliferation	-3.09665	-1.25472	4/130	15370,20292,20315,20692	Nr4a1,Ccl11,Cxcl12,Sparc
15_Member	GO Biological Processes	GO:0001938	positive regulation of endothelial cell proliferation	-3.02613	-1.20237	3/91	15370,20292,20315	Nr4a1,Ccl11,Cxcl12
15_Member	GO Biological Processes	GO:0030595	leukocyte chemotaxis	-2.98586	-1.17385	4/212	14456,17965,20292,20315	Gas6,Nbl1,Ccl11,Cxcl12
15_Member	GO Biological Processes	GO:0072676	lymphocyte migration	-2.94587	-1.14984	3/97	14456,20292,20315	Gas6,Ccl11,Cxcl12
15_Member	GO Biological Processes	GO:0001935	endothelial cell proliferation	-2.93149	-1.1403	4/144	15370,20292,20315,20692	Nr4a1,Ccl11,Cxcl12,Sparc
15_Member	GO Biological Processes	GO:0002688	regulation of leukocyte chemotaxis	-2.76626	-1.03203	3/112	14456,17965,20315	Gas6,Nbl1,Cxcl12
16_Summary	GO Biological Processes	GO:0048514	blood vessel morphogenesis	-3.81217	-1.75939	9/622	12192,12266,12825,13179,15370,20292,20315,20317,20692,83397,114886	Zfp36l1,C3,Col3a1,Dcn,Nr4a1,Ccl11,Cxcl12,Serpinf1,Sparc,Akap12,Cygb
16_Member	GO Biological Processes	GO:0048514	blood vessel morphogenesis	-3.81217	-1.75939	9/622	12192,12266,12825,13179,15370,20292,20315,20317,20692	Zfp36l1,C3,Col3a1,Dcn,Nr4a1,Ccl11,Cxcl12,Serpinf1,Sparc
16_Member	GO Biological Processes	GO:0001667	ameboidal-type cell migration	-3.50254	-1.5369	7/407	13179,15370,20315,20317,20692,83397,114886	Dcn,Nr4a1,Cxcl12,Serpinf1,Sparc,Akap12,Cygb
16_Member	GO Biological Processes	GO:0001525	angiogenesis	-2.90926	-1.12759	7/513	12266,13179,15370,20292,20315,20317,20692	C3,Dcn,Nr4a1,Ccl11,Cxcl12,Serpinf1,Sparc
16_Member	GO Biological Processes	GO:0045765	regulation of angiogenesis	-2.52272	-0.848242	5/307	12266,13179,20292,20317,20692	C3,Dcn,Ccl11,Serpinf1,Sparc
16_Member	GO Biological Processes	GO:0043542	endothelial cell migration	-2.42905	-0.76691	4/198	13179,15370,20317,20692	Dcn,Nr4a1,Serpinf1,Sparc
16_Member	GO Biological Processes	GO:1901342	regulation of vasculature development	-2.32918	-0.688243	5/341	12266,13179,20292,20317,20692	C3,Dcn,Ccl11,Serpinf1,Sparc
16_Member	GO Biological Processes	GO:0016525	negative regulation of angiogenesis	-2.25539	-0.634191	3/112	13179,20317,20692	Dcn,Serpinf1,Sparc
16_Member	GO Biological Processes	GO:2000181	negative regulation of blood vessel morphogenesis	-2.21319	-0.596434	3/116	13179,20317,20692	Dcn,Serpinf1,Sparc
16_Member	GO Biological Processes	GO:1901343	negative regulation of vasculature development	-2.09564	-0.493015	3/128	13179,20317,20692	Dcn,Serpinf1,Sparc
17_Summary	GO Biological Processes	GO:0070373	negative regulation of ERK1 and ERK2 cascade	-3.27097	-1.37955	3/75	14114,21859,74155,17392,20315	Fbln1,Timp3,Errfi1,Mmp3,Cxcl12
17_Member	GO Biological Processes	GO:0070373	negative regulation of ERK1 and ERK2 cascade	-3.27097	-1.37955	3/75	14114,21859,74155	Fbln1,Timp3,Errfi1
17_Member	GO Biological Processes	GO:1902532	negative regulation of intracellular signal transduction	-2.30844	-0.67749	5/527	14114,17392,20315,21859,74155	Fbln1,Mmp3,Cxcl12,Timp3,Errfi1
18_Summary	GO Biological Processes	GO:0048732	gland development	-3.14671	-1.28229	7/467	17263,18028,18514,20292,20317,21809,77889	Meg3,Nfib,Pbx1,Ccl11,Serpinf1,Tgfb3,Lbh
18_Member	GO Biological Processes	GO:0048732	gland development	-3.14671	-1.28229	7/467	17263,18028,18514,20292,20317,21809,77889	Meg3,Nfib,Pbx1,Ccl11,Serpinf1,Tgfb3,Lbh
19_Summary	GO Biological Processes	GO:0010942	positive regulation of cell death	-2.17874	-0.567478	7/695	15370,17392,21664,21809,21859,83397,227753	Nr4a1,Mmp3,Phlda1,Tgfb3,Timp3,Akap12,Gsn
19_Member	GO Biological Processes	GO:0010942	positive regulation of cell death	-2.17874	-0.567478	7/695	15370,17392,21664,21809,21859,83397,227753	Nr4a1,Mmp3,Phlda1,Tgfb3,Timp3,Akap12,Gsn
20_Summary	GO Biological Processes	GO:1904035	regulation of epithelial cell apoptotic process	-3.05414	-1.22501	3/89	12192,14456,227753,14114	Zfp36l1,Gas6,Gsn,Fbln1
20_Member	GO Biological Processes	GO:1904035	regulation of epithelial cell apoptotic process	-3.05414	-1.22501	3/89	12192,14456,227753	Zfp36l1,Gas6,Gsn
20_Member	GO Biological Processes	GO:1904019	epithelial cell apoptotic process	-2.75522	-1.02551	3/113	12192,14456,227753	Zfp36l1,Gas6,Gsn
20_Member	GO Biological Processes	GO:0051701	interaction with host	-2.71204	-0.988034	3/117	14114,14456,227753	Fbln1,Gas6,Gsn
