# Supplementary material for: Deconvolution of RNA-Seq Analysis of Hyperbaric Oxygen-Treated Mice Lungs Reveals Mesenchymal Cell Subtype Changes
Source: Int J Mol Sci. 2020 Feb 18;21(4):1371. doi: 10.3390/ijms21041371 (PMC7039706; doi:10.3390/ijms21041371)
Supplement: Supplementary file 1 [file ijms-21-01371-s001.zip › Supplementary data/Table S6. GO enrichment analysis of differentially expressed genes in endothelial cell..xlsx]

## Sheet: Enrichment Pathway
Supplementary table 6. GO enrichment analysis of differentially expressed genes in endothelial cell.
Column A contains Summary (the biological process that has the lowest P-value within the cluster) and Members (the other biological processes within the culster).
Columns B-D contain meta-data describing the terms.
Columns E and F contain the enrichment p-values and multi-test-corrected q-values.
Columns H & I enumerate the genes found in each enriched term.
GroupID	Category	Term	Description	LogP	Log(q-value)	InTerm_InList	Genes ID	Symbols
1_Summary	GO Biological Processes	GO:0072358	cardiovascular system development	-41.6445	-37.4466	40/765	11421,11482,11745,12168,12389,12491,12562,13614,13642,13805,14254,14461,15227,15446,15901,16480,16542,16598,16600,17130,18186,18613,20348,20358,20671,20672,21386,21413,21687,23871,54409,56233,66864,67888,68545,69903,108655,224792,228852,353156,17311,19245,12390,72349,14972	Ace,Acvrl1,Anxa3,Bmpr2,Cav1,Cd36,Cdh5,Edn1,Efnb2,Eng,Flt1,Gata2,Foxf1,Hpgd,Id1,Jup,Kdr,Klf2,Klf4,Smad6,Nrp1,Pecam1,Sema3c,Sema6a,Sox17,Sox18,Tbx3,Tcf4,Tek,Ets1,Ramp2,Hdac7,Clec14a,Tmem100,Ecscr,Rasip1,Foxp1,Adgrf5,Ppp1r16b,Egfl7,Kitl,Ptp4a3,Cav2,Dusp3,H2-K1
1_Member	GO Biological Processes	GO:0072358	cardiovascular system development	-41.6445	-37.4466	40/765	11421,11482,11745,12168,12389,12491,12562,13614,13642,13805,14254,14461,15227,15446,15901,16480,16542,16598,16600,17130,18186,18613,20348,20358,20671,20672,21386,21413,21687,23871,54409,56233,66864,67888,68545,69903,108655,224792,228852,353156	Ace,Acvrl1,Anxa3,Bmpr2,Cav1,Cd36,Cdh5,Edn1,Efnb2,Eng,Flt1,Gata2,Foxf1,Hpgd,Id1,Jup,Kdr,Klf2,Klf4,Smad6,Nrp1,Pecam1,Sema3c,Sema6a,Sox17,Sox18,Tbx3,Tcf4,Tek,Ets1,Ramp2,Hdac7,Clec14a,Tmem100,Ecscr,Rasip1,Foxp1,Adgrf5,Ppp1r16b,Egfl7
1_Member	GO Biological Processes	GO:0001568	blood vessel development	-41.0107	-37.1138	39/719	11421,11482,11745,12168,12389,12491,12562,13614,13642,13805,14254,14461,15227,15446,15901,16480,16542,16598,16600,17130,18186,18613,20348,20358,20671,20672,21386,21413,21687,23871,54409,56233,66864,67888,68545,69903,224792,228852,353156	Ace,Acvrl1,Anxa3,Bmpr2,Cav1,Cd36,Cdh5,Edn1,Efnb2,Eng,Flt1,Gata2,Foxf1,Hpgd,Id1,Jup,Kdr,Klf2,Klf4,Smad6,Nrp1,Pecam1,Sema3c,Sema6a,Sox17,Sox18,Tbx3,Tcf4,Tek,Ets1,Ramp2,Hdac7,Clec14a,Tmem100,Ecscr,Rasip1,Adgrf5,Ppp1r16b,Egfl7
1_Member	GO Biological Processes	GO:0001944	vasculature development	-40.2459	-36.5252	39/752	11421,11482,11745,12168,12389,12491,12562,13614,13642,13805,14254,14461,15227,15446,15901,16480,16542,16598,16600,17130,18186,18613,20348,20358,20671,20672,21386,21413,21687,23871,54409,56233,66864,67888,68545,69903,224792,228852,353156	Ace,Acvrl1,Anxa3,Bmpr2,Cav1,Cd36,Cdh5,Edn1,Efnb2,Eng,Flt1,Gata2,Foxf1,Hpgd,Id1,Jup,Kdr,Klf2,Klf4,Smad6,Nrp1,Pecam1,Sema3c,Sema6a,Sox17,Sox18,Tbx3,Tcf4,Tek,Ets1,Ramp2,Hdac7,Clec14a,Tmem100,Ecscr,Rasip1,Adgrf5,Ppp1r16b,Egfl7
1_Member	GO Biological Processes	GO:0048514	blood vessel morphogenesis	-40.0076	-36.4117	37/622	11421,11482,11745,12168,12389,12491,12562,13614,13642,13805,14254,14461,15227,15446,15901,16480,16542,16598,16600,17130,18186,18613,20358,20671,20672,21413,21687,23871,54409,56233,66864,67888,68545,69903,224792,228852,353156	Ace,Acvrl1,Anxa3,Bmpr2,Cav1,Cd36,Cdh5,Edn1,Efnb2,Eng,Flt1,Gata2,Foxf1,Hpgd,Id1,Jup,Kdr,Klf2,Klf4,Smad6,Nrp1,Pecam1,Sema6a,Sox17,Sox18,Tcf4,Tek,Ets1,Ramp2,Hdac7,Clec14a,Tmem100,Ecscr,Rasip1,Adgrf5,Ppp1r16b,Egfl7
1_Member	GO Biological Processes	GO:0001525	angiogenesis	-34.5036	-31.0046	32/513	11421,11482,11745,12389,12491,12562,13614,13642,13805,14254,14461,15901,16480,16542,16598,16600,18186,18613,20358,20671,20672,21413,21687,23871,54409,56233,66864,67888,68545,69903,228852,353156	Ace,Acvrl1,Anxa3,Cav1,Cd36,Cdh5,Edn1,Efnb2,Eng,Flt1,Gata2,Id1,Jup,Kdr,Klf2,Klf4,Nrp1,Pecam1,Sema6a,Sox17,Sox18,Tcf4,Tek,Ets1,Ramp2,Hdac7,Clec14a,Tmem100,Ecscr,Rasip1,Ppp1r16b,Egfl7
1_Member	GO Biological Processes	GO:1901342	regulation of vasculature development	-24.8293	-21.6728	23/341	11482,11745,12491,12562,13642,13805,14254,14461,15901,16480,16542,16598,16600,18186,20358,21413,21687,23871,54409,56233,67888,68545,228852	Acvrl1,Anxa3,Cd36,Cdh5,Efnb2,Eng,Flt1,Gata2,Id1,Jup,Kdr,Klf2,Klf4,Nrp1,Sema6a,Tcf4,Tek,Ets1,Ramp2,Hdac7,Tmem100,Ecscr,Ppp1r16b
1_Member	GO Biological Processes	GO:0045765	regulation of angiogenesis	-22.6866	-19.5679	21/307	11482,11745,12491,12562,13805,14254,14461,15901,16480,16542,16598,16600,18186,20358,21413,21687,23871,54409,56233,68545,228852	Acvrl1,Anxa3,Cd36,Cdh5,Eng,Flt1,Gata2,Id1,Jup,Kdr,Klf2,Klf4,Nrp1,Sema6a,Tcf4,Tek,Ets1,Ramp2,Hdac7,Ecscr,Ppp1r16b
1_Member	GO Biological Processes	GO:1904018	positive regulation of vasculature development	-19.7036	-16.6197	17/204	11482,11745,12562,13642,13805,14254,14461,16480,16542,16600,18186,21687,23871,54409,56233,67888,228852	Acvrl1,Anxa3,Cdh5,Efnb2,Eng,Flt1,Gata2,Jup,Kdr,Klf4,Nrp1,Tek,Ets1,Ramp2,Hdac7,Tmem100,Ppp1r16b
1_Member	GO Biological Processes	GO:0001667	ameboidal-type cell migration	-18.7007	-15.649	20/407	11482,11745,12168,13642,13805,14461,16480,16542,16600,17311,18186,18613,19245,20348,20358,20671,21687,23871,56233,66864	Acvrl1,Anxa3,Bmpr2,Efnb2,Eng,Gata2,Jup,Kdr,Klf4,Kitl,Nrp1,Pecam1,Ptp4a3,Sema3c,Sema6a,Sox17,Tek,Ets1,Hdac7,Clec14a
1_Member	GO Biological Processes	GO:0002040	sprouting angiogenesis	-18.451	-15.4292	14/117	13642,13805,14254,14461,16542,16598,16600,18186,20358,21687,54409,56233,66864,228852	Efnb2,Eng,Flt1,Gata2,Kdr,Klf2,Klf4,Nrp1,Sema6a,Tek,Ramp2,Hdac7,Clec14a,Ppp1r16b
1_Member	GO Biological Processes	GO:0045766	positive regulation of angiogenesis	-17.1719	-14.275	15/185	11482,11745,12562,13805,14254,14461,16480,16542,16600,18186,21687,23871,54409,56233,228852	Acvrl1,Anxa3,Cdh5,Eng,Flt1,Gata2,Jup,Kdr,Klf4,Nrp1,Tek,Ets1,Ramp2,Hdac7,Ppp1r16b
1_Member	GO Biological Processes	GO:0043542	endothelial cell migration	-16.7245	-13.8691	15/198	11482,11745,12168,13642,14461,16480,16542,16600,18186,18613,19245,21687,23871,56233,66864	Acvrl1,Anxa3,Bmpr2,Efnb2,Gata2,Jup,Kdr,Klf4,Nrp1,Pecam1,Ptp4a3,Tek,Ets1,Hdac7,Clec14a
1_Member	GO Biological Processes	GO:0090130	tissue migration	-15.796	-12.9783	16/284	11482,11745,12168,13642,14461,15227,16480,16542,16600,18186,18613,19245,21687,23871,56233,66864	Acvrl1,Anxa3,Bmpr2,Efnb2,Gata2,Foxf1,Jup,Kdr,Klf4,Nrp1,Pecam1,Ptp4a3,Tek,Ets1,Hdac7,Clec14a
1_Member	GO Biological Processes	GO:0010631	epithelial cell migration	-14.4731	-11.7224	15/280	11482,11745,12168,13642,14461,16480,16542,16600,18186,18613,19245,21687,23871,56233,66864	Acvrl1,Anxa3,Bmpr2,Efnb2,Gata2,Jup,Kdr,Klf4,Nrp1,Pecam1,Ptp4a3,Tek,Ets1,Hdac7,Clec14a
1_Member	GO Biological Processes	GO:0090132	epithelium migration	-14.4274	-11.6919	15/282	11482,11745,12168,13642,14461,16480,16542,16600,18186,18613,19245,21687,23871,56233,66864	Acvrl1,Anxa3,Bmpr2,Efnb2,Gata2,Jup,Kdr,Klf4,Nrp1,Pecam1,Ptp4a3,Tek,Ets1,Hdac7,Clec14a
1_Member	GO Biological Processes	GO:0040017	positive regulation of locomotion	-13.1278	-10.4614	18/593	11745,12168,12389,12390,12562,13614,14254,14461,15227,16542,17311,18186,18613,20348,20358,21687,23871,56233	Anxa3,Bmpr2,Cav1,Cav2,Cdh5,Edn1,Flt1,Gata2,Foxf1,Kdr,Kitl,Nrp1,Pecam1,Sema3c,Sema6a,Tek,Ets1,Hdac7
1_Member	GO Biological Processes	GO:0030335	positive regulation of cell migration	-12.6457	-10.0606	17/539	11745,12168,12389,12562,13614,14254,14461,15227,16542,17311,18186,18613,20348,20358,21687,23871,56233	Anxa3,Bmpr2,Cav1,Cdh5,Edn1,Flt1,Gata2,Foxf1,Kdr,Kitl,Nrp1,Pecam1,Sema3c,Sema6a,Tek,Ets1,Hdac7
1_Member	GO Biological Processes	GO:2000147	positive regulation of cell motility	-12.366	-9.79135	17/561	11745,12168,12389,12562,13614,14254,14461,15227,16542,17311,18186,18613,20348,20358,21687,23871,56233	Anxa3,Bmpr2,Cav1,Cdh5,Edn1,Flt1,Gata2,Foxf1,Kdr,Kitl,Nrp1,Pecam1,Sema3c,Sema6a,Tek,Ets1,Hdac7
1_Member	GO Biological Processes	GO:0051272	positive regulation of cellular component movement	-12.1339	-9.59649	17/580	11745,12168,12389,12562,13614,14254,14461,15227,16542,17311,18186,18613,20348,20358,21687,23871,56233	Anxa3,Bmpr2,Cav1,Cdh5,Edn1,Flt1,Gata2,Foxf1,Kdr,Kitl,Nrp1,Pecam1,Sema3c,Sema6a,Tek,Ets1,Hdac7
1_Member	GO Biological Processes	GO:0010594	regulation of endothelial cell migration	-11.9095	-9.4018	11/157	11482,11745,12168,14461,16480,16542,16600,18186,21687,23871,56233	Acvrl1,Anxa3,Bmpr2,Gata2,Jup,Kdr,Klf4,Nrp1,Tek,Ets1,Hdac7
1_Member	GO Biological Processes	GO:0043534	blood vessel endothelial cell migration	-11.8343	-9.33539	10/114	11482,13642,14461,16480,16542,16600,18186,23871,56233,66864	Acvrl1,Efnb2,Gata2,Jup,Kdr,Klf4,Nrp1,Ets1,Hdac7,Clec14a
1_Member	GO Biological Processes	GO:1903670	regulation of sprouting angiogenesis	-10.5278	-8.12926	8/69	14461,16542,16598,16600,18186,20358,56233,228852	Gata2,Kdr,Klf2,Klf4,Nrp1,Sema6a,Hdac7,Ppp1r16b
1_Member	GO Biological Processes	GO:0010632	regulation of epithelial cell migration	-10.2096	-7.83783	11/225	11482,11745,12168,14461,16480,16542,16600,18186,21687,23871,56233	Acvrl1,Anxa3,Bmpr2,Gata2,Jup,Kdr,Klf4,Nrp1,Tek,Ets1,Hdac7
1_Member	GO Biological Processes	GO:0043535	regulation of blood vessel endothelial cell migration	-9.5819	-7.2705	8/90	11482,14461,16480,16542,16600,18186,23871,56233	Acvrl1,Gata2,Jup,Kdr,Klf4,Nrp1,Ets1,Hdac7
1_Member	GO Biological Processes	GO:0002042	cell migration involved in sprouting angiogenesis	-9.55434	-7.24855	7/55	13642,14461,16542,16600,18186,56233,66864	Efnb2,Gata2,Kdr,Klf4,Nrp1,Hdac7,Clec14a
1_Member	GO Biological Processes	GO:0010595	positive regulation of endothelial cell migration	-9.31843	-7.04996	8/97	11745,12168,14461,16542,18186,21687,23871,56233	Anxa3,Bmpr2,Gata2,Kdr,Nrp1,Tek,Ets1,Hdac7
1_Member	GO Biological Processes	GO:1903672	positive regulation of sprouting angiogenesis	-8.6281	-6.43453	6/41	14461,16542,16600,18186,56233,228852	Gata2,Kdr,Klf4,Nrp1,Hdac7,Ppp1r16b
1_Member	GO Biological Processes	GO:1901888	regulation of cell junction assembly	-8.27176	-6.13077	7/83	11421,11482,12389,16542,18186,21687,72349	Ace,Acvrl1,Cav1,Kdr,Nrp1,Tek,Dusp3
1_Member	GO Biological Processes	GO:0010634	positive regulation of epithelial cell migration	-7.97421	-5.88013	8/143	11745,12168,14461,16542,18186,21687,23871,56233	Anxa3,Bmpr2,Gata2,Kdr,Nrp1,Tek,Ets1,Hdac7
1_Member	GO Biological Processes	GO:0001945	lymph vessel development	-7.71648	-5.64893	5/28	11482,12168,13642,16542,20672	Acvrl1,Bmpr2,Efnb2,Kdr,Sox18
1_Member	GO Biological Processes	GO:0001952	regulation of cell-matrix adhesion	-7.33354	-5.3032	7/113	11482,12491,16480,16542,18186,21687,72349	Acvrl1,Cd36,Jup,Kdr,Nrp1,Tek,Dusp3
1_Member	GO Biological Processes	GO:0031589	cell-substrate adhesion	-7.20767	-5.20012	10/339	11482,12491,15227,16480,16542,17130,18186,18613,21687,72349	Acvrl1,Cd36,Foxf1,Jup,Kdr,Smad6,Nrp1,Pecam1,Tek,Dusp3
1_Member	GO Biological Processes	GO:0034332	adherens junction organization	-7.00701	-5.02661	7/126	11482,12562,16542,18186,21687,54409,72349	Acvrl1,Cdh5,Kdr,Nrp1,Tek,Ramp2,Dusp3
1_Member	GO Biological Processes	GO:0090049	regulation of cell migration involved in sprouting angiogenesis	-6.95969	-4.98711	5/39	14461,16542,16600,18186,56233	Gata2,Kdr,Klf4,Nrp1,Hdac7
1_Member	GO Biological Processes	GO:0007160	cell-matrix adhesion	-6.7753	-4.81041	8/204	11482,12491,16480,16542,18186,18613,21687,72349	Acvrl1,Cd36,Jup,Kdr,Nrp1,Pecam1,Tek,Dusp3
1_Member	GO Biological Processes	GO:0034333	adherens junction assembly	-6.68451	-4.74189	6/85	11482,16542,18186,21687,54409,72349	Acvrl1,Kdr,Nrp1,Tek,Ramp2,Dusp3
1_Member	GO Biological Processes	GO:0010810	regulation of cell-substrate adhesion	-6.66313	-4.72573	8/211	11482,12491,15227,16480,16542,18186,21687,72349	Acvrl1,Cd36,Foxf1,Jup,Kdr,Nrp1,Tek,Dusp3
1_Member	GO Biological Processes	GO:0001954	positive regulation of cell-matrix adhesion	-6.3181	-4.44449	5/52	12491,16480,16542,18186,21687	Cd36,Jup,Kdr,Nrp1,Tek
1_Member	GO Biological Processes	GO:0043536	positive regulation of blood vessel endothelial cell migration	-6.15484	-4.2974	5/56	14461,16542,18186,23871,56233	Gata2,Kdr,Nrp1,Ets1,Hdac7
1_Member	GO Biological Processes	GO:0051893	regulation of focal adhesion assembly	-6.11597	-4.26443	5/57	11482,16542,18186,21687,72349	Acvrl1,Kdr,Nrp1,Tek,Dusp3
1_Member	GO Biological Processes	GO:0090109	regulation of cell-substrate junction assembly	-6.11597	-4.26443	5/57	11482,16542,18186,21687,72349	Acvrl1,Kdr,Nrp1,Tek,Dusp3
1_Member	GO Biological Processes	GO:1903391	regulation of adherens junction organization	-5.86265	-4.05037	5/64	11482,16542,18186,21687,72349	Acvrl1,Kdr,Nrp1,Tek,Dusp3
1_Member	GO Biological Processes	GO:0010811	positive regulation of cell-substrate adhesion	-5.65425	-3.85776	6/127	12491,15227,16480,16542,18186,21687	Cd36,Foxf1,Jup,Kdr,Nrp1,Tek
1_Member	GO Biological Processes	GO:0007045	cell-substrate adherens junction assembly	-5.49025	-3.71724	5/76	11482,16542,18186,21687,72349	Acvrl1,Kdr,Nrp1,Tek,Dusp3
1_Member	GO Biological Processes	GO:0048041	focal adhesion assembly	-5.49025	-3.71724	5/76	11482,16542,18186,21687,72349	Acvrl1,Kdr,Nrp1,Tek,Dusp3
1_Member	GO Biological Processes	GO:0007044	cell-substrate junction assembly	-5.22489	-3.50122	5/86	11482,16542,18186,21687,72349	Acvrl1,Kdr,Nrp1,Tek,Dusp3
1_Member	GO Biological Processes	GO:0007423	sensory organ development	-4.10604	-2.53244	9/608	11482,12168,13614,14254,14461,14972,16542,16600,18186	Acvrl1,Bmpr2,Edn1,Flt1,Gata2,H2-K1,Kdr,Klf4,Nrp1
1_Member	GO Biological Processes	GO:0043010	camera-type eye development	-3.21687	-1.7449	6/348	11482,12168,14254,16542,16600,18186	Acvrl1,Bmpr2,Flt1,Kdr,Klf4,Nrp1
1_Member	GO Biological Processes	GO:0001654	eye development	-2.91492	-1.46985	6/398	11482,12168,14254,16542,16600,18186	Acvrl1,Bmpr2,Flt1,Kdr,Klf4,Nrp1
1_Member	GO Biological Processes	GO:0150063	visual system development	-2.89824	-1.45623	6/401	11482,12168,14254,16542,16600,18186	Acvrl1,Bmpr2,Flt1,Kdr,Klf4,Nrp1
1_Member	GO Biological Processes	GO:0048880	sensory system development	-2.88171	-1.44443	6/404	11482,12168,14254,16542,16600,18186	Acvrl1,Bmpr2,Flt1,Kdr,Klf4,Nrp1
2_Summary	GO Biological Processes	GO:0001570	vasculogenesis	-17.9888	-14.995	13/94	12389,13805,15227,16542,18186,20671,20672,21687,54409,56233,67888,69903,353156,11482,12168,13614,13642,14225,14254,16600,17069,20348,21386,65962,228852,11826,12484,13819,230857,11421	Cav1,Eng,Foxf1,Kdr,Nrp1,Sox17,Sox18,Tek,Ramp2,Hdac7,Tmem100,Rasip1,Egfl7,Acvrl1,Bmpr2,Edn1,Efnb2,Fkbp1a,Flt1,Klf4,Ly6e,Sema3c,Tbx3,Slc9a3r2,Ppp1r16b,Aqp1,Cd24a,Epas1,Ece1,Ace
2_Member	GO Biological Processes	GO:0001570	vasculogenesis	-17.9888	-14.995	13/94	12389,13805,15227,16542,18186,20671,20672,21687,54409,56233,67888,69903,353156	Cav1,Eng,Foxf1,Kdr,Nrp1,Sox17,Sox18,Tek,Ramp2,Hdac7,Tmem100,Rasip1,Egfl7
2_Member	GO Biological Processes	GO:0048729	tissue morphogenesis	-12.1316	-9.59649	18/679	11482,12168,13614,13642,13805,14225,14254,15227,16542,16600,17069,18186,20348,20671,21386,21687,67888,69903	Acvrl1,Bmpr2,Edn1,Efnb2,Eng,Fkbp1a,Flt1,Foxf1,Kdr,Klf4,Ly6e,Nrp1,Sema3c,Sox17,Tbx3,Tek,Tmem100,Rasip1
2_Member	GO Biological Processes	GO:0002009	morphogenesis of an epithelium	-9.13204	-6.87367	14/554	11482,13614,13642,13805,14254,15227,16542,16600,18186,20348,20671,21386,21687,69903	Acvrl1,Edn1,Efnb2,Eng,Flt1,Foxf1,Kdr,Klf4,Nrp1,Sema3c,Sox17,Tbx3,Tek,Rasip1
2_Member	GO Biological Processes	GO:0061138	morphogenesis of a branching epithelium	-8.90385	-6.665	10/225	13614,13805,14254,15227,16542,18186,20348,21386,21687,69903	Edn1,Eng,Flt1,Foxf1,Kdr,Nrp1,Sema3c,Tbx3,Tek,Rasip1
2_Member	GO Biological Processes	GO:0060562	epithelial tube morphogenesis	-8.89169	-6.6589	12/383	11482,13614,13642,13805,14254,15227,16542,18186,20671,21386,21687,69903	Acvrl1,Edn1,Efnb2,Eng,Flt1,Foxf1,Kdr,Nrp1,Sox17,Tbx3,Tek,Rasip1
2_Member	GO Biological Processes	GO:0001763	morphogenesis of a branching structure	-8.56379	-6.38709	10/244	13614,13805,14254,15227,16542,18186,20348,21386,21687,69903	Edn1,Eng,Flt1,Foxf1,Kdr,Nrp1,Sema3c,Tbx3,Tek,Rasip1
2_Member	GO Biological Processes	GO:0048754	branching morphogenesis of an epithelial tube	-8.3285	-6.17984	9/188	13614,13805,14254,15227,16542,18186,21386,21687,69903	Edn1,Eng,Flt1,Foxf1,Kdr,Nrp1,Tbx3,Tek,Rasip1
2_Member	GO Biological Processes	GO:0014065	phosphatidylinositol 3-kinase signaling	-6.9834	-5.00562	7/127	13614,14254,16542,16600,21687,65962,228852	Edn1,Flt1,Kdr,Klf4,Tek,Slc9a3r2,Ppp1r16b
2_Member	GO Biological Processes	GO:0001569	branching involved in blood vessel morphogenesis	-6.68908	-4.74405	5/44	13614,13805,14254,18186,21687	Edn1,Eng,Flt1,Nrp1,Tek
2_Member	GO Biological Processes	GO:0014066	regulation of phosphatidylinositol 3-kinase signaling	-6.36933	-4.48741	6/96	14254,16542,16600,21687,65962,228852	Flt1,Kdr,Klf4,Tek,Slc9a3r2,Ppp1r16b
2_Member	GO Biological Processes	GO:0048015	phosphatidylinositol-mediated signaling	-6.35493	-4.47719	7/157	13614,14254,16542,16600,21687,65962,228852	Edn1,Flt1,Kdr,Klf4,Tek,Slc9a3r2,Ppp1r16b
2_Member	GO Biological Processes	GO:0048017	inositol lipid-mediated signaling	-6.2993	-4.4298	7/160	13614,14254,16542,16600,21687,65962,228852	Edn1,Flt1,Kdr,Klf4,Tek,Slc9a3r2,Ppp1r16b
2_Member	GO Biological Processes	GO:0001666	response to hypoxia	-5.86945	-4.05538	10/204	11826,12389,12484,13614,13805,13819,14254,16542,21687,230857	Aqp1,Cav1,Cd24a,Edn1,Eng,Epas1,Flt1,Kdr,Tek,Ece1
2_Member	GO Biological Processes	GO:0036293	response to decreased oxygen levels	-5.40209	-3.6529	10/230	11826,12389,12484,13614,13805,13819,14254,16542,21687,230857	Aqp1,Cav1,Cd24a,Edn1,Eng,Epas1,Flt1,Kdr,Tek,Ece1
2_Member	GO Biological Processes	GO:0070482	response to oxygen levels	-4.6747	-3.02581	7/282	12389,12484,13614,13805,14254,16542,21687	Cav1,Cd24a,Edn1,Eng,Flt1,Kdr,Tek
2_Member	GO Biological Processes	GO:0046777	protein autophosphorylation	-4.07501	-2.5116	6/241	11421,12389,13805,14254,16542,21687	Ace,Cav1,Eng,Flt1,Kdr,Tek
2_Member	GO Biological Processes	GO:0043491	protein kinase B signaling	-3.62148	-2.11201	5/186	13805,16542,16600,21687,67888	Eng,Kdr,Klf4,Tek,Tmem100
3_Summary	GO Biological Processes	GO:0071363	cellular response to growth factor stimulus	-17.8661	-14.8987	22/605	11482,12168,12389,12390,12562,12741,13805,14254,15446,15901,16542,16600,17130,18186,19245,20257,20358,21413,21687,54409,67888,72349,12010,13642,14461,108655,228852,353156,14225,20742,12484,20348	Acvrl1,Bmpr2,Cav1,Cav2,Cdh5,Cldn5,Eng,Flt1,Hpgd,Id1,Kdr,Klf4,Smad6,Nrp1,Ptp4a3,Stmn2,Sema6a,Tcf4,Tek,Ramp2,Tmem100,Dusp3,B2m,Efnb2,Gata2,Foxp1,Ppp1r16b,Egfl7,Fkbp1a,Sptbn1,Cd24a,Sema3c
3_Member	GO Biological Processes	GO:0071363	cellular response to growth factor stimulus	-17.8661	-14.8987	22/605	11482,12168,12389,12390,12562,12741,13805,14254,15446,15901,16542,16600,17130,18186,19245,20257,20358,21413,21687,54409,67888,72349	Acvrl1,Bmpr2,Cav1,Cav2,Cdh5,Cldn5,Eng,Flt1,Hpgd,Id1,Kdr,Klf4,Smad6,Nrp1,Ptp4a3,Stmn2,Sema6a,Tcf4,Tek,Ramp2,Tmem100,Dusp3
3_Member	GO Biological Processes	GO:0070848	response to growth factor	-17.6552	-14.7125	22/619	11482,12168,12389,12390,12562,12741,13805,14254,15446,15901,16542,16600,17130,18186,19245,20257,20358,21413,21687,54409,67888,72349	Acvrl1,Bmpr2,Cav1,Cav2,Cdh5,Cldn5,Eng,Flt1,Hpgd,Id1,Kdr,Klf4,Smad6,Nrp1,Ptp4a3,Stmn2,Sema6a,Tcf4,Tek,Ramp2,Tmem100,Dusp3
3_Member	GO Biological Processes	GO:0050678	regulation of epithelial cell proliferation	-12.9084	-10.2788	15/358	11482,12010,12168,12389,12390,13642,13805,14254,14461,15901,16542,21687,108655,228852,353156	Acvrl1,B2m,Bmpr2,Cav1,Cav2,Efnb2,Eng,Flt1,Gata2,Id1,Kdr,Tek,Foxp1,Ppp1r16b,Egfl7
3_Member	GO Biological Processes	GO:0001936	regulation of endothelial cell proliferation	-12.8177	-10.2108	11/130	11482,12168,12389,12390,13805,14254,14461,16542,21687,228852,353156	Acvrl1,Bmpr2,Cav1,Cav2,Eng,Flt1,Gata2,Kdr,Tek,Ppp1r16b,Egfl7
3_Member	GO Biological Processes	GO:0001935	endothelial cell proliferation	-12.324	-9.75958	11/144	11482,12168,12389,12390,13805,14254,14461,16542,21687,228852,353156	Acvrl1,Bmpr2,Cav1,Cav2,Eng,Flt1,Gata2,Kdr,Tek,Ppp1r16b,Egfl7
3_Member	GO Biological Processes	GO:0090287	regulation of cellular response to growth factor stimulus	-11.9302	-9.41357	13/271	11482,12168,12389,12390,12562,13805,14254,16542,17130,19245,20358,21413,21687	Acvrl1,Bmpr2,Cav1,Cav2,Cdh5,Eng,Flt1,Kdr,Smad6,Ptp4a3,Sema6a,Tcf4,Tek
3_Member	GO Biological Processes	GO:0050673	epithelial cell proliferation	-11.8184	-9.32806	15/426	11482,12010,12168,12389,12390,13642,13805,14254,14461,15901,16542,21687,108655,228852,353156	Acvrl1,B2m,Bmpr2,Cav1,Cav2,Efnb2,Eng,Flt1,Gata2,Id1,Kdr,Tek,Foxp1,Ppp1r16b,Egfl7
3_Member	GO Biological Processes	GO:0007178	transmembrane receptor protein serine/threonine kinase signaling pathway	-11.6234	-9.14974	14/359	11482,12168,12389,12390,12562,12741,13805,14225,15446,15901,16542,17130,20742,67888	Acvrl1,Bmpr2,Cav1,Cav2,Cdh5,Cldn5,Eng,Fkbp1a,Hpgd,Id1,Kdr,Smad6,Sptbn1,Tmem100
3_Member	GO Biological Processes	GO:0001938	positive regulation of endothelial cell proliferation	-9.54295	-7.244	8/91	11482,12168,12389,12390,14461,16542,228852,353156	Acvrl1,Bmpr2,Cav1,Cav2,Gata2,Kdr,Ppp1r16b,Egfl7
3_Member	GO Biological Processes	GO:0050679	positive regulation of epithelial cell proliferation	-9.42291	-7.13883	10/199	11482,12168,12389,12390,14461,15901,16542,108655,228852,353156	Acvrl1,Bmpr2,Cav1,Cav2,Gata2,Id1,Kdr,Foxp1,Ppp1r16b,Egfl7
3_Member	GO Biological Processes	GO:0007179	transforming growth factor beta receptor signaling pathway	-8.78117	-6.57451	9/167	11482,12168,12389,12390,12562,12741,13805,15446,17130	Acvrl1,Bmpr2,Cav1,Cav2,Cdh5,Cldn5,Eng,Hpgd,Smad6
3_Member	GO Biological Processes	GO:0030509	BMP signaling pathway	-8.75827	-6.55601	9/168	11482,12168,12389,12562,13805,15901,16542,17130,67888	Acvrl1,Bmpr2,Cav1,Cdh5,Eng,Id1,Kdr,Smad6,Tmem100
3_Member	GO Biological Processes	GO:0090092	regulation of transmembrane receptor protein serine/threonine kinase signaling pathway	-8.73906	-6.54117	10/234	11482,12168,12389,12390,12562,13805,14225,16542,17130,20742	Acvrl1,Bmpr2,Cav1,Cav2,Cdh5,Eng,Fkbp1a,Kdr,Smad6,Sptbn1
3_Member	GO Biological Processes	GO:0071772	response to BMP	-8.51552	-6.35105	9/179	11482,12168,12389,12562,13805,15901,16542,17130,67888	Acvrl1,Bmpr2,Cav1,Cdh5,Eng,Id1,Kdr,Smad6,Tmem100
3_Member	GO Biological Processes	GO:0071773	cellular response to BMP stimulus	-8.51552	-6.35105	9/179	11482,12168,12389,12562,13805,15901,16542,17130,67888	Acvrl1,Bmpr2,Cav1,Cdh5,Eng,Id1,Kdr,Smad6,Tmem100
3_Member	GO Biological Processes	GO:0071560	cellular response to transforming growth factor beta stimulus	-7.98174	-5.88422	9/206	11482,12168,12389,12390,12562,12741,13805,15446,17130	Acvrl1,Bmpr2,Cav1,Cav2,Cdh5,Cldn5,Eng,Hpgd,Smad6
3_Member	GO Biological Processes	GO:0071559	response to transforming growth factor beta	-7.89118	-5.80388	9/211	11482,12168,12389,12390,12562,12741,13805,15446,17130	Acvrl1,Bmpr2,Cav1,Cav2,Cdh5,Cldn5,Eng,Hpgd,Smad6
3_Member	GO Biological Processes	GO:0030510	regulation of BMP signaling pathway	-7.79539	-5.72136	7/97	11482,12168,12389,12562,13805,16542,17130	Acvrl1,Bmpr2,Cav1,Cdh5,Eng,Kdr,Smad6
3_Member	GO Biological Processes	GO:0008285	negative regulation of cell proliferation	-7.04839	-5.05733	13/681	11482,12010,12168,12389,12390,12484,12562,13642,13805,14254,14461,16600,17130	Acvrl1,B2m,Bmpr2,Cav1,Cav2,Cd24a,Cdh5,Efnb2,Eng,Flt1,Gata2,Klf4,Smad6
3_Member	GO Biological Processes	GO:0030513	positive regulation of BMP signaling pathway	-7.01827	-5.03523	5/38	11482,12168,12562,13805,16542	Acvrl1,Bmpr2,Cdh5,Eng,Kdr
3_Member	GO Biological Processes	GO:0001937	negative regulation of endothelial cell proliferation	-6.84721	-4.87721	5/41	11482,12389,12390,13805,14254	Acvrl1,Cav1,Cav2,Eng,Flt1
3_Member	GO Biological Processes	GO:0050680	negative regulation of epithelial cell proliferation	-6.65135	-4.72297	7/142	11482,12010,12389,12390,13642,13805,14254	Acvrl1,B2m,Cav1,Cav2,Efnb2,Eng,Flt1
3_Member	GO Biological Processes	GO:0090100	positive regulation of transmembrane receptor protein serine/threonine kinase signaling pathway	-4.70296	-3.04812	5/110	11482,12168,12562,13805,16542	Acvrl1,Bmpr2,Cdh5,Eng,Kdr
3_Member	GO Biological Processes	GO:0048771	tissue remodeling	-3.537	-2.03442	5/194	11482,12168,12389,12484,20348	Acvrl1,Bmpr2,Cav1,Cd24a,Sema3c
4_Summary	GO Biological Processes	GO:0007507	heart development	-17.5076	-14.5885	22/629	11421,11482,12168,13614,13642,13805,14225,15227,15901,16542,17069,17130,18186,20348,20671,20672,21386,21687,54409,67888,74318,108655,14461,16598,72349,17311,14254,16600,68790	Ace,Acvrl1,Bmpr2,Edn1,Efnb2,Eng,Fkbp1a,Foxf1,Id1,Kdr,Ly6e,Smad6,Nrp1,Sema3c,Sox17,Sox18,Tbx3,Tek,Ramp2,Tmem100,Hopx,Foxp1,Gata2,Klf2,Dusp3,Kitl,Flt1,Klf4,Fendrr
4_Member	GO Biological Processes	GO:0007507	heart development	-17.5076	-14.5885	22/629	11421,11482,12168,13614,13642,13805,14225,15227,15901,16542,17069,17130,18186,20348,20671,20672,21386,21687,54409,67888,74318,108655	Ace,Acvrl1,Bmpr2,Edn1,Efnb2,Eng,Fkbp1a,Foxf1,Id1,Kdr,Ly6e,Smad6,Nrp1,Sema3c,Sox17,Sox18,Tbx3,Tek,Ramp2,Tmem100,Hopx,Foxp1
4_Member	GO Biological Processes	GO:0001701	in utero embryonic development	-8.24369	-6.11026	13/539	11482,13614,14461,15227,16598,17069,20671,20672,21386,67888,72349,74318,108655	Acvrl1,Edn1,Gata2,Foxf1,Klf2,Ly6e,Sox17,Sox18,Tbx3,Tmem100,Dusp3,Hopx,Foxp1
4_Member	GO Biological Processes	GO:0048568	embryonic organ development	-4.80829	-3.14316	9/494	13614,13805,14461,15227,16542,17311,20671,20672,21386	Edn1,Eng,Gata2,Foxf1,Kdr,Kitl,Sox17,Sox18,Tbx3
4_Member	GO Biological Processes	GO:0048598	embryonic morphogenesis	-3.94695	-2.39645	9/638	12168,13614,13805,14254,14461,15227,16600,20671,21386	Bmpr2,Edn1,Eng,Flt1,Gata2,Foxf1,Klf4,Sox17,Tbx3
4_Member	GO Biological Processes	GO:0048562	embryonic organ morphogenesis	-3.41616	-1.92585	6/319	13614,13805,14461,15227,20671,21386	Edn1,Eng,Gata2,Foxf1,Sox17,Tbx3
4_Member	GO Biological Processes	GO:0007498	mesoderm development	-2.91216	-1.46862	5/117	12168,15227,20671,21386,68790	Bmpr2,Foxf1,Sox17,Tbx3,Fendrr
5_Summary	GO Biological Processes	GO:0045446	endothelial cell differentiation	-15.4205	-12.6205	12/108	11482,12168,12562,12741,13805,15901,16542,18613,20671,20672,67888,228852,12389,15227,16598,16600,21386,108655	Acvrl1,Bmpr2,Cdh5,Cldn5,Eng,Id1,Kdr,Pecam1,Sox17,Sox18,Tmem100,Ppp1r16b,Cav1,Foxf1,Klf2,Klf4,Tbx3,Foxp1
5_Member	GO Biological Processes	GO:0045446	endothelial cell differentiation	-15.4205	-12.6205	12/108	11482,12168,12562,12741,13805,15901,16542,18613,20671,20672,67888,228852	Acvrl1,Bmpr2,Cdh5,Cldn5,Eng,Id1,Kdr,Pecam1,Sox17,Sox18,Tmem100,Ppp1r16b
5_Member	GO Biological Processes	GO:0003158	endothelium development	-14.8102	-12.0273	12/121	11482,12168,12562,12741,13805,15901,16542,18613,20671,20672,67888,228852	Acvrl1,Bmpr2,Cdh5,Cldn5,Eng,Id1,Kdr,Pecam1,Sox17,Sox18,Tmem100,Ppp1r16b
5_Member	GO Biological Processes	GO:0030855	epithelial cell differentiation	-12.7044	-10.1086	18/628	11482,12168,12389,12562,12741,13805,15227,15901,16542,16598,16600,18613,20671,20672,21386,67888,108655,228852	Acvrl1,Bmpr2,Cav1,Cdh5,Cldn5,Eng,Foxf1,Id1,Kdr,Klf2,Klf4,Pecam1,Sox17,Sox18,Tbx3,Tmem100,Foxp1,Ppp1r16b
5_Member	GO Biological Processes	GO:0001885	endothelial cell development	-8.88831	-6.6589	7/68	12562,12741,13805,15901,18613,20672,228852	Cdh5,Cldn5,Eng,Id1,Pecam1,Sox18,Ppp1r16b
5_Member	GO Biological Processes	GO:0030856	regulation of epithelial cell differentiation	-7.85688	-5.77957	8/148	11482,12389,12562,12741,15901,21386,67888,108655	Acvrl1,Cav1,Cdh5,Cldn5,Id1,Tbx3,Tmem100,Foxp1
5_Member	GO Biological Processes	GO:0045601	regulation of endothelial cell differentiation	-7.07854	-5.08206	5/37	11482,12562,12741,15901,67888	Acvrl1,Cdh5,Cldn5,Id1,Tmem100
5_Member	GO Biological Processes	GO:0061028	establishment of endothelial barrier	-6.63893	-4.71288	5/45	12562,12741,13805,20672,228852	Cdh5,Cldn5,Eng,Sox18,Ppp1r16b
5_Member	GO Biological Processes	GO:0030857	negative regulation of epithelial cell differentiation	-6.49532	-4.58629	5/48	11482,12389,15901,21386,108655	Acvrl1,Cav1,Id1,Tbx3,Foxp1
5_Member	GO Biological Processes	GO:0002064	epithelial cell development	-5.03537	-3.33579	7/248	12562,12741,13805,15901,18613,20672,228852	Cdh5,Cldn5,Eng,Id1,Pecam1,Sox18,Ppp1r16b
6_Summary	GO Biological Processes	GO:0034329	cell junction assembly	-13.4027	-10.6819	13/208	11421,11482,12389,12562,12741,16480,16542,18186,18613,21687,54409,56233,72349	Ace,Acvrl1,Cav1,Cdh5,Cldn5,Jup,Kdr,Nrp1,Pecam1,Tek,Ramp2,Hdac7,Dusp3
6_Member	GO Biological Processes	GO:0034329	cell junction assembly	-13.4027	-10.6819	13/208	11421,11482,12389,12562,12741,16480,16542,18186,18613,21687,54409,56233,72349	Ace,Acvrl1,Cav1,Cdh5,Cldn5,Jup,Kdr,Nrp1,Pecam1,Tek,Ramp2,Hdac7,Dusp3
6_Member	GO Biological Processes	GO:0034330	cell junction organization	-12.2232	-9.66881	13/257	11421,11482,12389,12562,12741,16480,16542,18186,18613,21687,54409,56233,72349	Ace,Acvrl1,Cav1,Cdh5,Cldn5,Jup,Kdr,Nrp1,Pecam1,Tek,Ramp2,Hdac7,Dusp3
6_Member	GO Biological Processes	GO:0007043	cell-cell junction assembly	-8.91079	-6.66715	8/109	11421,12389,12562,12741,16480,18613,54409,56233	Ace,Cav1,Cdh5,Cldn5,Jup,Pecam1,Ramp2,Hdac7
6_Member	GO Biological Processes	GO:0045216	cell-cell junction organization	-7.88	-5.79606	8/147	11421,12389,12562,12741,16480,18613,54409,56233	Ace,Cav1,Cdh5,Cldn5,Jup,Pecam1,Ramp2,Hdac7
7_Summary	GO Biological Processes	GO:0045596	negative regulation of cell differentiation	-13.0758	-10.422	20/799	11482,12010,12389,12484,13642,14461,14964,14972,15901,17130,18035,18186,20257,20348,20358,20671,21386,56233,74318,108655,11421,12562,18613,20742,80880,12491,15018,15227,21687,12168,16600,21413,11745,93694	Acvrl1,B2m,Cav1,Cd24a,Efnb2,Gata2,H2-D1,H2-K1,Id1,Smad6,Nfkbia,Nrp1,Stmn2,Sema3c,Sema6a,Sox17,Tbx3,Hdac7,Hopx,Foxp1,Ace,Cdh5,Pecam1,Sptbn1,Kank3,Cd36,H2-Q7,Foxf1,Tek,Bmpr2,Klf4,Tcf4,Anxa3,Clec2d
7_Member	GO Biological Processes	GO:0045596	negative regulation of cell differentiation	-13.0758	-10.422	20/799	11482,12010,12389,12484,13642,14461,14964,14972,15901,17130,18035,18186,20257,20348,20358,20671,21386,56233,74318,108655	Acvrl1,B2m,Cav1,Cd24a,Efnb2,Gata2,H2-D1,H2-K1,Id1,Smad6,Nfkbia,Nrp1,Stmn2,Sema3c,Sema6a,Sox17,Tbx3,Hdac7,Hopx,Foxp1
7_Member	GO Biological Processes	GO:0051129	negative regulation of cellular component organization	-10.3049	-7.9266	17/757	11421,11482,12010,12389,12562,13642,14964,14972,15901,17130,18186,18613,20257,20348,20358,20742,80880	Ace,Acvrl1,B2m,Cav1,Cdh5,Efnb2,H2-D1,H2-K1,Id1,Smad6,Nrp1,Pecam1,Stmn2,Sema3c,Sema6a,Sptbn1,Kank3
7_Member	GO Biological Processes	GO:0045665	negative regulation of neuron differentiation	-9.53879	-7.244	11/260	12010,12389,12484,13642,14964,14972,15901,18186,20257,20348,20358	B2m,Cav1,Cd24a,Efnb2,H2-D1,H2-K1,Id1,Nrp1,Stmn2,Sema3c,Sema6a
7_Member	GO Biological Processes	GO:0010721	negative regulation of cell development	-8.84068	-6.62052	12/387	12010,12389,12484,13642,14964,14972,15901,18186,20257,20348,20358,108655	B2m,Cav1,Cd24a,Efnb2,H2-D1,H2-K1,Id1,Nrp1,Stmn2,Sema3c,Sema6a,Foxp1
7_Member	GO Biological Processes	GO:0010977	negative regulation of neuron projection development	-8.60189	-6.41684	9/175	12010,13642,14964,14972,15901,18186,20257,20348,20358	B2m,Efnb2,H2-D1,H2-K1,Id1,Nrp1,Stmn2,Sema3c,Sema6a
7_Member	GO Biological Processes	GO:0050768	negative regulation of neurogenesis	-8.35424	-6.19775	11/337	12010,12389,12484,13642,14964,14972,15901,18186,20257,20348,20358	B2m,Cav1,Cd24a,Efnb2,H2-D1,H2-K1,Id1,Nrp1,Stmn2,Sema3c,Sema6a
7_Member	GO Biological Processes	GO:0002699	positive regulation of immune effector process	-8.3149	-6.1701	10/259	12010,12484,12491,14461,14964,14972,15018,15227,21687,108655	B2m,Cd24a,Cd36,Gata2,H2-D1,H2-K1,H2-Q7,Foxf1,Tek,Foxp1
7_Member	GO Biological Processes	GO:0045664	regulation of neuron differentiation	-8.19279	-6.06678	15/776	12010,12168,12389,12484,13642,14461,14964,14972,15901,16600,18186,20257,20348,20358,21413	B2m,Bmpr2,Cav1,Cd24a,Efnb2,Gata2,H2-D1,H2-K1,Id1,Klf4,Nrp1,Stmn2,Sema3c,Sema6a,Tcf4
7_Member	GO Biological Processes	GO:0051961	negative regulation of nervous system development	-8.04456	-5.92946	11/361	12010,12389,12484,13642,14964,14972,15901,18186,20257,20348,20358	B2m,Cav1,Cd24a,Efnb2,H2-D1,H2-K1,Id1,Nrp1,Stmn2,Sema3c,Sema6a
7_Member	GO Biological Processes	GO:0031345	negative regulation of cell projection organization	-8.00013	-5.89567	9/205	12010,13642,14964,14972,15901,18186,20257,20348,20358	B2m,Efnb2,H2-D1,H2-K1,Id1,Nrp1,Stmn2,Sema3c,Sema6a
7_Member	GO Biological Processes	GO:0010975	regulation of neuron projection development	-6.71477	-4.76239	12/603	12010,12168,12484,13642,14964,14972,15901,16600,18186,20257,20348,20358	B2m,Bmpr2,Cd24a,Efnb2,H2-D1,H2-K1,Id1,Klf4,Nrp1,Stmn2,Sema3c,Sema6a
7_Member	GO Biological Processes	GO:0120035	regulation of plasma membrane bounded cell projection organization	-6.42328	-4.53289	13/772	12010,12168,12389,12484,13642,14964,14972,15901,16600,18186,20257,20348,20358	B2m,Bmpr2,Cav1,Cd24a,Efnb2,H2-D1,H2-K1,Id1,Klf4,Nrp1,Stmn2,Sema3c,Sema6a
7_Member	GO Biological Processes	GO:0031344	regulation of cell projection organization	-6.36614	-4.48632	13/781	12010,12168,12389,12484,13642,14964,14972,15901,16600,18186,20257,20348,20358	B2m,Bmpr2,Cav1,Cd24a,Efnb2,H2-D1,H2-K1,Id1,Klf4,Nrp1,Stmn2,Sema3c,Sema6a
7_Member	GO Biological Processes	GO:0002697	regulation of immune effector process	-6.32814	-4.45247	10/422	12010,12484,12491,14461,14964,14972,15018,15227,21687,108655	B2m,Cd24a,Cd36,Gata2,H2-D1,H2-K1,H2-Q7,Foxf1,Tek,Foxp1
7_Member	GO Biological Processes	GO:0002711	positive regulation of T cell mediated immunity	-5.63724	-3.84418	5/71	12010,12484,14964,14972,15018	B2m,Cd24a,H2-D1,H2-K1,H2-Q7
7_Member	GO Biological Processes	GO:0002709	regulation of T cell mediated immunity	-5.01278	-3.31458	5/95	12010,12484,14964,14972,15018	B2m,Cd24a,H2-D1,H2-K1,H2-Q7
7_Member	GO Biological Processes	GO:0002703	regulation of leukocyte mediated immunity	-5.0014	-3.30458	7/251	12010,12484,14461,14964,14972,15018,15227	B2m,Cd24a,Gata2,H2-D1,H2-K1,H2-Q7,Foxf1
7_Member	GO Biological Processes	GO:0002705	positive regulation of leukocyte mediated immunity	-4.83873	-3.17105	6/176	12010,12484,14461,14964,14972,15018	B2m,Cd24a,Gata2,H2-D1,H2-K1,H2-Q7
7_Member	GO Biological Processes	GO:0002443	leukocyte mediated immunity	-4.70559	-3.04929	9/509	11421,11745,12010,12484,14461,14964,14972,15018,15227	Ace,Anxa3,B2m,Cd24a,Gata2,H2-D1,H2-K1,H2-Q7,Foxf1
7_Member	GO Biological Processes	GO:0002456	T cell mediated immunity	-4.21527	-2.62484	5/139	12010,12484,14964,14972,15018	B2m,Cd24a,H2-D1,H2-K1,H2-Q7
7_Member	GO Biological Processes	GO:0002824	positive regulation of adaptive immune response based on somatic recombination of immune receptors b	-4.20048	-2.61218	5/140	12010,12484,14964,14972,15018	B2m,Cd24a,H2-D1,H2-K1,H2-Q7
7_Member	GO Biological Processes	GO:0002708	positive regulation of lymphocyte mediated immunity	-4.1424	-2.56152	5/144	12010,12484,14964,14972,15018	B2m,Cd24a,H2-D1,H2-K1,H2-Q7
7_Member	GO Biological Processes	GO:0002821	positive regulation of adaptive immune response	-4.09999	-2.52844	5/147	12010,12484,14964,14972,15018	B2m,Cd24a,H2-D1,H2-K1,H2-Q7
7_Member	GO Biological Processes	GO:0002706	regulation of lymphocyte mediated immunity	-3.51649	-2.0167	5/196	12010,12484,14964,14972,15018	B2m,Cd24a,H2-D1,H2-K1,H2-Q7
7_Member	GO Biological Processes	GO:0001910	regulation of leukocyte mediated cytotoxicity	-3.05001	-1.59406	5/109	12010,14964,14972,15018,93694	B2m,H2-D1,H2-K1,H2-Q7,Clec2d
7_Member	GO Biological Processes	GO:0031341	regulation of cell killing	-2.69542	-1.27641	5/131	12010,14964,14972,15018,93694	B2m,H2-D1,H2-K1,H2-Q7,Clec2d
7_Member	GO Biological Processes	GO:0001909	leukocyte mediated cytotoxicity	-2.55664	-1.14763	5/141	12010,14964,14972,15018,93694	B2m,H2-D1,H2-K1,H2-Q7,Clec2d
7_Member	GO Biological Processes	GO:0001906	cell killing	-2.12024	-0.749079	5/179	12010,14964,14972,15018,93694	B2m,H2-D1,H2-K1,H2-Q7,Clec2d
8_Summary	GO Biological Processes	GO:0003007	heart morphogenesis	-11.7307	-9.24879	13/281	11482,12168,13805,14225,15227,17069,17130,18186,20348,20671,21386,21687,67888,13642,15446,224792,13614,17311,20358,14254,16542,68545,72349,108655,20672,16598,74318,16600,53869,93960,13609	Acvrl1,Bmpr2,Eng,Fkbp1a,Foxf1,Ly6e,Smad6,Nrp1,Sema3c,Sox17,Tbx3,Tek,Tmem100,Efnb2,Hpgd,Adgrf5,Edn1,Kitl,Sema6a,Flt1,Kdr,Ecscr,Dusp3,Foxp1,Sox18,Klf2,Hopx,Klf4,Rab11a,Nkd1,S1pr1
8_Member	GO Biological Processes	GO:0003007	heart morphogenesis	-11.7307	-9.24879	13/281	11482,12168,13805,14225,15227,17069,17130,18186,20348,20671,21386,21687,67888	Acvrl1,Bmpr2,Eng,Fkbp1a,Foxf1,Ly6e,Smad6,Nrp1,Sema3c,Sox17,Tbx3,Tek,Tmem100
8_Member	GO Biological Processes	GO:0060841	venous blood vessel development	-10.9891	-8.56205	6/18	11482,12168,13642,13805,15227,20348	Acvrl1,Bmpr2,Efnb2,Eng,Foxf1,Sema3c
8_Member	GO Biological Processes	GO:0003206	cardiac chamber morphogenesis	-10.6932	-8.2806	10/148	12168,13805,14225,15227,17069,17130,18186,20348,21386,21687	Bmpr2,Eng,Fkbp1a,Foxf1,Ly6e,Smad6,Nrp1,Sema3c,Tbx3,Tek
8_Member	GO Biological Processes	GO:0060840	artery development	-10.553	-8.14746	9/106	11482,12168,13642,13805,15227,15446,17130,18186,224792	Acvrl1,Bmpr2,Efnb2,Eng,Foxf1,Hpgd,Smad6,Nrp1,Adgrf5
8_Member	GO Biological Processes	GO:0048844	artery morphogenesis	-10.1817	-7.81633	8/76	11482,12168,13642,13805,15227,15446,18186,224792	Acvrl1,Bmpr2,Efnb2,Eng,Foxf1,Hpgd,Nrp1,Adgrf5
8_Member	GO Biological Processes	GO:0003205	cardiac chamber development	-9.50919	-7.21978	10/195	12168,13805,14225,15227,17069,17130,18186,20348,21386,21687	Bmpr2,Eng,Fkbp1a,Foxf1,Ly6e,Smad6,Nrp1,Sema3c,Tbx3,Tek
8_Member	GO Biological Processes	GO:0003151	outflow tract morphogenesis	-8.19867	-6.06897	7/85	12168,13805,17130,18186,20348,20671,21386	Bmpr2,Eng,Smad6,Nrp1,Sema3c,Sox17,Tbx3
8_Member	GO Biological Processes	GO:0060485	mesenchyme development	-8.1115	-5.9928	10/272	11482,12168,13614,13805,15227,17311,18186,20348,20358,67888	Acvrl1,Bmpr2,Edn1,Eng,Foxf1,Kitl,Nrp1,Sema3c,Sema6a,Tmem100
8_Member	GO Biological Processes	GO:0003231	cardiac ventricle development	-7.85688	-5.77957	8/148	12168,13805,14225,15227,17069,17130,20348,21386	Bmpr2,Eng,Fkbp1a,Foxf1,Ly6e,Smad6,Sema3c,Tbx3
8_Member	GO Biological Processes	GO:0003148	outflow tract septum morphogenesis	-7.55711	-5.50224	5/30	12168,13805,17130,18186,20348	Bmpr2,Eng,Smad6,Nrp1,Sema3c
8_Member	GO Biological Processes	GO:0006935	chemotaxis	-6.76145	-4.79909	12/597	12168,13614,13642,13805,14254,16542,18186,20348,20358,68545,72349,108655	Bmpr2,Edn1,Efnb2,Eng,Flt1,Kdr,Nrp1,Sema3c,Sema6a,Ecscr,Dusp3,Foxp1
8_Member	GO Biological Processes	GO:0042330	taxis	-6.73804	-4.78319	12/600	12168,13614,13642,13805,14254,16542,18186,20348,20358,68545,72349,108655	Bmpr2,Edn1,Efnb2,Eng,Flt1,Kdr,Nrp1,Sema3c,Sema6a,Ecscr,Dusp3,Foxp1
8_Member	GO Biological Processes	GO:0014032	neural crest cell development	-6.65411	-4.72339	6/86	13614,13805,17311,18186,20348,20358	Edn1,Eng,Kitl,Nrp1,Sema3c,Sema6a
8_Member	GO Biological Processes	GO:0060411	cardiac septum morphogenesis	-6.65411	-4.72339	6/86	12168,13805,17130,18186,20348,21386	Bmpr2,Eng,Smad6,Nrp1,Sema3c,Tbx3
8_Member	GO Biological Processes	GO:0050920	regulation of chemotaxis	-6.61629	-4.69486	8/214	12168,13614,13642,16542,18186,20348,20358,72349	Bmpr2,Edn1,Efnb2,Kdr,Nrp1,Sema3c,Sema6a,Dusp3
8_Member	GO Biological Processes	GO:0048762	mesenchymal cell differentiation	-6.57015	-4.6533	8/217	11482,13614,13805,17311,18186,20348,20358,67888	Acvrl1,Edn1,Eng,Kitl,Nrp1,Sema3c,Sema6a,Tmem100
8_Member	GO Biological Processes	GO:0014031	mesenchymal cell development	-6.50755	-4.59522	6/91	13614,13805,17311,18186,20348,20358	Edn1,Eng,Kitl,Nrp1,Sema3c,Sema6a
8_Member	GO Biological Processes	GO:0048864	stem cell development	-6.47927	-4.57585	6/92	13614,13805,17311,18186,20348,20358	Edn1,Eng,Kitl,Nrp1,Sema3c,Sema6a
8_Member	GO Biological Processes	GO:0014033	neural crest cell differentiation	-6.45131	-4.55489	6/93	13614,13805,17311,18186,20348,20358	Edn1,Eng,Kitl,Nrp1,Sema3c,Sema6a
8_Member	GO Biological Processes	GO:0003197	endocardial cushion development	-6.44958	-4.55489	5/49	11482,12168,13805,15227,67888	Acvrl1,Bmpr2,Eng,Foxf1,Tmem100
8_Member	GO Biological Processes	GO:0048863	stem cell differentiation	-6.39228	-4.50826	8/229	13614,13805,17311,18186,20348,20358,20671,20672	Edn1,Eng,Kitl,Nrp1,Sema3c,Sema6a,Sox17,Sox18
8_Member	GO Biological Processes	GO:0001755	neural crest cell migration	-6.00356	-4.16929	5/60	13805,17311,18186,20348,20358	Eng,Kitl,Nrp1,Sema3c,Sema6a
8_Member	GO Biological Processes	GO:0007389	pattern specification process	-5.92032	-4.10083	10/468	11482,12168,13614,13805,15227,17130,18186,20348,20671,21386	Acvrl1,Bmpr2,Edn1,Eng,Foxf1,Smad6,Nrp1,Sema3c,Sox17,Tbx3
8_Member	GO Biological Processes	GO:0030308	negative regulation of cell growth	-5.7377	-3.93251	7/194	11482,12168,18186,20348,20358,20671,108655	Acvrl1,Bmpr2,Nrp1,Sema3c,Sema6a,Sox17,Foxp1
8_Member	GO Biological Processes	GO:0003279	cardiac septum development	-5.63441	-3.84306	6/128	12168,13805,17130,18186,20348,21386	Bmpr2,Eng,Smad6,Nrp1,Sema3c,Tbx3
8_Member	GO Biological Processes	GO:0003208	cardiac ventricle morphogenesis	-5.37988	-3.63378	5/80	13805,14225,15227,17069,20348	Eng,Fkbp1a,Foxf1,Ly6e,Sema3c
8_Member	GO Biological Processes	GO:0045926	negative regulation of growth	-4.92387	-3.24053	7/258	11482,12168,18186,20348,20358,20671,108655	Acvrl1,Bmpr2,Nrp1,Sema3c,Sema6a,Sox17,Foxp1
8_Member	GO Biological Processes	GO:0003002	regionalization	-4.82218	-3.15577	8/373	12168,13614,15227,17130,18186,20348,20671,21386	Bmpr2,Edn1,Foxf1,Smad6,Nrp1,Sema3c,Sox17,Tbx3
8_Member	GO Biological Processes	GO:0001558	regulation of cell growth	-4.37435	-2.75747	8/431	11482,12168,13614,18186,20348,20358,20671,108655	Acvrl1,Bmpr2,Edn1,Nrp1,Sema3c,Sema6a,Sox17,Foxp1
8_Member	GO Biological Processes	GO:0007411	axon guidance	-4.0357	-2.47467	6/245	12168,13642,18186,20348,20358,108655	Bmpr2,Efnb2,Nrp1,Sema3c,Sema6a,Foxp1
8_Member	GO Biological Processes	GO:0097485	neuron projection guidance	-4.02598	-2.46658	6/246	12168,13642,18186,20348,20358,108655	Bmpr2,Efnb2,Nrp1,Sema3c,Sema6a,Foxp1
8_Member	GO Biological Processes	GO:0048589	developmental growth	-3.96711	-2.41268	10/787	12168,13614,16542,16598,17069,18186,20348,20358,74318,108655	Bmpr2,Edn1,Kdr,Klf2,Ly6e,Nrp1,Sema3c,Sema6a,Hopx,Foxp1
8_Member	GO Biological Processes	GO:0048588	developmental cell growth	-3.8944	-2.35165	6/260	12168,13614,18186,20348,20358,108655	Bmpr2,Edn1,Nrp1,Sema3c,Sema6a,Foxp1
8_Member	GO Biological Processes	GO:0016049	cell growth	-3.84781	-2.30945	8/513	11482,12168,13614,18186,20348,20358,20671,108655	Acvrl1,Bmpr2,Edn1,Nrp1,Sema3c,Sema6a,Sox17,Foxp1
8_Member	GO Biological Processes	GO:0048638	regulation of developmental growth	-3.71518	-2.19763	7/401	12168,13614,18186,20348,20358,74318,108655	Bmpr2,Edn1,Nrp1,Sema3c,Sema6a,Hopx,Foxp1
8_Member	GO Biological Processes	GO:0040008	regulation of growth	-3.56801	-2.06208	9/717	11482,12168,13614,18186,20348,20358,20671,74318,108655	Acvrl1,Bmpr2,Edn1,Nrp1,Sema3c,Sema6a,Sox17,Hopx,Foxp1
8_Member	GO Biological Processes	GO:0008361	regulation of cell size	-3.38855	-1.90078	5/209	12168,13614,18186,20348,20358	Bmpr2,Edn1,Nrp1,Sema3c,Sema6a
8_Member	GO Biological Processes	GO:0061564	axon development	-3.10461	-1.64392	7/507	12168,13642,16600,18186,20348,20358,108655	Bmpr2,Efnb2,Klf4,Nrp1,Sema3c,Sema6a,Foxp1
8_Member	GO Biological Processes	GO:0030516	regulation of axon extension	-2.97968	-1.52764	5/113	12168,18186,20348,20358,53869	Bmpr2,Nrp1,Sema3c,Sema6a,Rab11a
8_Member	GO Biological Processes	GO:0048640	negative regulation of developmental growth	-2.75448	-1.33257	5/127	18186,20348,20358,93960,108655	Nrp1,Sema3c,Sema6a,Nkd1,Foxp1
8_Member	GO Biological Processes	GO:0061387	regulation of extent of cell growth	-2.75448	-1.33257	5/127	12168,18186,20348,20358,53869	Bmpr2,Nrp1,Sema3c,Sema6a,Rab11a
8_Member	GO Biological Processes	GO:0060560	developmental growth involved in morphogenesis	-2.60177	-1.18635	7/270	12168,13609,18186,20348,20358,53869,93960	Bmpr2,S1pr1,Nrp1,Sema3c,Sema6a,Rab11a,Nkd1
8_Member	GO Biological Processes	GO:0048675	axon extension	-2.59702	-1.18304	5/138	12168,18186,20348,20358,53869	Bmpr2,Nrp1,Sema3c,Sema6a,Rab11a
9_Summary	GO Biological Processes	GO:0032101	regulation of response to external stimulus	-11.209	-8.75152	18/771	11421,12168,12389,12484,12491,12562,13614,13642,15227,16542,16600,18035,18186,20348,20358,23871,72349,74318,12390,14254,17311,18613,21687,11482,16480,15901,69903,12010,14225,14461,20257,224792	Ace,Bmpr2,Cav1,Cd24a,Cd36,Cdh5,Edn1,Efnb2,Foxf1,Kdr,Klf4,Nfkbia,Nrp1,Sema3c,Sema6a,Ets1,Dusp3,Hopx,Cav2,Flt1,Kitl,Pecam1,Tek,Acvrl1,Jup,Id1,Rasip1,B2m,Fkbp1a,Gata2,Stmn2,Adgrf5
9_Member	GO Biological Processes	GO:0032101	regulation of response to external stimulus	-11.209	-8.75152	18/771	11421,12168,12389,12484,12491,12562,13614,13642,15227,16542,16600,18035,18186,20348,20358,23871,72349,74318	Ace,Bmpr2,Cav1,Cd24a,Cd36,Cdh5,Edn1,Efnb2,Foxf1,Kdr,Klf4,Nfkbia,Nrp1,Sema3c,Sema6a,Ets1,Dusp3,Hopx
9_Member	GO Biological Processes	GO:0018108	peptidyl-tyrosine phosphorylation	-8.58854	-6.40768	11/320	11421,12389,12390,12484,12491,14254,16542,17311,18186,18613,21687	Ace,Cav1,Cav2,Cd24a,Cd36,Flt1,Kdr,Kitl,Nrp1,Pecam1,Tek
9_Member	GO Biological Processes	GO:0018212	peptidyl-tyrosine modification	-8.54622	-6.37364	11/323	11421,12389,12390,12484,12491,14254,16542,17311,18186,18613,21687	Ace,Cav1,Cav2,Cd24a,Cd36,Flt1,Kdr,Kitl,Nrp1,Pecam1,Tek
9_Member	GO Biological Processes	GO:0030155	regulation of cell adhesion	-7.93741	-5.84674	14/687	11482,12389,12484,12491,13642,15227,16480,16542,16600,18186,20358,21687,23871,72349	Acvrl1,Cav1,Cd24a,Cd36,Efnb2,Foxf1,Jup,Kdr,Klf4,Nrp1,Sema6a,Tek,Ets1,Dusp3
9_Member	GO Biological Processes	GO:0043408	regulation of MAPK cascade	-7.51779	-5.46604	14/742	12389,12390,12484,12491,13614,14254,15901,16542,16600,17311,18186,20358,21687,72349	Cav1,Cav2,Cd24a,Cd36,Edn1,Flt1,Id1,Kdr,Klf4,Kitl,Nrp1,Sema6a,Tek,Dusp3
9_Member	GO Biological Processes	GO:0000165	MAPK cascade	-7.11894	-5.11971	14/799	12389,12390,12484,12491,13614,14254,15901,16542,16600,17311,18186,20358,21687,72349	Cav1,Cav2,Cd24a,Cd36,Edn1,Flt1,Id1,Kdr,Klf4,Kitl,Nrp1,Sema6a,Tek,Dusp3
9_Member	GO Biological Processes	GO:0070372	regulation of ERK1 and ERK2 cascade	-6.45118	-4.55489	9/311	12389,12491,14254,16542,16600,18186,20358,21687,72349	Cav1,Cd36,Flt1,Kdr,Klf4,Nrp1,Sema6a,Tek,Dusp3
9_Member	GO Biological Processes	GO:0045785	positive regulation of cell adhesion	-6.42341	-4.53289	10/412	12389,12484,12491,13642,15227,16480,16542,18186,21687,23871	Cav1,Cd24a,Cd36,Efnb2,Foxf1,Jup,Kdr,Nrp1,Tek,Ets1
9_Member	GO Biological Processes	GO:0070371	ERK1 and ERK2 cascade	-6.25764	-4.39421	9/328	12389,12491,14254,16542,16600,18186,20358,21687,72349	Cav1,Cd36,Flt1,Kdr,Klf4,Nrp1,Sema6a,Tek,Dusp3
9_Member	GO Biological Processes	GO:0050730	regulation of peptidyl-tyrosine phosphorylation	-5.9387	-4.11556	8/263	11421,12389,12390,12484,12491,17311,18186,18613	Ace,Cav1,Cav2,Cd24a,Cd36,Kitl,Nrp1,Pecam1
9_Member	GO Biological Processes	GO:0050731	positive regulation of peptidyl-tyrosine phosphorylation	-5.72284	-3.9194	7/195	11421,12390,12484,12491,17311,18186,18613	Ace,Cav2,Cd24a,Cd36,Kitl,Nrp1,Pecam1
9_Member	GO Biological Processes	GO:0044089	positive regulation of cellular component biogenesis	-5.40842	-3.65614	10/534	12389,12484,12491,12562,13614,15901,16542,18186,21687,69903	Cav1,Cd24a,Cd36,Cdh5,Edn1,Id1,Kdr,Nrp1,Tek,Rasip1
9_Member	GO Biological Processes	GO:0043410	positive regulation of MAPK cascade	-4.63249	-2.98605	9/520	12390,12484,12491,13614,14254,16542,17311,18186,21687	Cav2,Cd24a,Cd36,Edn1,Flt1,Kdr,Kitl,Nrp1,Tek
9_Member	GO Biological Processes	GO:0055065	metal ion homeostasis	-4.58573	-2.94894	10/664	11421,12010,12389,12484,12491,12562,13614,14225,14461,16542	Ace,B2m,Cav1,Cd24a,Cd36,Cdh5,Edn1,Fkbp1a,Gata2,Kdr
9_Member	GO Biological Processes	GO:0051495	positive regulation of cytoskeleton organization	-4.31611	-2.70706	6/218	12389,13614,15901,18186,20257,21687	Cav1,Edn1,Id1,Nrp1,Stmn2,Tek
9_Member	GO Biological Processes	GO:0007204	positive regulation of cytosolic calcium ion concentration	-4.26565	-2.66258	7/327	12389,12484,12491,13614,14225,14461,16542	Cav1,Cd24a,Cd36,Edn1,Fkbp1a,Gata2,Kdr
9_Member	GO Biological Processes	GO:0055080	cation homeostasis	-4.2281	-2.63552	10/732	11421,12010,12389,12484,12491,12562,13614,14225,14461,16542	Ace,B2m,Cav1,Cd24a,Cd36,Cdh5,Edn1,Fkbp1a,Gata2,Kdr
9_Member	GO Biological Processes	GO:0098771	inorganic ion homeostasis	-4.15945	-2.5754	10/746	11421,12010,12389,12484,12491,12562,13614,14225,14461,16542	Ace,B2m,Cav1,Cd24a,Cd36,Cdh5,Edn1,Fkbp1a,Gata2,Kdr
9_Member	GO Biological Processes	GO:0006874	cellular calcium ion homeostasis	-4.09132	-2.52183	8/473	12389,12484,12491,12562,13614,14225,14461,16542	Cav1,Cd24a,Cd36,Cdh5,Edn1,Fkbp1a,Gata2,Kdr
9_Member	GO Biological Processes	GO:0055074	calcium ion homeostasis	-3.99111	-2.43405	8/489	12389,12484,12491,12562,13614,14225,14461,16542	Cav1,Cd24a,Cd36,Cdh5,Edn1,Fkbp1a,Gata2,Kdr
9_Member	GO Biological Processes	GO:0072503	cellular divalent inorganic cation homeostasis	-3.94244	-2.39291	8/497	12389,12484,12491,12562,13614,14225,14461,16542	Cav1,Cd24a,Cd36,Cdh5,Edn1,Fkbp1a,Gata2,Kdr
9_Member	GO Biological Processes	GO:0051480	regulation of cytosolic calcium ion concentration	-3.90141	-2.3577	7/374	12389,12484,12491,13614,14225,14461,16542	Cav1,Cd24a,Cd36,Edn1,Fkbp1a,Gata2,Kdr
9_Member	GO Biological Processes	GO:0072507	divalent inorganic cation homeostasis	-3.80179	-2.26855	8/521	12389,12484,12491,12562,13614,14225,14461,16542	Cav1,Cd24a,Cd36,Cdh5,Edn1,Fkbp1a,Gata2,Kdr
9_Member	GO Biological Processes	GO:0048871	multicellular organismal homeostasis	-2.47534	-1.07124	6/487	12389,12491,14461,15901,16542,224792	Cav1,Cd36,Gata2,Id1,Kdr,Adgrf5
10_Summary	GO Biological Processes	GO:0008015	blood circulation	-9.8734	-7.52677	14/486	11421,11482,12168,12389,12491,12562,13614,13805,16480,16542,17130,19245,54409,74318,15227,15901,16598,108655,16600,67888,15937,230857,13819	Ace,Acvrl1,Bmpr2,Cav1,Cd36,Cdh5,Edn1,Eng,Jup,Kdr,Smad6,Ptp4a3,Ramp2,Hopx,Foxf1,Id1,Klf2,Foxp1,Klf4,Tmem100,Ier3,Ece1,Epas1
10_Member	GO Biological Processes	GO:0008015	blood circulation	-9.8734	-7.52677	14/486	11421,11482,12168,12389,12491,12562,13614,13805,16480,16542,17130,19245,54409,74318	Ace,Acvrl1,Bmpr2,Cav1,Cd36,Cdh5,Edn1,Eng,Jup,Kdr,Smad6,Ptp4a3,Ramp2,Hopx
10_Member	GO Biological Processes	GO:0003013	circulatory system process	-9.75744	-7.42793	14/496	11421,11482,12168,12389,12491,12562,13614,13805,16480,16542,17130,19245,54409,74318	Ace,Acvrl1,Bmpr2,Cav1,Cd36,Cdh5,Edn1,Eng,Jup,Kdr,Smad6,Ptp4a3,Ramp2,Hopx
10_Member	GO Biological Processes	GO:0003018	vascular process in circulatory system	-8.03722	-5.92569	9/203	11421,12168,12389,12562,13614,16542,17130,19245,54409	Ace,Bmpr2,Cav1,Cdh5,Edn1,Kdr,Smad6,Ptp4a3,Ramp2
10_Member	GO Biological Processes	GO:0030324	lung development	-6.5097	-4.59522	8/221	11421,12168,15227,15901,16542,16598,74318,108655	Ace,Bmpr2,Foxf1,Id1,Kdr,Klf2,Hopx,Foxp1
10_Member	GO Biological Processes	GO:0030323	respiratory tube development	-6.46513	-4.56391	8/224	11421,12168,15227,15901,16542,16598,74318,108655	Ace,Bmpr2,Foxf1,Id1,Kdr,Klf2,Hopx,Foxp1
10_Member	GO Biological Processes	GO:0060541	respiratory system development	-6.06513	-4.21942	8/253	11421,12168,15227,15901,16542,16598,74318,108655	Ace,Bmpr2,Foxf1,Id1,Kdr,Klf2,Hopx,Foxp1
10_Member	GO Biological Processes	GO:0048286	lung alveolus development	-5.96742	-4.13858	5/61	11421,12168,15227,16542,74318	Ace,Bmpr2,Foxf1,Kdr,Hopx
10_Member	GO Biological Processes	GO:0008217	regulation of blood pressure	-5.62105	-3.83179	7/202	11421,11482,12168,12491,13614,13805,54409	Ace,Acvrl1,Bmpr2,Cd36,Edn1,Eng,Ramp2
10_Member	GO Biological Processes	GO:0044057	regulation of system process	-4.97722	-3.28312	10/598	11421,12168,12389,13614,16480,16600,17130,67888,74318,108655	Ace,Bmpr2,Cav1,Edn1,Jup,Klf4,Smad6,Tmem100,Hopx,Foxp1
10_Member	GO Biological Processes	GO:0042310	vasoconstriction	-4.88297	-3.20442	5/101	11421,12168,12389,13614,17130	Ace,Bmpr2,Cav1,Edn1,Smad6
10_Member	GO Biological Processes	GO:0035296	regulation of tube diameter	-4.88117	-3.20442	6/173	11421,12168,12389,13614,16542,17130	Ace,Bmpr2,Cav1,Edn1,Kdr,Smad6
10_Member	GO Biological Processes	GO:0050880	regulation of blood vessel size	-4.88117	-3.20442	6/173	11421,12168,12389,13614,16542,17130	Ace,Bmpr2,Cav1,Edn1,Kdr,Smad6
10_Member	GO Biological Processes	GO:0097746	regulation of blood vessel diameter	-4.88117	-3.20442	6/173	11421,12168,12389,13614,16542,17130	Ace,Bmpr2,Cav1,Edn1,Kdr,Smad6
10_Member	GO Biological Processes	GO:0035150	regulation of tube size	-4.86693	-3.19279	6/174	11421,12168,12389,13614,16542,17130	Ace,Bmpr2,Cav1,Edn1,Kdr,Smad6
10_Member	GO Biological Processes	GO:0003073	regulation of systemic arterial blood pressure	-4.76945	-3.10938	7/119	11421,12168,12491,13614,13805,15937,230857	Ace,Bmpr2,Cd36,Edn1,Eng,Ier3,Ece1
10_Member	GO Biological Processes	GO:0097756	negative regulation of blood vessel diameter	-4.76115	-3.10234	5/107	11421,12168,12389,13614,17130	Ace,Bmpr2,Cav1,Edn1,Smad6
10_Member	GO Biological Processes	GO:1903522	regulation of blood circulation	-4.07501	-2.5116	6/241	12168,12389,13614,16480,17130,74318	Bmpr2,Cav1,Edn1,Jup,Smad6,Hopx
10_Member	GO Biological Processes	GO:0060047	heart contraction	-3.35096	-1.86656	5/213	11421,12389,13614,16480,74318	Ace,Cav1,Edn1,Jup,Hopx
10_Member	GO Biological Processes	GO:0003015	heart process	-3.26919	-1.79229	5/222	11421,12389,13614,16480,74318	Ace,Cav1,Edn1,Jup,Hopx
10_Member	GO Biological Processes	GO:0008016	regulation of heart contraction	-2.12024	-0.749079	5/179	12389,13614,13819,16480,74318	Cav1,Edn1,Epas1,Jup,Hopx
11_Summary	GO Biological Processes	GO:0035051	cardiocyte differentiation	-9.75659	-7.42793	10/184	13614,13642,13805,17130,18186,20348,20671,20672,21386,108655,12168,12389,12390,14225,17069,56233,15227,54409,74318,22608	Edn1,Efnb2,Eng,Smad6,Nrp1,Sema3c,Sox17,Sox18,Tbx3,Foxp1,Bmpr2,Cav1,Cav2,Fkbp1a,Ly6e,Hdac7,Foxf1,Ramp2,Hopx,Ybx1
11_Member	GO Biological Processes	GO:0035051	cardiocyte differentiation	-9.75659	-7.42793	10/184	13614,13642,13805,17130,18186,20348,20671,20672,21386,108655	Edn1,Efnb2,Eng,Smad6,Nrp1,Sema3c,Sox17,Sox18,Tbx3,Foxp1
11_Member	GO Biological Processes	GO:0014706	striated muscle tissue development	-9.17718	-6.91379	13/451	12168,12389,12390,13614,13642,13805,14225,17069,20348,20671,21386,56233,108655	Bmpr2,Cav1,Cav2,Edn1,Efnb2,Eng,Fkbp1a,Ly6e,Sema3c,Sox17,Tbx3,Hdac7,Foxp1
11_Member	GO Biological Processes	GO:0060537	muscle tissue development	-8.91492	-6.66715	13/474	12168,12389,12390,13614,13642,13805,14225,17069,20348,20671,21386,56233,108655	Bmpr2,Cav1,Cav2,Edn1,Efnb2,Eng,Fkbp1a,Ly6e,Sema3c,Sox17,Tbx3,Hdac7,Foxp1
11_Member	GO Biological Processes	GO:0061061	muscle structure development	-8.79017	-6.57905	15/701	12389,12390,13614,13642,13805,14225,15227,17069,17130,20671,21386,54409,56233,74318,108655	Cav1,Cav2,Edn1,Efnb2,Eng,Fkbp1a,Foxf1,Ly6e,Smad6,Sox17,Tbx3,Ramp2,Hdac7,Hopx,Foxp1
11_Member	GO Biological Processes	GO:1905207	regulation of cardiocyte differentiation	-7.51345	-5.46478	6/62	13614,13642,13805,20348,20671,108655	Edn1,Efnb2,Eng,Sema3c,Sox17,Foxp1
11_Member	GO Biological Processes	GO:0042692	muscle cell differentiation	-6.59145	-4.67232	10/395	12390,13614,13642,13805,15227,17130,21386,54409,74318,108655	Cav2,Edn1,Efnb2,Eng,Foxf1,Smad6,Tbx3,Ramp2,Hopx,Foxp1
11_Member	GO Biological Processes	GO:0007517	muscle organ development	-6.30005	-4.4298	10/425	12389,12390,13614,13642,13805,14225,17069,20671,56233,108655	Cav1,Cav2,Edn1,Efnb2,Eng,Fkbp1a,Ly6e,Sox17,Hdac7,Foxp1
11_Member	GO Biological Processes	GO:0048738	cardiac muscle tissue development	-5.96356	-4.13674	8/261	12168,13614,13642,13805,14225,17069,21386,108655	Bmpr2,Edn1,Efnb2,Eng,Fkbp1a,Ly6e,Tbx3,Foxp1
11_Member	GO Biological Processes	GO:0055001	muscle cell development	-5.55066	-3.77273	7/207	12390,13614,13805,17130,21386,54409,108655	Cav2,Edn1,Eng,Smad6,Tbx3,Ramp2,Foxp1
11_Member	GO Biological Processes	GO:0051147	regulation of muscle cell differentiation	-3.91375	-2.36798	5/161	13614,13642,13805,74318,108655	Edn1,Efnb2,Eng,Hopx,Foxp1
11_Member	GO Biological Processes	GO:0016202	regulation of striated muscle tissue development	-3.73289	-2.20986	5/176	13614,13642,20671,56233,108655	Edn1,Efnb2,Sox17,Hdac7,Foxp1
11_Member	GO Biological Processes	GO:1901861	regulation of muscle tissue development	-3.69875	-2.18481	5/179	13614,13642,20671,56233,108655	Edn1,Efnb2,Sox17,Hdac7,Foxp1
11_Member	GO Biological Processes	GO:0048634	regulation of muscle organ development	-3.68751	-2.17447	5/180	13614,13642,20671,56233,108655	Edn1,Efnb2,Sox17,Hdac7,Foxp1
11_Member	GO Biological Processes	GO:0051146	striated muscle cell differentiation	-3.43796	-1.94423	6/316	12390,13614,13642,21386,74318,108655	Cav2,Edn1,Efnb2,Tbx3,Hopx,Foxp1
11_Member	GO Biological Processes	GO:2000027	regulation of animal organ morphogenesis	-3.37908	-1.89215	5/210	12168,13614,13805,20348,20671	Bmpr2,Edn1,Eng,Sema3c,Sox17
11_Member	GO Biological Processes	GO:0051153	regulation of striated muscle cell differentiation	-2.81575	-1.38502	5/123	13614,13642,22608,74318,108655	Edn1,Efnb2,Ybx1,Hopx,Foxp1
12_Summary	GO Biological Processes	GO:0035924	cellular response to vascular endothelial growth factor stimulus	-9.73224	-7.40941	7/52	14254,16542,18186,19245,20358,21413,54409,11421,12168,12484,12562,12741,13614,14461,20257,20348,18035,23871,12390,13642,21687,72349,13609	Flt1,Kdr,Nrp1,Ptp4a3,Sema6a,Tcf4,Ramp2,Ace,Bmpr2,Cd24a,Cdh5,Cldn5,Edn1,Gata2,Stmn2,Sema3c,Nfkbia,Ets1,Cav2,Efnb2,Tek,Dusp3,S1pr1
12_Member	GO Biological Processes	GO:0035924	cellular response to vascular endothelial growth factor stimulus	-9.73224	-7.40941	7/52	14254,16542,18186,19245,20358,21413,54409	Flt1,Kdr,Nrp1,Ptp4a3,Sema6a,Tcf4,Ramp2
12_Member	GO Biological Processes	GO:0010720	positive regulation of cell development	-7.21402	-5.20365	13/659	11421,12168,12484,12562,12741,13614,14461,16542,18186,20257,20348,20358,21413	Ace,Bmpr2,Cd24a,Cdh5,Cldn5,Edn1,Gata2,Kdr,Nrp1,Stmn2,Sema3c,Sema6a,Tcf4
12_Member	GO Biological Processes	GO:0038084	vascular endothelial growth factor signaling pathway	-7.20454	-5.19978	5/35	16542,18186,19245,20358,21413	Kdr,Nrp1,Ptp4a3,Sema6a,Tcf4
12_Member	GO Biological Processes	GO:0032103	positive regulation of response to external stimulus	-5.38731	-3.63967	8/312	11421,12168,12484,13614,16542,18035,18186,23871	Ace,Bmpr2,Cd24a,Edn1,Kdr,Nfkbia,Nrp1,Ets1
12_Member	GO Biological Processes	GO:0007169	transmembrane receptor protein tyrosine kinase signaling pathway	-5.24002	-3.51489	10/558	12390,13642,14254,16542,18186,19245,20358,21413,21687,72349	Cav2,Efnb2,Flt1,Kdr,Nrp1,Ptp4a3,Sema6a,Tcf4,Tek,Dusp3
12_Member	GO Biological Processes	GO:0050769	positive regulation of neurogenesis	-4.26323	-2.66194	9/580	11421,12168,12484,14461,16542,18186,20257,20358,21413	Ace,Bmpr2,Cd24a,Gata2,Kdr,Nrp1,Stmn2,Sema6a,Tcf4
12_Member	GO Biological Processes	GO:0051962	positive regulation of nervous system development	-3.88078	-2.33899	9/651	11421,12168,12484,14461,16542,18186,20257,20358,21413	Ace,Bmpr2,Cd24a,Gata2,Kdr,Nrp1,Stmn2,Sema6a,Tcf4
12_Member	GO Biological Processes	GO:0050921	positive regulation of chemotaxis	-2.56998	-1.16027	5/140	12168,13609,13614,16542,18186	Bmpr2,S1pr1,Edn1,Kdr,Nrp1
13_Summary	GO Biological Processes	GO:0072577	endothelial cell apoptotic process	-7.73734	-5.66655	6/57	12168,14461,16542,21687,54409,68545,20671,20672,21386,12562,16598	Bmpr2,Gata2,Kdr,Tek,Ramp2,Ecscr,Sox17,Sox18,Tbx3,Cdh5,Klf2
13_Member	GO Biological Processes	GO:0072577	endothelial cell apoptotic process	-7.73734	-5.66655	6/57	12168,14461,16542,21687,54409,68545	Bmpr2,Gata2,Kdr,Tek,Ramp2,Ecscr
13_Member	GO Biological Processes	GO:2000351	regulation of endothelial cell apoptotic process	-6.23486	-4.37343	5/54	14461,16542,21687,54409,68545	Gata2,Kdr,Tek,Ramp2,Ecscr
13_Member	GO Biological Processes	GO:1904019	epithelial cell apoptotic process	-5.95104	-4.12607	6/113	12168,14461,16542,21687,54409,68545	Bmpr2,Gata2,Kdr,Tek,Ramp2,Ecscr
13_Member	GO Biological Processes	GO:1904035	regulation of epithelial cell apoptotic process	-5.15166	-3.43807	5/89	14461,16542,21687,54409,68545	Gata2,Kdr,Tek,Ramp2,Ecscr
13_Member	GO Biological Processes	GO:0045165	cell fate commitment	-2.79151	-1.363	5/284	14461,16542,20671,20672,21386	Gata2,Kdr,Sox17,Sox18,Tbx3
13_Member	GO Biological Processes	GO:0021700	developmental maturation	-2.57797	-1.16612	5/318	12562,14461,16542,16598,20672	Cdh5,Gata2,Kdr,Klf2,Sox18
14_Summary	GO Biological Processes	GO:0098609	cell-cell adhesion	-7.70732	-5.64298	21/724	11745,12389,12484,12562,12741,13642,15227,15896,16480,16600,17064,17470,18613,21687,23871,27205,69524,72349,75599,219228,545370	Anxa3,Cav1,Cd24a,Cdh5,Cldn5,Efnb2,Foxf1,Icam2,Jup,Klf4,Cd93,Cd200,Pecam1,Tek,Ets1,Podxl,Esam,Dusp3,Pcdh1,Pcdh17,Hmcn1
14_Member	GO Biological Processes	GO:0098609	cell-cell adhesion	-7.70732	-5.64298	21/724	11745,12389,12484,12562,12741,13642,15227,15896,16480,16600,17064,17470,18613,21687,23871,27205,69524,72349,75599,219228,545370	Anxa3,Cav1,Cd24a,Cdh5,Cldn5,Efnb2,Foxf1,Icam2,Jup,Klf4,Cd93,Cd200,Pecam1,Tek,Ets1,Podxl,Esam,Dusp3,Pcdh1,Pcdh17,Hmcn1
14_Member	GO Biological Processes	GO:0098742	cell-cell adhesion via plasma-membrane adhesion molecules	-4.96313	-3.27175	9/204	11745,12484,12562,16600,18613,69524,75599,219228,545370	Anxa3,Cd24a,Cdh5,Klf4,Pecam1,Esam,Pcdh1,Pcdh17,Hmcn1
14_Member	GO Biological Processes	GO:0007156	homophilic cell adhesion via plasma membrane adhesion molecules	-3.93324	-2.38469	6/112	11745,12562,18613,69524,75599,545370	Anxa3,Cdh5,Pecam1,Esam,Pcdh1,Hmcn1
15_Summary	GO Biological Processes	GO:0016525	negative regulation of angiogenesis	-7.36031	-5.32379	7/112	12491,16598,16600,20358,21413,21687,68545,12010,12484,20742,56233,69573,108655,16542,17470,19073	Cd36,Klf2,Klf4,Sema6a,Tcf4,Tek,Ecscr,B2m,Cd24a,Sptbn1,Hdac7,Hilpda,Foxp1,Kdr,Cd200,Srgn
15_Member	GO Biological Processes	GO:0016525	negative regulation of angiogenesis	-7.36031	-5.32379	7/112	12491,16598,16600,20358,21413,21687,68545	Cd36,Klf2,Klf4,Sema6a,Tcf4,Tek,Ecscr
15_Member	GO Biological Processes	GO:2000181	negative regulation of blood vessel morphogenesis	-7.25475	-5.23584	7/116	12491,16598,16600,20358,21413,21687,68545	Cd36,Klf2,Klf4,Sema6a,Tcf4,Tek,Ecscr
15_Member	GO Biological Processes	GO:1901343	negative regulation of vasculature development	-6.95999	-4.98711	7/128	12491,16598,16600,20358,21413,21687,68545	Cd36,Klf2,Klf4,Sema6a,Tcf4,Tek,Ecscr
15_Member	GO Biological Processes	GO:0001816	cytokine production	-4.11136	-2.53673	10/756	12010,12484,12491,16598,16600,20742,21687,56233,69573,108655	B2m,Cd24a,Cd36,Klf2,Klf4,Sptbn1,Tek,Hdac7,Hilpda,Foxp1
15_Member	GO Biological Processes	GO:0001817	regulation of cytokine production	-3.73879	-2.21484	9/680	12010,12484,12491,16598,16600,20742,21687,56233,69573	B2m,Cd24a,Cd36,Klf2,Klf4,Sptbn1,Tek,Hdac7,Hilpda
15_Member	GO Biological Processes	GO:0001101	response to acid chemical	-3.1088	-1.64731	6/365	12491,16542,16598,16600,21687,108655	Cd36,Kdr,Klf2,Klf4,Tek,Foxp1
15_Member	GO Biological Processes	GO:0050663	cytokine secretion	-2.18731	-0.807645	6/244	12491,17470,19073,20742,21687,108655	Cd36,Cd200,Srgn,Sptbn1,Tek,Foxp1
15_Member	GO Biological Processes	GO:0001818	negative regulation of cytokine production	-2.06583	-0.698529	6/259	12484,16598,16600,17470,19073,56233	Cd24a,Klf2,Klf4,Cd200,Srgn,Hdac7
16_Summary	GO Biological Processes	GO:0090066	regulation of anatomical structure size	-7.04484	-5.05647	12/562	11421,12168,12389,13614,16542,17130,18186,18613,20348,20358,20742,80880,12010,12491,12562,14225,15901,20257,108655,12484,69903,16480,21687,13609,15937,68790	Ace,Bmpr2,Cav1,Edn1,Kdr,Smad6,Nrp1,Pecam1,Sema3c,Sema6a,Sptbn1,Kank3,B2m,Cd36,Cdh5,Fkbp1a,Id1,Stmn2,Foxp1,Cd24a,Rasip1,Jup,Tek,S1pr1,Ier3,Fendrr
16_Member	GO Biological Processes	GO:0090066	regulation of anatomical structure size	-7.04484	-5.05647	12/562	11421,12168,12389,13614,16542,17130,18186,18613,20348,20358,20742,80880	Ace,Bmpr2,Cav1,Edn1,Kdr,Smad6,Nrp1,Pecam1,Sema3c,Sema6a,Sptbn1,Kank3
16_Member	GO Biological Processes	GO:0097435	supramolecular fiber organization	-7.03364	-5.04794	13/683	12010,12389,12491,12562,13614,14225,15901,18186,18613,20257,20742,80880,108655	B2m,Cav1,Cd36,Cdh5,Edn1,Fkbp1a,Id1,Nrp1,Pecam1,Stmn2,Sptbn1,Kank3,Foxp1
16_Member	GO Biological Processes	GO:0043254	regulation of protein complex assembly	-6.05684	-4.21306	10/452	12389,12484,12491,12562,17130,18613,20257,20742,69903,80880	Cav1,Cd24a,Cd36,Cdh5,Smad6,Pecam1,Stmn2,Sptbn1,Rasip1,Kank3
16_Member	GO Biological Processes	GO:1902903	regulation of supramolecular fiber organization	-6.03334	-4.19338	9/349	12389,12562,13614,15901,18186,18613,20257,20742,80880	Cav1,Cdh5,Edn1,Id1,Nrp1,Pecam1,Stmn2,Sptbn1,Kank3
16_Member	GO Biological Processes	GO:0032970	regulation of actin filament-based process	-5.60853	-3.82394	9/393	12389,13614,15901,16480,18186,18613,20742,21687,80880	Cav1,Edn1,Id1,Jup,Nrp1,Pecam1,Sptbn1,Tek,Kank3
16_Member	GO Biological Processes	GO:0032272	negative regulation of protein polymerization	-5.46209	-3.69717	5/77	12562,18613,20257,20742,80880	Cdh5,Pecam1,Stmn2,Sptbn1,Kank3
16_Member	GO Biological Processes	GO:0051493	regulation of cytoskeleton organization	-5.37263	-3.62806	10/539	12389,12562,13614,15901,18186,18613,20257,20742,21687,80880	Cav1,Cdh5,Edn1,Id1,Nrp1,Pecam1,Stmn2,Sptbn1,Tek,Kank3
16_Member	GO Biological Processes	GO:0031333	negative regulation of protein complex assembly	-5.32046	-3.58647	6/145	12562,17130,18613,20257,20742,80880	Cdh5,Smad6,Pecam1,Stmn2,Sptbn1,Kank3
16_Member	GO Biological Processes	GO:0032535	regulation of cellular component size	-4.62004	-2.97724	8/398	12168,13614,18186,18613,20348,20358,20742,80880	Bmpr2,Edn1,Nrp1,Pecam1,Sema3c,Sema6a,Sptbn1,Kank3
16_Member	GO Biological Processes	GO:0032271	regulation of protein polymerization	-4.3384	-2.72597	6/216	12389,12562,18613,20257,20742,80880	Cav1,Cdh5,Pecam1,Stmn2,Sptbn1,Kank3
16_Member	GO Biological Processes	GO:0030029	actin filament-based process	-4.15461	-2.57162	10/747	12389,13614,15901,16480,18186,18613,20742,21687,80880,108655	Cav1,Edn1,Id1,Jup,Nrp1,Pecam1,Sptbn1,Tek,Kank3,Foxp1
16_Member	GO Biological Processes	GO:0032956	regulation of actin cytoskeleton organization	-4.1195	-2.54383	7/345	13614,15901,18186,18613,20742,21687,80880	Edn1,Id1,Nrp1,Pecam1,Sptbn1,Tek,Kank3
16_Member	GO Biological Processes	GO:1902904	negative regulation of supramolecular fiber organization	-4.07223	-2.50982	5/149	12562,18613,20257,20742,80880	Cdh5,Pecam1,Stmn2,Sptbn1,Kank3
16_Member	GO Biological Processes	GO:0051494	negative regulation of cytoskeleton organization	-3.9651	-2.41165	5/157	12562,18613,20257,20742,80880	Cdh5,Pecam1,Stmn2,Sptbn1,Kank3
16_Member	GO Biological Processes	GO:0030036	actin cytoskeleton organization	-3.09916	-1.63926	8/664	13614,15901,18186,18613,20742,21687,80880,108655	Edn1,Id1,Nrp1,Pecam1,Sptbn1,Tek,Kank3,Foxp1
16_Member	GO Biological Processes	GO:0110053	regulation of actin filament organization	-2.99085	-1.53804	5/256	15901,18186,18613,20742,80880	Id1,Nrp1,Pecam1,Sptbn1,Kank3
16_Member	GO Biological Processes	GO:0010639	negative regulation of organelle organization	-2.18592	-0.80692	8/405	12562,13609,15937,18613,20257,20742,68790,80880	Cdh5,S1pr1,Ier3,Pecam1,Stmn2,Sptbn1,Fendrr,Kank3
17_Summary	GO Biological Processes	GO:0072091	regulation of stem cell proliferation	-6.62408	-4.70035	6/87	11421,12484,17311,20671,20672,21386,11826,13614,230857	Ace,Cd24a,Kitl,Sox17,Sox18,Tbx3,Aqp1,Edn1,Ece1
17_Member	GO Biological Processes	GO:0072091	regulation of stem cell proliferation	-6.62408	-4.70035	6/87	11421,12484,17311,20671,20672,21386	Ace,Cd24a,Kitl,Sox17,Sox18,Tbx3
17_Member	GO Biological Processes	GO:0072089	stem cell proliferation	-5.40851	-3.65614	6/140	11421,12484,17311,20671,20672,21386	Ace,Cd24a,Kitl,Sox17,Sox18,Tbx3
17_Member	GO Biological Processes	GO:0050886	endocrine process	-3.18053	-1.71181	5/102	11421,11826,13614,21386,230857	Ace,Aqp1,Edn1,Tbx3,Ece1
18_Summary	GO Biological Processes	GO:0051271	negative regulation of cellular component movement	-6.39307	-4.50826	9/316	11482,13805,16480,16600,18186,20348,20358,72349,353156,12389,14225,17130,18613,69903,228852,12484	Acvrl1,Eng,Jup,Klf4,Nrp1,Sema3c,Sema6a,Dusp3,Egfl7,Cav1,Fkbp1a,Smad6,Pecam1,Rasip1,Ppp1r16b,Cd24a
18_Member	GO Biological Processes	GO:0051271	negative regulation of cellular component movement	-6.39307	-4.50826	9/316	11482,13805,16480,16600,18186,20348,20358,72349,353156	Acvrl1,Eng,Jup,Klf4,Nrp1,Sema3c,Sema6a,Dusp3,Egfl7
18_Member	GO Biological Processes	GO:0040013	negative regulation of locomotion	-6.21371	-4.35428	9/332	11482,13805,16480,16600,18186,20348,20358,72349,353156	Acvrl1,Eng,Jup,Klf4,Nrp1,Sema3c,Sema6a,Dusp3,Egfl7
18_Member	GO Biological Processes	GO:0001933	negative regulation of protein phosphorylation	-5.47577	-3.70764	9/408	12389,13805,14225,16600,17130,18613,20358,69903,72349	Cav1,Eng,Fkbp1a,Klf4,Smad6,Pecam1,Sema6a,Rasip1,Dusp3
18_Member	GO Biological Processes	GO:0010563	negative regulation of phosphorus metabolic process	-5.32315	-3.58766	10/546	12389,13805,14225,16600,17130,18613,20358,69903,72349,228852	Cav1,Eng,Fkbp1a,Klf4,Smad6,Pecam1,Sema6a,Rasip1,Dusp3,Ppp1r16b
18_Member	GO Biological Processes	GO:0045936	negative regulation of phosphate metabolic process	-5.32315	-3.58766	10/546	12389,13805,14225,16600,17130,18613,20358,69903,72349,228852	Cav1,Eng,Fkbp1a,Klf4,Smad6,Pecam1,Sema6a,Rasip1,Dusp3,Ppp1r16b
18_Member	GO Biological Processes	GO:0031400	negative regulation of protein modification process	-5.19923	-3.47701	10/564	12389,13805,14225,16600,17130,18613,20358,69903,72349,228852	Cav1,Eng,Fkbp1a,Klf4,Smad6,Pecam1,Sema6a,Rasip1,Dusp3,Ppp1r16b
18_Member	GO Biological Processes	GO:0042326	negative regulation of phosphorylation	-5.11612	-3.40819	9/452	12389,13805,14225,16600,17130,18613,20358,69903,72349	Cav1,Eng,Fkbp1a,Klf4,Smad6,Pecam1,Sema6a,Rasip1,Dusp3
18_Member	GO Biological Processes	GO:0030336	negative regulation of cell migration	-3.82272	-2.28665	6/268	11482,13805,16480,16600,72349,353156	Acvrl1,Eng,Jup,Klf4,Dusp3,Egfl7
18_Member	GO Biological Processes	GO:2000146	negative regulation of cell motility	-3.71124	-2.19459	6/281	11482,13805,16480,16600,72349,353156	Acvrl1,Eng,Jup,Klf4,Dusp3,Egfl7
18_Member	GO Biological Processes	GO:0007162	negative regulation of cell adhesion	-2.79151	-1.363	5/284	11482,12484,16600,20358,72349	Acvrl1,Cd24a,Klf4,Sema6a,Dusp3
19_Summary	GO Biological Processes	GO:0032102	negative regulation of response to external stimulus	-6.28189	-4.41442	13/337	12484,12562,13024,15227,15937,17470,18186,20348,20358,21824,23871,54598,72349,93694,11421,18035,12389,12491,56233	Cd24a,Cdh5,Ctla2a,Foxf1,Ier3,Cd200,Nrp1,Sema3c,Sema6a,Thbd,Ets1,Calcrl,Dusp3,Clec2d,Ace,Nfkbia,Cav1,Cd36,Hdac7
19_Member	GO Biological Processes	GO:0032102	negative regulation of response to external stimulus	-6.28189	-4.41442	13/337	12484,12562,13024,15227,15937,17470,18186,20348,20358,21824,23871,54598,72349	Cd24a,Cdh5,Ctla2a,Foxf1,Ier3,Cd200,Nrp1,Sema3c,Sema6a,Thbd,Ets1,Calcrl,Dusp3
19_Member	GO Biological Processes	GO:0050728	negative regulation of inflammatory response	-5.08548	-3.38035	8/149	12484,12562,13024,15227,15937,17470,23871,54598	Cd24a,Cdh5,Ctla2a,Foxf1,Ier3,Cd200,Ets1,Calcrl
19_Member	GO Biological Processes	GO:0031348	negative regulation of defense response	-4.70194	-3.04812	9/220	12484,12562,13024,15227,15937,17470,23871,54598,93694	Cd24a,Cdh5,Ctla2a,Foxf1,Ier3,Cd200,Ets1,Calcrl,Clec2d
19_Member	GO Biological Processes	GO:0050727	regulation of inflammatory response	-3.80737	-2.27224	10/354	11421,12484,12562,13024,15227,15937,17470,18035,23871,54598	Ace,Cd24a,Cdh5,Ctla2a,Foxf1,Ier3,Cd200,Nfkbia,Ets1,Calcrl
19_Member	GO Biological Processes	GO:0031347	regulation of defense response	-3.36989	-1.88381	13/640	11421,12389,12484,12491,12562,13024,15227,15937,17470,18035,23871,54598,93694	Ace,Cav1,Cd24a,Cd36,Cdh5,Ctla2a,Foxf1,Ier3,Cd200,Nfkbia,Ets1,Calcrl,Clec2d
19_Member	GO Biological Processes	GO:0006954	inflammatory response	-2.34457	-0.950142	7/691	11421,12484,12562,15227,18035,23871,56233	Ace,Cd24a,Cdh5,Foxf1,Nfkbia,Ets1,Hdac7
20_Summary	GO Biological Processes	GO:0002262	myeloid cell homeostasis	-6.00392	-4.16929	7/177	12010,12484,14461,16598,17311,23871,224792,11421,14254,16542,18035,15227,72349,17470	B2m,Cd24a,Gata2,Klf2,Kitl,Ets1,Adgrf5,Ace,Flt1,Kdr,Nfkbia,Foxf1,Dusp3,Cd200
20_Member	GO Biological Processes	GO:0002262	myeloid cell homeostasis	-6.00392	-4.16929	7/177	12010,12484,14461,16598,17311,23871,224792	B2m,Cd24a,Gata2,Klf2,Kitl,Ets1,Adgrf5
20_Member	GO Biological Processes	GO:1903706	regulation of hemopoiesis	-5.46712	-3.7006	9/409	11421,12010,12484,14254,14461,16542,17311,18035,23871	Ace,B2m,Cd24a,Flt1,Gata2,Kdr,Kitl,Nfkbia,Ets1
20_Member	GO Biological Processes	GO:0034101	erythrocyte homeostasis	-5.35528	-3.61521	6/143	12010,12484,14461,16598,23871,224792	B2m,Cd24a,Gata2,Klf2,Ets1,Adgrf5
20_Member	GO Biological Processes	GO:0048872	homeostasis of number of cells	-4.35952	-2.74597	7/316	12010,12484,14461,16598,17311,23871,224792	B2m,Cd24a,Gata2,Klf2,Kitl,Ets1,Adgrf5
20_Member	GO Biological Processes	GO:0030218	erythrocyte differentiation	-4.32221	-2.71203	5/132	12010,14461,16598,23871,224792	B2m,Gata2,Klf2,Ets1,Adgrf5
20_Member	GO Biological Processes	GO:0030099	myeloid cell differentiation	-3.70196	-2.18622	7/403	12010,14461,16598,17311,18035,23871,224792	B2m,Gata2,Klf2,Kitl,Nfkbia,Ets1,Adgrf5
20_Member	GO Biological Processes	GO:0045637	regulation of myeloid cell differentiation	-3.33246	-1.8489	5/215	12010,14461,17311,18035,23871	B2m,Gata2,Kitl,Nfkbia,Ets1
20_Member	GO Biological Processes	GO:0002683	negative regulation of immune system process	-3.28254	-1.80398	7/473	12484,14461,15227,17311,18035,72349,224792	Cd24a,Gata2,Foxf1,Kitl,Nfkbia,Dusp3,Adgrf5
20_Member	GO Biological Processes	GO:0002695	negative regulation of leukocyte activation	-2.09071	-0.722122	5/182	12484,15227,17470,72349,224792	Cd24a,Foxf1,Cd200,Dusp3,Adgrf5
