# Supplementary material for: Deconvolution of RNA-Seq Analysis of Hyperbaric Oxygen-Treated Mice Lungs Reveals Mesenchymal Cell Subtype Changes
Source: Int J Mol Sci. 2020 Feb 18;21(4):1371. doi: 10.3390/ijms21041371 (PMC7039706; doi:10.3390/ijms21041371)
Supplement: Supplementary file 1 [file ijms-21-01371-s001.zip › Supplementary data/Table S7. GO enrichment analysis of differentially expressed genes in lipofibroblasts.xlsx]

## Sheet: Enrichment Pathway
Supplementary table 7. GO enrichment analysis of differentially expressed genes in lipofibroblasts.
Column A contains Summary (the biological process that has the lowest P-value within the cluster) and Members (the other biological processes within the culster).
Columns B-D contain meta-data describing the terms.
Columns E and F contain the enrichment p-values and multi-test-corrected q-values.
Columns H & I enumerate the genes found in each enriched term.
GroupID	Category	Term	Description	LogP	Log(q-value)	InTerm_InList	Genes ID	Symbols
1_Summary	GO Biological Processes	GO:0050865	regulation of cell activation	-25.0734	-20.8755	43/696	11988,12182,12193,12387,12394,12505,12523,12527,12606,12608,12721,13032,14127,14130,14191,14824,14960,14961,14998,15170,16149,16173,16408,16414,16854,17096,17289,18753,19261,19264,19267,19354,20963,21803,22177,22320,26362,56193,60533,83433,93695,223601,246746,12978,16411,17698,12631,13132,17916,19353,20750,29875,56349,76709,192176,12047,12306,18733,20375,22041,24088,71982,210293,12514,14775,22350…	Slc7a2,Bst1,Zfp36l2,Ctnnb1,Runx1,Cd44,Cd84,Cd9,Cebpa,Cebpb,Coro1a,Ctsc,Fcer1g,Fcgr2b,Fgr,Grn,H2-Aa,H2-Ab1,H2-DMa,Ptpn6,Cd74,Il18,Itgal,Itgb2,Lgals3,Lyn,Mertk,Prkcd,Sirpa,Ptprc,Ptpre,Rac2,Syk,Tgfb1,Tyrobp,Vamp8,Axl,Plek,Cd274,Trem2,Gpnmb,Fam49b,Cd300lf,Csf1r,Itgax,Msn,Cfl1,Dab2,Myo1f,Rac1,Spp1,Iqgap1,Net1,Arpc2,Flna,Bcl2a1d,Anxa2,Pirb,Spi1,Trf,Tlr2,Snx10,Dock10,Cd68,Gpx1,Ezr,Sh2d1b1,Tmbim6,Lcp1,Cd…
1_Member	GO Biological Processes	GO:0050865	regulation of cell activation	-25.0734	-20.8755	43/696	11988,12182,12193,12387,12394,12505,12523,12527,12606,12608,12721,13032,14127,14130,14191,14824,14960,14961,14998,15170,16149,16173,16408,16414,16854,17096,17289,18753,19261,19264,19267,19354,20963,21803,22177,22320,26362,56193,60533,83433,93695,223601,246746	Slc7a2,Bst1,Zfp36l2,Ctnnb1,Runx1,Cd44,Cd84,Cd9,Cebpa,Cebpb,Coro1a,Ctsc,Fcer1g,Fcgr2b,Fgr,Grn,H2-Aa,H2-Ab1,H2-DMa,Ptpn6,Cd74,Il18,Itgal,Itgb2,Lgals3,Lyn,Mertk,Prkcd,Sirpa,Ptprc,Ptpre,Rac2,Syk,Tgfb1,Tyrobp,Vamp8,Axl,Plek,Cd274,Trem2,Gpnmb,Fam49b,Cd300lf
1_Member	GO Biological Processes	GO:0002694	regulation of leukocyte activation	-23.053	-19.3322	40/655	11988,12182,12193,12387,12394,12505,12523,12606,12608,12721,13032,14127,14130,14191,14824,14960,14961,14998,15170,16149,16173,16408,16414,16854,17096,17289,19261,19264,19267,19354,20963,21803,22177,22320,26362,60533,83433,93695,223601,246746	Slc7a2,Bst1,Zfp36l2,Ctnnb1,Runx1,Cd44,Cd84,Cebpa,Cebpb,Coro1a,Ctsc,Fcer1g,Fcgr2b,Fgr,Grn,H2-Aa,H2-Ab1,H2-DMa,Ptpn6,Cd74,Il18,Itgal,Itgb2,Lgals3,Lyn,Mertk,Sirpa,Ptprc,Ptpre,Rac2,Syk,Tgfb1,Tyrobp,Vamp8,Axl,Cd274,Trem2,Gpnmb,Fam49b,Cd300lf
1_Member	GO Biological Processes	GO:0070661	leukocyte proliferation	-18.587	-15.2342	27/332	12182,12387,12505,12608,12721,12978,14130,14960,14961,15170,16149,16173,16408,16411,16414,16854,17096,17698,18753,19264,19354,20963,21803,22177,60533,83433,93695	Bst1,Ctnnb1,Cd44,Cebpb,Coro1a,Csf1r,Fcgr2b,H2-Aa,H2-Ab1,Ptpn6,Cd74,Il18,Itgal,Itgax,Itgb2,Lgals3,Lyn,Msn,Prkcd,Ptprc,Rac2,Syk,Tgfb1,Tyrobp,Cd274,Trem2,Gpnmb
1_Member	GO Biological Processes	GO:0046651	lymphocyte proliferation	-17.1581	-14.0741	25/309	12182,12387,12505,12608,12721,14130,14960,14961,15170,16149,16173,16408,16411,16414,16854,17096,17698,18753,19264,19354,20963,21803,22177,60533,93695	Bst1,Ctnnb1,Cd44,Cebpb,Coro1a,Fcgr2b,H2-Aa,H2-Ab1,Ptpn6,Cd74,Il18,Itgal,Itgax,Itgb2,Lgals3,Lyn,Msn,Prkcd,Ptprc,Rac2,Syk,Tgfb1,Tyrobp,Cd274,Gpnmb
1_Member	GO Biological Processes	GO:0032943	mononuclear cell proliferation	-17.0911	-14.0693	25/311	12182,12387,12505,12608,12721,14130,14960,14961,15170,16149,16173,16408,16411,16414,16854,17096,17698,18753,19264,19354,20963,21803,22177,60533,93695	Bst1,Ctnnb1,Cd44,Cebpb,Coro1a,Fcgr2b,H2-Aa,H2-Ab1,Ptpn6,Cd74,Il18,Itgal,Itgax,Itgb2,Lgals3,Lyn,Msn,Prkcd,Ptprc,Rac2,Syk,Tgfb1,Tyrobp,Cd274,Gpnmb
1_Member	GO Biological Processes	GO:0030155	regulation of cell adhesion	-16.6655	-13.7229	34/687	12182,12394,12505,12527,12608,12631,12721,13132,14960,14961,14998,15170,16149,16173,16408,16414,16854,17096,17916,18753,19261,19264,19353,19354,20750,20963,21803,29875,56349,60533,76709,93695,192176,223601	Bst1,Runx1,Cd44,Cd9,Cebpb,Cfl1,Coro1a,Dab2,H2-Aa,H2-Ab1,H2-DMa,Ptpn6,Cd74,Il18,Itgal,Itgb2,Lgals3,Lyn,Myo1f,Prkcd,Sirpa,Ptprc,Rac1,Rac2,Spp1,Syk,Tgfb1,Iqgap1,Net1,Cd274,Arpc2,Gpnmb,Flna,Fam49b
1_Member	GO Biological Processes	GO:0050866	negative regulation of cell activation	-16.6179	-13.6988	21/203	12394,12505,12523,12527,12608,14130,14824,14960,14961,15170,16149,16854,17096,17289,18753,21803,22177,26362,60533,93695,246746	Runx1,Cd44,Cd84,Cd9,Cebpb,Fcgr2b,Grn,H2-Aa,H2-Ab1,Ptpn6,Cd74,Lgals3,Lyn,Mertk,Prkcd,Tgfb1,Tyrobp,Axl,Cd274,Gpnmb,Cd300lf
1_Member	GO Biological Processes	GO:0002521	leukocyte differentiation	-16.2875	-13.432	31/571	12047,12193,12306,12387,12394,12505,12606,12608,12978,14127,14960,14961,14998,15170,16149,16173,17096,17289,18733,19264,20375,20963,21803,22041,22177,24088,26362,71982,83433,210293,246746	Bcl2a1d,Zfp36l2,Anxa2,Ctnnb1,Runx1,Cd44,Cebpa,Cebpb,Csf1r,Fcer1g,H2-Aa,H2-Ab1,H2-DMa,Ptpn6,Cd74,Il18,Lyn,Mertk,Pirb,Ptprc,Spi1,Syk,Tgfb1,Trf,Tyrobp,Tlr2,Axl,Snx10,Trem2,Dock10,Cd300lf
1_Member	GO Biological Processes	GO:0050670	regulation of lymphocyte proliferation	-15.6988	-12.978	21/225	12182,12387,12505,12608,12721,14130,14960,14961,15170,16149,16173,16408,16854,17096,19264,19354,20963,21803,22177,60533,93695	Bst1,Ctnnb1,Cd44,Cebpb,Coro1a,Fcgr2b,H2-Aa,H2-Ab1,Ptpn6,Cd74,Il18,Itgal,Lgals3,Lyn,Ptprc,Rac2,Syk,Tgfb1,Tyrobp,Cd274,Gpnmb
1_Member	GO Biological Processes	GO:0002683	negative regulation of immune system process	-15.6564	-12.9499	28/473	12387,12394,12505,12514,12523,12608,14127,14130,14775,14824,14960,14961,15170,16149,16173,16854,17096,17289,19264,21803,22177,22350,26362,26904,60533,93695,110213,246746	Ctnnb1,Runx1,Cd44,Cd68,Cd84,Cebpb,Fcer1g,Fcgr2b,Gpx1,Grn,H2-Aa,H2-Ab1,Ptpn6,Cd74,Il18,Lgals3,Lyn,Mertk,Ptprc,Tgfb1,Tyrobp,Ezr,Axl,Sh2d1b1,Cd274,Gpnmb,Tmbim6,Cd300lf
1_Member	GO Biological Processes	GO:0032944	regulation of mononuclear cell proliferation	-15.6203	-12.9275	21/227	12182,12387,12505,12608,12721,14130,14960,14961,15170,16149,16173,16408,16854,17096,19264,19354,20963,21803,22177,60533,93695	Bst1,Ctnnb1,Cd44,Cebpb,Coro1a,Fcgr2b,H2-Aa,H2-Ab1,Ptpn6,Cd74,Il18,Itgal,Lgals3,Lyn,Ptprc,Rac2,Syk,Tgfb1,Tyrobp,Cd274,Gpnmb
1_Member	GO Biological Processes	GO:0070663	regulation of leukocyte proliferation	-15.2021	-12.5953	21/238	12182,12387,12505,12608,12721,14130,14960,14961,15170,16149,16173,16408,16854,17096,19264,19354,20963,21803,22177,60533,93695	Bst1,Ctnnb1,Cd44,Cebpb,Coro1a,Fcgr2b,H2-Aa,H2-Ab1,Ptpn6,Cd74,Il18,Itgal,Lgals3,Lyn,Ptprc,Rac2,Syk,Tgfb1,Tyrobp,Cd274,Gpnmb
1_Member	GO Biological Processes	GO:0042110	T cell activation	-15.1521	-12.567	28/495	12047,12193,12387,12394,12505,12608,12721,14127,14960,14961,14998,15170,16149,16173,16408,16411,16414,16854,17698,18826,19261,19264,19354,20963,21803,60533,93695,223601	Bcl2a1d,Zfp36l2,Ctnnb1,Runx1,Cd44,Cebpb,Coro1a,Fcer1g,H2-Aa,H2-Ab1,H2-DMa,Ptpn6,Cd74,Il18,Itgal,Itgax,Itgb2,Lgals3,Msn,Lcp1,Sirpa,Ptprc,Rac2,Syk,Tgfb1,Cd274,Gpnmb,Fam49b
1_Member	GO Biological Processes	GO:0002695	negative regulation of leukocyte activation	-15.1376	-12.563	19/182	12394,12505,12523,12608,14130,14824,14960,14961,15170,16149,16854,17096,17289,21803,22177,26362,60533,93695,246746	Runx1,Cd44,Cd84,Cebpb,Fcgr2b,Grn,H2-Aa,H2-Ab1,Ptpn6,Cd74,Lgals3,Lyn,Mertk,Tgfb1,Tyrobp,Axl,Cd274,Gpnmb,Cd300lf
1_Member	GO Biological Processes	GO:0045785	positive regulation of cell adhesion	-14.2297	-11.7642	25/412	12394,12505,12631,12721,13132,14960,14961,14998,15170,16149,16173,16408,16414,19261,19264,19353,20750,20963,21803,29875,56349,60533,76709,192176,223601	Runx1,Cd44,Cfl1,Coro1a,Dab2,H2-Aa,H2-Ab1,H2-DMa,Ptpn6,Cd74,Il18,Itgal,Itgb2,Sirpa,Ptprc,Rac1,Spp1,Syk,Tgfb1,Iqgap1,Net1,Cd274,Arpc2,Flna,Fam49b
1_Member	GO Biological Processes	GO:0042098	T cell proliferation	-14.1375	-11.6955	19/206	12387,12505,12608,12721,14960,14961,15170,16173,16408,16411,16414,16854,17698,19264,19354,20963,21803,60533,93695	Ctnnb1,Cd44,Cebpb,Coro1a,H2-Aa,H2-Ab1,Ptpn6,Il18,Itgal,Itgax,Itgb2,Lgals3,Msn,Ptprc,Rac2,Syk,Tgfb1,Cd274,Gpnmb
1_Member	GO Biological Processes	GO:0051249	regulation of lymphocyte activation	-13.8416	-11.4361	28/558	12182,12193,12387,12394,12505,12608,12721,14130,14960,14961,14998,15170,16149,16173,16408,16854,17096,17289,19261,19264,19354,20963,21803,22177,26362,60533,93695,223601	Bst1,Zfp36l2,Ctnnb1,Runx1,Cd44,Cebpb,Coro1a,Fcgr2b,H2-Aa,H2-Ab1,H2-DMa,Ptpn6,Cd74,Il18,Itgal,Lgals3,Lyn,Mertk,Sirpa,Ptprc,Rac2,Syk,Tgfb1,Tyrobp,Axl,Cd274,Gpnmb,Fam49b
1_Member	GO Biological Processes	GO:0007159	leukocyte cell-cell adhesion	-13.6767	-11.2984	22/319	12394,12505,12608,12721,14960,14961,14998,15170,16149,16173,16408,16414,16854,17698,19261,19264,19354,20963,21803,60533,93695,223601	Runx1,Cd44,Cebpb,Coro1a,H2-Aa,H2-Ab1,H2-DMa,Ptpn6,Cd74,Il18,Itgal,Itgb2,Lgals3,Msn,Sirpa,Ptprc,Rac2,Syk,Tgfb1,Cd274,Gpnmb,Fam49b
1_Member	GO Biological Processes	GO:0050867	positive regulation of cell activation	-13.1205	-10.8091	25/461	12182,12394,12606,12721,13032,14127,14191,14960,14961,14998,16149,16173,16408,16414,19261,19264,20963,21803,22177,22320,26362,56193,60533,83433,223601	Bst1,Runx1,Cebpa,Coro1a,Ctsc,Fcer1g,Fgr,H2-Aa,H2-Ab1,H2-DMa,Cd74,Il18,Itgal,Itgb2,Sirpa,Ptprc,Syk,Tgfb1,Tyrobp,Vamp8,Axl,Plek,Cd274,Trem2,Fam49b
1_Member	GO Biological Processes	GO:0050863	regulation of T cell activation	-12.9976	-10.7028	21/307	12387,12394,12505,12608,12721,14960,14961,14998,15170,16149,16173,16408,16854,19261,19264,19354,20963,21803,60533,93695,223601	Ctnnb1,Runx1,Cd44,Cebpb,Coro1a,H2-Aa,H2-Ab1,H2-DMa,Ptpn6,Cd74,Il18,Itgal,Lgals3,Sirpa,Ptprc,Rac2,Syk,Tgfb1,Cd274,Gpnmb,Fam49b
1_Member	GO Biological Processes	GO:0051250	negative regulation of lymphocyte activation	-12.8653	-10.5919	16/152	12394,12505,12608,14130,14960,14961,15170,16149,16854,17096,17289,21803,22177,26362,60533,93695	Runx1,Cd44,Cebpb,Fcgr2b,H2-Aa,H2-Ab1,Ptpn6,Cd74,Lgals3,Lyn,Mertk,Tgfb1,Tyrobp,Axl,Cd274,Gpnmb
1_Member	GO Biological Processes	GO:0022407	regulation of cell-cell adhesion	-12.7286	-10.4702	23/395	12394,12505,12527,12608,12721,14960,14961,14998,15170,16149,16173,16408,16414,16854,17096,18753,19261,19264,20963,21803,60533,93695,223601	Runx1,Cd44,Cd9,Cebpb,Coro1a,H2-Aa,H2-Ab1,H2-DMa,Ptpn6,Cd74,Il18,Itgal,Itgb2,Lgals3,Lyn,Prkcd,Sirpa,Ptprc,Syk,Tgfb1,Cd274,Gpnmb,Fam49b
1_Member	GO Biological Processes	GO:1903037	regulation of leukocyte cell-cell adhesion	-12.5439	-10.3191	20/287	12394,12505,12608,12721,14960,14961,14998,15170,16149,16173,16408,16414,16854,19261,19264,20963,21803,60533,93695,223601	Runx1,Cd44,Cebpb,Coro1a,H2-Aa,H2-Ab1,H2-DMa,Ptpn6,Cd74,Il18,Itgal,Itgb2,Lgals3,Sirpa,Ptprc,Syk,Tgfb1,Cd274,Gpnmb,Fam49b
1_Member	GO Biological Processes	GO:0002696	positive regulation of leukocyte activation	-12.5295	-10.3094	24/446	12182,12394,12606,12721,13032,14127,14191,14960,14961,14998,16149,16173,16408,16414,19261,19264,20963,21803,22177,22320,26362,60533,83433,223601	Bst1,Runx1,Cebpa,Coro1a,Ctsc,Fcer1g,Fgr,H2-Aa,H2-Ab1,H2-DMa,Cd74,Il18,Itgal,Itgb2,Sirpa,Ptprc,Syk,Tgfb1,Tyrobp,Vamp8,Axl,Cd274,Trem2,Fam49b
1_Member	GO Biological Processes	GO:0042129	regulation of T cell proliferation	-12.1039	-9.9667	16/170	12387,12505,12608,12721,14960,14961,15170,16173,16408,16854,19264,19354,20963,21803,60533,93695	Ctnnb1,Cd44,Cebpb,Coro1a,H2-Aa,H2-Ab1,Ptpn6,Il18,Itgal,Lgals3,Ptprc,Rac2,Syk,Tgfb1,Cd274,Gpnmb
1_Member	GO Biological Processes	GO:0098609	cell-cell adhesion	-11.8646	-9.74589	29/724	12387,12394,12505,12508,12527,12608,12721,14960,14961,14998,15170,16149,16173,16408,16411,16414,16854,17096,17698,18753,19261,19264,19354,20963,21803,56193,60533,93695,223601	Ctnnb1,Runx1,Cd44,Cd53,Cd9,Cebpb,Coro1a,H2-Aa,H2-Ab1,H2-DMa,Ptpn6,Cd74,Il18,Itgal,Itgax,Itgb2,Lgals3,Lyn,Msn,Prkcd,Sirpa,Ptprc,Rac2,Syk,Tgfb1,Plek,Cd274,Gpnmb,Fam49b
1_Member	GO Biological Processes	GO:1903039	positive regulation of leukocyte cell-cell adhesion	-10.9193	-8.90042	16/203	12394,12505,12721,14960,14961,14998,16149,16173,16408,16414,19261,19264,20963,21803,60533,223601	Runx1,Cd44,Coro1a,H2-Aa,H2-Ab1,H2-DMa,Cd74,Il18,Itgal,Itgb2,Sirpa,Ptprc,Syk,Tgfb1,Cd274,Fam49b
1_Member	GO Biological Processes	GO:1902105	regulation of leukocyte differentiation	-10.3172	-8.3697	18/297	12193,12387,12394,12505,12608,12978,14960,14998,15170,16149,16173,17096,19264,20963,21803,22177,26362,83433	Zfp36l2,Ctnnb1,Runx1,Cd44,Cebpb,Csf1r,H2-Aa,H2-DMa,Ptpn6,Cd74,Il18,Lyn,Ptprc,Syk,Tgfb1,Tyrobp,Axl,Trem2
1_Member	GO Biological Processes	GO:0032945	negative regulation of mononuclear cell proliferation	-10.0377	-8.12316	11/84	12505,12608,14130,14960,14961,15170,17096,21803,22177,60533,93695	Cd44,Cebpb,Fcgr2b,H2-Aa,H2-Ab1,Ptpn6,Lyn,Tgfb1,Tyrobp,Cd274,Gpnmb
1_Member	GO Biological Processes	GO:0050672	negative regulation of lymphocyte proliferation	-10.0377	-8.12316	11/84	12505,12608,14130,14960,14961,15170,17096,21803,22177,60533,93695	Cd44,Cebpb,Fcgr2b,H2-Aa,H2-Ab1,Ptpn6,Lyn,Tgfb1,Tyrobp,Cd274,Gpnmb
1_Member	GO Biological Processes	GO:0070664	negative regulation of leukocyte proliferation	-9.81369	-7.91683	11/88	12505,12608,14130,14960,14961,15170,17096,21803,22177,60533,93695	Cd44,Cebpb,Fcgr2b,H2-Aa,H2-Ab1,Ptpn6,Lyn,Tgfb1,Tyrobp,Cd274,Gpnmb
1_Member	GO Biological Processes	GO:0022409	positive regulation of cell-cell adhesion	-9.77425	-7.88386	16/242	12394,12505,12721,14960,14961,14998,16149,16173,16408,16414,19261,19264,20963,21803,60533,223601	Runx1,Cd44,Coro1a,H2-Aa,H2-Ab1,H2-DMa,Cd74,Il18,Itgal,Itgb2,Sirpa,Ptprc,Syk,Tgfb1,Cd274,Fam49b
1_Member	GO Biological Processes	GO:0050870	positive regulation of T cell activation	-9.31686	-7.46533	14/187	12394,12721,14960,14961,14998,16149,16173,16408,19261,19264,20963,21803,60533,223601	Runx1,Coro1a,H2-Aa,H2-Ab1,H2-DMa,Cd74,Il18,Itgal,Sirpa,Ptprc,Syk,Tgfb1,Cd274,Fam49b
1_Member	GO Biological Processes	GO:0030098	lymphocyte differentiation	-9.10492	-7.27439	19/398	12047,12193,12387,12394,12505,14127,14960,14961,14998,15170,16149,16173,17289,19264,20375,20963,21803,26362,210293	Bcl2a1d,Zfp36l2,Ctnnb1,Runx1,Cd44,Fcer1g,H2-Aa,H2-Ab1,H2-DMa,Ptpn6,Cd74,Il18,Mertk,Ptprc,Spi1,Syk,Tgfb1,Axl,Dock10
1_Member	GO Biological Processes	GO:1903706	regulation of hemopoiesis	-8.90832	-7.11527	19/409	12193,12387,12394,12505,12608,12978,14960,14998,15170,16149,16173,17096,19264,20375,20963,21803,22177,26362,83433	Zfp36l2,Ctnnb1,Runx1,Cd44,Cebpb,Csf1r,H2-Aa,H2-DMa,Ptpn6,Cd74,Il18,Lyn,Ptprc,Spi1,Syk,Tgfb1,Tyrobp,Axl,Trem2
1_Member	GO Biological Processes	GO:0007162	negative regulation of cell adhesion	-8.75776	-6.98476	16/284	12394,12505,12527,12608,12631,14960,14961,15170,16149,16854,17916,18753,19264,21803,60533,93695	Runx1,Cd44,Cd9,Cebpb,Cfl1,H2-Aa,H2-Ab1,Ptpn6,Cd74,Lgals3,Myo1f,Prkcd,Ptprc,Tgfb1,Cd274,Gpnmb
1_Member	GO Biological Processes	GO:0050868	negative regulation of T cell activation	-8.39103	-6.65703	11/119	12394,12505,12608,14960,14961,15170,16149,16854,21803,60533,93695	Runx1,Cd44,Cebpb,H2-Aa,H2-Ab1,Ptpn6,Cd74,Lgals3,Tgfb1,Cd274,Gpnmb
1_Member	GO Biological Processes	GO:0022408	negative regulation of cell-cell adhesion	-8.29466	-6.56953	13/187	12394,12505,12527,12608,14960,14961,15170,16149,16854,18753,21803,60533,93695	Runx1,Cd44,Cd9,Cebpb,H2-Aa,H2-Ab1,Ptpn6,Cd74,Lgals3,Prkcd,Tgfb1,Cd274,Gpnmb
1_Member	GO Biological Processes	GO:1903038	negative regulation of leukocyte cell-cell adhesion	-7.94936	-6.25116	11/131	12394,12505,12608,14960,14961,15170,16149,16854,21803,60533,93695	Runx1,Cd44,Cebpb,H2-Aa,H2-Ab1,Ptpn6,Cd74,Lgals3,Tgfb1,Cd274,Gpnmb
1_Member	GO Biological Processes	GO:1902107	positive regulation of leukocyte differentiation	-7.82759	-6.15084	12/168	12394,12978,14960,14998,16149,16173,19264,20963,21803,22177,26362,83433	Runx1,Csf1r,H2-Aa,H2-DMa,Cd74,Il18,Ptprc,Syk,Tgfb1,Tyrobp,Axl,Trem2
1_Member	GO Biological Processes	GO:0051251	positive regulation of lymphocyte activation	-7.54318	-5.8943	17/394	12182,12394,12721,14960,14961,14998,16149,16173,16408,19261,19264,20963,21803,22177,26362,60533,223601	Bst1,Runx1,Coro1a,H2-Aa,H2-Ab1,H2-DMa,Cd74,Il18,Itgal,Sirpa,Ptprc,Syk,Tgfb1,Tyrobp,Axl,Cd274,Fam49b
1_Member	GO Biological Processes	GO:0045619	regulation of lymphocyte differentiation	-7.36103	-5.72305	12/185	12193,12394,12505,14960,14998,15170,16149,16173,19264,20963,21803,26362	Zfp36l2,Runx1,Cd44,H2-Aa,H2-DMa,Ptpn6,Cd74,Il18,Ptprc,Syk,Tgfb1,Axl
1_Member	GO Biological Processes	GO:0008285	negative regulation of cell proliferation	-7.35246	-5.71805	22/681	12226,12387,12394,12505,12527,12606,12608,12978,13132,14130,14319,14960,14961,15170,16854,17096,21803,22177,24088,60533,65972,93695	Btg1,Ctnnb1,Runx1,Cd44,Cd9,Cebpa,Cebpb,Csf1r,Dab2,Fcgr2b,Fth1,H2-Aa,H2-Ab1,Ptpn6,Lgals3,Lyn,Tgfb1,Tyrobp,Tlr2,Cd274,Ifi30,Gpnmb
1_Member	GO Biological Processes	GO:0042130	negative regulation of T cell proliferation	-6.96807	-5.38068	8/70	12505,12608,14960,14961,15170,21803,60533,93695	Cd44,Cebpb,H2-Aa,H2-Ab1,Ptpn6,Tgfb1,Cd274,Gpnmb
1_Member	GO Biological Processes	GO:1903708	positive regulation of hemopoiesis	-6.8031	-5.23258	12/208	12394,12978,14960,14998,16149,16173,19264,20963,21803,22177,26362,83433	Runx1,Csf1r,H2-Aa,H2-DMa,Cd74,Il18,Ptprc,Syk,Tgfb1,Tyrobp,Axl,Trem2
1_Member	GO Biological Processes	GO:0045621	positive regulation of lymphocyte differentiation	-6.57101	-5.02536	9/108	12394,14960,14998,16149,16173,19264,20963,21803,26362	Runx1,H2-Aa,H2-DMa,Cd74,Il18,Ptprc,Syk,Tgfb1,Axl
1_Member	GO Biological Processes	GO:0030217	T cell differentiation	-6.38152	-4.85194	13/272	12047,12193,12387,12394,12505,14127,14960,14998,16149,16173,19264,20963,21803	Bcl2a1d,Zfp36l2,Ctnnb1,Runx1,Cd44,Fcer1g,H2-Aa,H2-DMa,Cd74,Il18,Ptprc,Syk,Tgfb1
1_Member	GO Biological Processes	GO:0045582	positive regulation of T cell differentiation	-5.93384	-4.45941	8/95	12394,14960,14998,16149,16173,19264,20963,21803	Runx1,H2-Aa,H2-DMa,Cd74,Il18,Ptprc,Syk,Tgfb1
1_Member	GO Biological Processes	GO:0046634	regulation of alpha-beta T cell activation	-5.54167	-4.10345	8/107	12394,12505,14961,16173,19264,20963,21803,60533	Runx1,Cd44,H2-Ab1,Il18,Ptprc,Syk,Tgfb1,Cd274
1_Member	GO Biological Processes	GO:0070665	positive regulation of leukocyte proliferation	-5.49325	-4.05804	9/145	12182,12721,16149,16173,16408,17096,19264,20963,60533	Bst1,Coro1a,Cd74,Il18,Itgal,Lyn,Ptprc,Syk,Cd274
1_Member	GO Biological Processes	GO:0045580	regulation of T cell differentiation	-5.30177	-3.88992	9/153	12394,12505,14960,14998,16149,16173,19264,20963,21803	Runx1,Cd44,H2-Aa,H2-DMa,Cd74,Il18,Ptprc,Syk,Tgfb1
1_Member	GO Biological Processes	GO:0046631	alpha-beta T cell activation	-5.14352	-3.75855	9/160	12394,12505,12608,14961,16173,19264,20963,21803,60533	Runx1,Cd44,Cebpb,H2-Ab1,Il18,Ptprc,Syk,Tgfb1,Cd274
1_Member	GO Biological Processes	GO:0046640	regulation of alpha-beta T cell proliferation	-4.90533	-3.54755	5/37	12505,16173,19264,20963,60533	Cd44,Il18,Ptprc,Syk,Cd274
1_Member	GO Biological Processes	GO:0050671	positive regulation of lymphocyte proliferation	-4.77056	-3.43061	8/136	12182,12721,16149,16173,16408,19264,20963,60533	Bst1,Coro1a,Cd74,Il18,Itgal,Ptprc,Syk,Cd274
1_Member	GO Biological Processes	GO:0032946	positive regulation of mononuclear cell proliferation	-4.72452	-3.39377	8/138	12182,12721,16149,16173,16408,19264,20963,60533	Bst1,Coro1a,Cd74,Il18,Itgal,Ptprc,Syk,Cd274
1_Member	GO Biological Processes	GO:0046633	alpha-beta T cell proliferation	-4.68152	-3.3587	5/41	12505,16173,19264,20963,60533	Cd44,Il18,Ptprc,Syk,Cd274
1_Member	GO Biological Processes	GO:0045058	T cell selection	-4.05508	-2.82985	5/55	14998,16149,19264,20963,21803	H2-DMa,Cd74,Ptprc,Syk,Tgfb1
1_Member	GO Biological Processes	GO:0042102	positive regulation of T cell proliferation	-3.79936	-2.60494	6/98	12721,16173,16408,19264,20963,60533	Coro1a,Il18,Itgal,Ptprc,Syk,Cd274
1_Member	GO Biological Processes	GO:0035710	CD4-positive, alpha-beta T cell activation	-3.70413	-2.52743	6/102	12394,12505,12608,16173,21803,60533	Runx1,Cd44,Cebpb,Il18,Tgfb1,Cd274
1_Member	GO Biological Processes	GO:2000514	regulation of CD4-positive, alpha-beta T cell activation	-3.67689	-2.50389	5/66	12394,12505,16173,21803,60533	Runx1,Cd44,Il18,Tgfb1,Cd274
1_Member	GO Biological Processes	GO:0046635	positive regulation of alpha-beta T cell activation	-3.58597	-2.42271	5/69	12394,14961,16173,19264,20963	Runx1,H2-Ab1,Il18,Ptprc,Syk
1_Member	GO Biological Processes	GO:0033077	T cell differentiation in thymus	-3.0538	-1.95248	5/90	12193,12387,14998,16149,19264	Zfp36l2,Ctnnb1,H2-DMa,Cd74,Ptprc
2_Summary	GO Biological Processes	GO:0002274	myeloid leukocyte activation	-23.4978	-19.601	27/217	11988,12273,12523,12606,13032,14127,14130,14131,14191,14824,16173,16414,17096,17916,18733,18753,19267,19354,20375,20963,21803,22177,22320,22631,24088,83433,246746,12721,16408,16854,18826,19264,26904,210293,17969,22388,11690,16172,19261,14678,56193,53378,20491,29875,12978,93695	Slc7a2,C5ar1,Cd84,Cebpa,Ctsc,Fcer1g,Fcgr2b,Fcgr3,Fgr,Grn,Il18,Itgb2,Lyn,Myo1f,Pirb,Prkcd,Ptpre,Rac2,Spi1,Syk,Tgfb1,Tyrobp,Vamp8,Ywhaz,Tlr2,Trem2,Cd300lf,Coro1a,Itgal,Lgals3,Lcp1,Ptprc,Sh2d1b1,Dock10,Ncf1,Wdr1,Alox5ap,Il17ra,Sirpa,Gnai2,Plek,Sdcbp,Sla,Iqgap1,Csf1r,Gpnmb
2_Member	GO Biological Processes	GO:0002274	myeloid leukocyte activation	-23.4978	-19.601	27/217	11988,12273,12523,12606,13032,14127,14130,14131,14191,14824,16173,16414,17096,17916,18733,18753,19267,19354,20375,20963,21803,22177,22320,22631,24088,83433,246746	Slc7a2,C5ar1,Cd84,Cebpa,Ctsc,Fcer1g,Fcgr2b,Fcgr3,Fgr,Grn,Il18,Itgb2,Lyn,Myo1f,Pirb,Prkcd,Ptpre,Rac2,Spi1,Syk,Tgfb1,Tyrobp,Vamp8,Ywhaz,Tlr2,Trem2,Cd300lf
2_Member	GO Biological Processes	GO:0002366	leukocyte activation involved in immune response	-15.1829	-12.5871	22/270	12523,12721,14127,14191,14824,16173,16408,16414,16854,17096,17916,18826,19264,19354,20963,21803,22177,22320,22631,26904,83433,210293	Cd84,Coro1a,Fcer1g,Fgr,Grn,Il18,Itgal,Itgb2,Lgals3,Lyn,Myo1f,Lcp1,Ptprc,Rac2,Syk,Tgfb1,Tyrobp,Vamp8,Ywhaz,Sh2d1b1,Trem2,Dock10
2_Member	GO Biological Processes	GO:0002263	cell activation involved in immune response	-15.0487	-12.504	22/274	12523,12721,14127,14191,14824,16173,16408,16414,16854,17096,17916,18826,19264,19354,20963,21803,22177,22320,22631,26904,83433,210293	Cd84,Coro1a,Fcer1g,Fgr,Grn,Il18,Itgal,Itgb2,Lgals3,Lyn,Myo1f,Lcp1,Ptprc,Rac2,Syk,Tgfb1,Tyrobp,Vamp8,Ywhaz,Sh2d1b1,Trem2,Dock10
2_Member	GO Biological Processes	GO:0002275	myeloid cell activation involved in immune response	-12.6672	-10.4138	13/85	12523,14127,14191,14824,16414,17096,17916,19354,20963,22177,22320,22631,83433	Cd84,Fcer1g,Fgr,Grn,Itgb2,Lyn,Myo1f,Rac2,Syk,Tyrobp,Vamp8,Ywhaz,Trem2
2_Member	GO Biological Processes	GO:0045576	mast cell activation	-12.2712	-10.1067	12/71	12523,14127,14130,14131,14191,17096,19267,19354,20963,22320,22631,246746	Cd84,Fcer1g,Fcgr2b,Fcgr3,Fgr,Lyn,Ptpre,Rac2,Syk,Vamp8,Ywhaz,Cd300lf
2_Member	GO Biological Processes	GO:0002444	myeloid leukocyte mediated immunity	-11.9041	-9.78174	13/97	12523,14127,14131,14191,16414,17096,17916,17969,19354,20963,22320,22388,22631	Cd84,Fcer1g,Fcgr3,Fgr,Itgb2,Lyn,Myo1f,Ncf1,Rac2,Syk,Vamp8,Wdr1,Ywhaz
2_Member	GO Biological Processes	GO:0043299	leukocyte degranulation	-10.9997	-8.97204	11/69	12523,12721,14127,14191,16414,17096,17916,19354,20963,22320,22631	Cd84,Coro1a,Fcer1g,Fgr,Itgb2,Lyn,Myo1f,Rac2,Syk,Vamp8,Ywhaz
2_Member	GO Biological Processes	GO:0033003	regulation of mast cell activation	-9.58787	-7.70595	9/50	12523,14127,14191,17096,19267,19354,20963,22320,246746	Cd84,Fcer1g,Fgr,Lyn,Ptpre,Rac2,Syk,Vamp8,Cd300lf
2_Member	GO Biological Processes	GO:0002532	production of molecular mediator involved in inflammatory response	-9.31038	-7.4608	10/74	11690,11988,14127,14824,16172,17096,19261,20963,22320,22631	Alox5ap,Slc7a2,Fcer1g,Grn,Il17ra,Lyn,Sirpa,Syk,Vamp8,Ywhaz
2_Member	GO Biological Processes	GO:0002886	regulation of myeloid leukocyte mediated immunity	-8.52775	-6.78165	9/65	12523,14127,14131,14191,16414,17096,19354,20963,22320	Cd84,Fcer1g,Fcgr3,Fgr,Itgb2,Lyn,Rac2,Syk,Vamp8
2_Member	GO Biological Processes	GO:0043303	mast cell degranulation	-8.29977	-6.5717	8/48	12523,14127,14191,17096,19354,20963,22320,22631	Cd84,Fcer1g,Fgr,Lyn,Rac2,Syk,Vamp8,Ywhaz
2_Member	GO Biological Processes	GO:0002279	mast cell activation involved in immune response	-8.22538	-6.50606	8/49	12523,14127,14191,17096,19354,20963,22320,22631	Cd84,Fcer1g,Fgr,Lyn,Rac2,Syk,Vamp8,Ywhaz
2_Member	GO Biological Processes	GO:0002448	mast cell mediated immunity	-8.22538	-6.50606	8/49	12523,14127,14191,17096,19354,20963,22320,22631	Cd84,Fcer1g,Fgr,Lyn,Rac2,Syk,Vamp8,Ywhaz
2_Member	GO Biological Processes	GO:0043300	regulation of leukocyte degranulation	-8.22538	-6.50606	8/49	12523,14127,14191,16414,17096,19354,20963,22320	Cd84,Fcer1g,Fgr,Itgb2,Lyn,Rac2,Syk,Vamp8
2_Member	GO Biological Processes	GO:0043304	regulation of mast cell degranulation	-7.90799	-6.21796	7/35	12523,14127,14191,17096,19354,20963,22320	Cd84,Fcer1g,Fgr,Lyn,Rac2,Syk,Vamp8
2_Member	GO Biological Processes	GO:0033006	regulation of mast cell activation involved in immune response	-7.81708	-6.14294	7/36	12523,14127,14191,17096,19354,20963,22320	Cd84,Fcer1g,Fgr,Lyn,Rac2,Syk,Vamp8
2_Member	GO Biological Processes	GO:0032418	lysosome localization	-6.73103	-5.16662	8/75	12523,14127,14191,17096,19354,20963,22320,22631	Cd84,Fcer1g,Fgr,Lyn,Rac2,Syk,Vamp8,Ywhaz
2_Member	GO Biological Processes	GO:0045055	regulated exocytosis	-6.68268	-5.12428	13/256	12523,12721,14127,14191,14678,16414,17096,17916,19354,20963,22320,22631,56193	Cd84,Coro1a,Fcer1g,Fgr,Gnai2,Itgb2,Lyn,Myo1f,Rac2,Syk,Vamp8,Ywhaz,Plek
2_Member	GO Biological Processes	GO:0002888	positive regulation of myeloid leukocyte mediated immunity	-5.75495	-4.30057	6/45	14127,14131,14191,16414,20963,22320	Fcer1g,Fcgr3,Fgr,Itgb2,Syk,Vamp8
2_Member	GO Biological Processes	GO:0006887	exocytosis	-5.55396	-4.11347	14/375	12523,12721,14127,14191,14678,16414,17096,17916,19354,20963,22320,22631,53378,56193	Cd84,Coro1a,Fcer1g,Fgr,Gnai2,Itgb2,Lyn,Myo1f,Rac2,Syk,Vamp8,Ywhaz,Sdcbp,Plek
2_Member	GO Biological Processes	GO:0043302	positive regulation of leukocyte degranulation	-5.29719	-3.88701	5/31	14127,14191,16414,20963,22320	Fcer1g,Fgr,Itgb2,Syk,Vamp8
2_Member	GO Biological Processes	GO:0038083	peptidyl-tyrosine autophosphorylation	-4.68152	-3.3587	5/41	14191,17096,20491,20963,29875	Fgr,Lyn,Sla,Syk,Iqgap1
2_Member	GO Biological Processes	GO:1903305	regulation of regulated secretory pathway	-4.61974	-3.31115	9/186	12523,14127,14191,14678,16414,17096,19354,20963,22320	Cd84,Fcer1g,Fgr,Gnai2,Itgb2,Lyn,Rac2,Syk,Vamp8
2_Member	GO Biological Processes	GO:0017157	regulation of exocytosis	-4.45284	-3.1677	10/244	12523,14127,14191,14678,16414,17096,19354,20963,22320,53378	Cd84,Fcer1g,Fgr,Gnai2,Itgb2,Lyn,Rac2,Syk,Vamp8,Sdcbp
2_Member	GO Biological Processes	GO:0015696	ammonium transport	-3.9747	-2.76179	7/131	14127,14131,16854,17096,20963,22320,22631	Fcer1g,Fcgr3,Lgals3,Lyn,Syk,Vamp8,Ywhaz
2_Member	GO Biological Processes	GO:0140029	exocytic process	-3.84867	-2.64904	6/96	14127,17096,20963,22320,22631,56193	Fcer1g,Lyn,Syk,Vamp8,Ywhaz,Plek
2_Member	GO Biological Processes	GO:1903307	positive regulation of regulated secretory pathway	-3.83927	-2.64052	5/61	14127,14191,16414,20963,22320	Fcer1g,Fgr,Itgb2,Syk,Vamp8
2_Member	GO Biological Processes	GO:0045921	positive regulation of exocytosis	-3.77514	-2.58372	6/99	14127,14191,16414,20963,22320,53378	Fcer1g,Fgr,Itgb2,Syk,Vamp8,Sdcbp
2_Member	GO Biological Processes	GO:0046777	protein autophosphorylation	-3.75403	-2.56941	9/241	12978,14191,17096,18753,19264,20491,20963,29875,93695	Csf1r,Fgr,Lyn,Prkcd,Ptprc,Sla,Syk,Iqgap1,Gpnmb
3_Summary	GO Biological Processes	GO:0001816	cytokine production	-22.6705	-19.0747	42/756	11433,11746,11770,12273,12394,12523,12608,12978,13057,13058,14127,14130,14131,14191,14433,15170,15516,16149,16172,16173,16956,17096,17289,18413,18753,19261,19264,19353,20963,21803,22177,22350,24088,26362,26904,29875,56620,60533,72043,83433,93695,223601,11307,13132,14678,16414,16854,20750,21416,22320,53378,18826,22166,22228,52163,54673,74117,76709,110213,192176,56193	Acp5,Anxa4,Fabp4,C5ar1,Runx1,Cd84,Cebpb,Csf1r,Cyba,Cybb,Fcer1g,Fcgr2b,Fcgr3,Fgr,Gapdh,Ptpn6,Hsp90ab1,Cd74,Il17ra,Il18,Lpl,Lyn,Mertk,Osm,Prkcd,Sirpa,Ptprc,Rac1,Syk,Tgfb1,Tyrobp,Ezr,Tlr2,Axl,Sh2d1b1,Iqgap1,Clec4n,Cd274,Sulf2,Trem2,Gpnmb,Fam49b,Abcg1,Dab2,Gnai2,Itgb2,Lgals3,Spp1,Tcf7l2,Vamp8,Sdcbp,Lcp1,Txn1,Ucp2,Camk1,Sh3glb1,Actr3,Arpc2,Tmbim6,Flna,Plek
3_Member	GO Biological Processes	GO:0001816	cytokine production	-22.6705	-19.0747	42/756	11433,11746,11770,12273,12394,12523,12608,12978,13057,13058,14127,14130,14131,14191,14433,15170,15516,16149,16172,16173,16956,17096,17289,18413,18753,19261,19264,19353,20963,21803,22177,22350,24088,26362,26904,29875,56620,60533,72043,83433,93695,223601	Acp5,Anxa4,Fabp4,C5ar1,Runx1,Cd84,Cebpb,Csf1r,Cyba,Cybb,Fcer1g,Fcgr2b,Fcgr3,Fgr,Gapdh,Ptpn6,Hsp90ab1,Cd74,Il17ra,Il18,Lpl,Lyn,Mertk,Osm,Prkcd,Sirpa,Ptprc,Rac1,Syk,Tgfb1,Tyrobp,Ezr,Tlr2,Axl,Sh2d1b1,Iqgap1,Clec4n,Cd274,Sulf2,Trem2,Gpnmb,Fam49b
3_Member	GO Biological Processes	GO:0001817	regulation of cytokine production	-22.4509	-18.952	40/680	11433,11746,12273,12394,12523,12608,12978,13057,13058,14127,14130,14131,14191,14433,15170,15516,16149,16172,16173,16956,17096,17289,18413,19261,19264,19353,20963,21803,22177,22350,24088,26362,26904,29875,56620,60533,72043,83433,93695,223601	Acp5,Anxa4,C5ar1,Runx1,Cd84,Cebpb,Csf1r,Cyba,Cybb,Fcer1g,Fcgr2b,Fcgr3,Fgr,Gapdh,Ptpn6,Hsp90ab1,Cd74,Il17ra,Il18,Lpl,Lyn,Mertk,Osm,Sirpa,Ptprc,Rac1,Syk,Tgfb1,Tyrobp,Ezr,Tlr2,Axl,Sh2d1b1,Iqgap1,Clec4n,Cd274,Sulf2,Trem2,Gpnmb,Fam49b
3_Member	GO Biological Processes	GO:0001819	positive regulation of cytokine production	-14.3121	-11.8302	26/449	12273,12394,12523,12608,12978,13057,13058,14127,14131,14191,14433,16149,16172,16173,16956,18413,19264,20963,21803,22177,24088,56620,60533,72043,83433,223601	C5ar1,Runx1,Cd84,Cebpb,Csf1r,Cyba,Cybb,Fcer1g,Fcgr3,Fgr,Gapdh,Cd74,Il17ra,Il18,Lpl,Osm,Ptprc,Syk,Tgfb1,Tyrobp,Tlr2,Clec4n,Cd274,Sulf2,Trem2,Fam49b
3_Member	GO Biological Processes	GO:0051047	positive regulation of secretion	-13.5652	-11.2061	27/527	11307,12394,12523,12978,13057,13132,14127,14191,14433,14678,16172,16414,16854,16956,18413,19353,20750,20963,21416,21803,22320,22350,24088,53378,56620,60533,83433	Abcg1,Runx1,Cd84,Csf1r,Cyba,Dab2,Fcer1g,Fgr,Gapdh,Gnai2,Il17ra,Itgb2,Lgals3,Lpl,Osm,Rac1,Spp1,Syk,Tcf7l2,Tgfb1,Vamp8,Ezr,Tlr2,Sdcbp,Clec4n,Cd274,Trem2
3_Member	GO Biological Processes	GO:1903532	positive regulation of secretion by cell	-12.8904	-10.6116	25/472	11307,12394,12523,12978,13132,14127,14191,14433,16172,16414,16854,16956,18413,19353,20750,20963,21416,21803,22320,22350,24088,53378,56620,60533,83433	Abcg1,Runx1,Cd84,Csf1r,Dab2,Fcer1g,Fgr,Gapdh,Il17ra,Itgb2,Lgals3,Lpl,Osm,Rac1,Spp1,Syk,Tcf7l2,Tgfb1,Vamp8,Ezr,Tlr2,Sdcbp,Clec4n,Cd274,Trem2
3_Member	GO Biological Processes	GO:0070201	regulation of establishment of protein localization	-12.4087	-10.2236	30/740	11307,11746,12523,12978,14191,14433,16172,16956,17096,18413,18753,18826,19353,20963,21416,21803,22166,22228,22320,22350,24088,52163,54673,56620,60533,74117,76709,83433,110213,192176	Abcg1,Anxa4,Cd84,Csf1r,Fgr,Gapdh,Il17ra,Lpl,Lyn,Osm,Prkcd,Lcp1,Rac1,Syk,Tcf7l2,Tgfb1,Txn1,Ucp2,Vamp8,Ezr,Tlr2,Camk1,Sh3glb1,Clec4n,Cd274,Actr3,Arpc2,Trem2,Tmbim6,Flna
3_Member	GO Biological Processes	GO:1904951	positive regulation of establishment of protein localization	-12.3632	-10.1824	24/454	11307,12523,12978,14191,14433,16172,16956,18413,18753,19353,20963,21416,21803,22320,22350,24088,52163,54673,56620,60533,74117,76709,83433,192176	Abcg1,Cd84,Csf1r,Fgr,Gapdh,Il17ra,Lpl,Osm,Prkcd,Rac1,Syk,Tcf7l2,Tgfb1,Vamp8,Ezr,Tlr2,Camk1,Sh3glb1,Clec4n,Cd274,Actr3,Arpc2,Trem2,Flna
3_Member	GO Biological Processes	GO:0090087	regulation of peptide transport	-12.2744	-10.1067	30/749	11307,11746,12523,12978,14191,14433,16149,16172,16956,17096,18413,18753,18826,19353,20963,21416,21803,22166,22228,22320,22350,24088,52163,56620,60533,74117,76709,83433,110213,192176	Abcg1,Anxa4,Cd84,Csf1r,Fgr,Gapdh,Cd74,Il17ra,Lpl,Lyn,Osm,Prkcd,Lcp1,Rac1,Syk,Tcf7l2,Tgfb1,Txn1,Ucp2,Vamp8,Ezr,Tlr2,Camk1,Clec4n,Cd274,Actr3,Arpc2,Trem2,Tmbim6,Flna
3_Member	GO Biological Processes	GO:0051223	regulation of protein transport	-12.1046	-9.9667	29/708	11307,11746,12523,12978,14191,14433,16172,16956,17096,18413,18753,18826,19353,20963,21416,21803,22166,22228,22320,22350,24088,52163,56620,60533,74117,76709,83433,110213,192176	Abcg1,Anxa4,Cd84,Csf1r,Fgr,Gapdh,Il17ra,Lpl,Lyn,Osm,Prkcd,Lcp1,Rac1,Syk,Tcf7l2,Tgfb1,Txn1,Ucp2,Vamp8,Ezr,Tlr2,Camk1,Clec4n,Cd274,Actr3,Arpc2,Trem2,Tmbim6,Flna
3_Member	GO Biological Processes	GO:0051222	positive regulation of protein transport	-11.8586	-9.74349	23/435	11307,12523,12978,14191,14433,16172,16956,18413,18753,19353,20963,21416,21803,22320,22350,24088,52163,56620,60533,74117,76709,83433,192176	Abcg1,Cd84,Csf1r,Fgr,Gapdh,Il17ra,Lpl,Osm,Prkcd,Rac1,Syk,Tcf7l2,Tgfb1,Vamp8,Ezr,Tlr2,Camk1,Clec4n,Cd274,Actr3,Arpc2,Trem2,Flna
3_Member	GO Biological Processes	GO:0050714	positive regulation of protein secretion	-10.1981	-8.26024	18/302	11307,12523,12978,14191,14433,16172,16956,18413,19353,20963,21416,21803,22320,22350,24088,56620,60533,83433	Abcg1,Cd84,Csf1r,Fgr,Gapdh,Il17ra,Lpl,Osm,Rac1,Syk,Tcf7l2,Tgfb1,Vamp8,Ezr,Tlr2,Clec4n,Cd274,Trem2
3_Member	GO Biological Processes	GO:0002791	regulation of peptide secretion	-10.1409	-8.21481	23/529	11307,11746,12523,12978,14191,14433,16149,16172,16956,17096,18413,19353,20963,21416,21803,22228,22320,22350,24088,56620,60533,83433,110213	Abcg1,Anxa4,Cd84,Csf1r,Fgr,Gapdh,Cd74,Il17ra,Lpl,Lyn,Osm,Rac1,Syk,Tcf7l2,Tgfb1,Ucp2,Vamp8,Ezr,Tlr2,Clec4n,Cd274,Trem2,Tmbim6
3_Member	GO Biological Processes	GO:0050708	regulation of protein secretion	-9.97735	-8.06726	22/490	11307,11746,12523,12978,14191,14433,16172,16956,17096,18413,19353,20963,21416,21803,22228,22320,22350,24088,56620,60533,83433,110213	Abcg1,Anxa4,Cd84,Csf1r,Fgr,Gapdh,Il17ra,Lpl,Lyn,Osm,Rac1,Syk,Tcf7l2,Tgfb1,Ucp2,Vamp8,Ezr,Tlr2,Clec4n,Cd274,Trem2,Tmbim6
3_Member	GO Biological Processes	GO:0002793	positive regulation of peptide secretion	-9.54979	-7.67618	18/331	11307,12523,12978,14191,14433,16172,16956,18413,19353,20963,21416,21803,22320,22350,24088,56620,60533,83433	Abcg1,Cd84,Csf1r,Fgr,Gapdh,Il17ra,Lpl,Osm,Rac1,Syk,Tcf7l2,Tgfb1,Vamp8,Ezr,Tlr2,Clec4n,Cd274,Trem2
3_Member	GO Biological Processes	GO:0002790	peptide secretion	-9.10243	-7.27376	24/652	11307,11746,12523,12978,14191,14433,16149,16172,16956,17096,18413,19353,20963,21416,21803,22228,22320,22350,24088,56193,56620,60533,83433,110213	Abcg1,Anxa4,Cd84,Csf1r,Fgr,Gapdh,Cd74,Il17ra,Lpl,Lyn,Osm,Rac1,Syk,Tcf7l2,Tgfb1,Ucp2,Vamp8,Ezr,Tlr2,Plek,Clec4n,Cd274,Trem2,Tmbim6
3_Member	GO Biological Processes	GO:0009306	protein secretion	-9.00244	-7.19725	23/605	11307,11746,12523,12978,14191,14433,16172,16956,17096,18413,19353,20963,21416,21803,22228,22320,22350,24088,56193,56620,60533,83433,110213	Abcg1,Anxa4,Cd84,Csf1r,Fgr,Gapdh,Il17ra,Lpl,Lyn,Osm,Rac1,Syk,Tcf7l2,Tgfb1,Ucp2,Vamp8,Ezr,Tlr2,Plek,Clec4n,Cd274,Trem2,Tmbim6
3_Member	GO Biological Processes	GO:0050707	regulation of cytokine secretion	-8.57816	-6.82588	14/213	11746,12523,12978,14191,14433,16172,16956,17096,18413,20963,22350,24088,56620,60533	Anxa4,Cd84,Csf1r,Fgr,Gapdh,Il17ra,Lpl,Lyn,Osm,Syk,Ezr,Tlr2,Clec4n,Cd274
3_Member	GO Biological Processes	GO:0050663	cytokine secretion	-7.8227	-6.14725	14/244	11746,12523,12978,14191,14433,16172,16956,17096,18413,20963,22350,24088,56620,60533	Anxa4,Cd84,Csf1r,Fgr,Gapdh,Il17ra,Lpl,Lyn,Osm,Syk,Ezr,Tlr2,Clec4n,Cd274
3_Member	GO Biological Processes	GO:0050715	positive regulation of cytokine secretion	-7.33626	-5.70658	11/150	12523,12978,14191,14433,16172,16956,18413,20963,24088,56620,60533	Cd84,Csf1r,Fgr,Gapdh,Il17ra,Lpl,Osm,Syk,Tlr2,Clec4n,Cd274
4_Summary	GO Biological Processes	GO:0006954	inflammatory response	-20.2641	-16.8444	38/691	11433,11690,11770,11988,12182,12273,12505,12514,12606,12608,12978,13032,13040,13057,13058,14127,14130,14131,14775,14824,16172,16173,16414,16956,17096,17969,18413,19261,20305,20963,21803,22177,22320,22631,24088,26362,76192,83433,12306,12523,12527,16149,18753,19353,19354,56193,14191,17916,26904,246746	Acp5,Alox5ap,Fabp4,Slc7a2,Bst1,C5ar1,Cd44,Cd68,Cebpa,Cebpb,Csf1r,Ctsc,Ctss,Cyba,Cybb,Fcer1g,Fcgr2b,Fcgr3,Gpx1,Grn,Il17ra,Il18,Itgb2,Lpl,Lyn,Ncf1,Osm,Sirpa,Ccl6,Syk,Tgfb1,Tyrobp,Vamp8,Ywhaz,Tlr2,Axl,Abhd12,Trem2,Anxa2,Cd84,Cd9,Cd74,Prkcd,Rac1,Rac2,Plek,Fgr,Myo1f,Sh2d1b1,Cd300lf
4_Member	GO Biological Processes	GO:0006954	inflammatory response	-20.2641	-16.8444	38/691	11433,11690,11770,11988,12182,12273,12505,12514,12606,12608,12978,13032,13040,13057,13058,14127,14130,14131,14775,14824,16172,16173,16414,16956,17096,17969,18413,19261,20305,20963,21803,22177,22320,22631,24088,26362,76192,83433	Acp5,Alox5ap,Fabp4,Slc7a2,Bst1,C5ar1,Cd44,Cd68,Cebpa,Cebpb,Csf1r,Ctsc,Ctss,Cyba,Cybb,Fcer1g,Fcgr2b,Fcgr3,Gpx1,Grn,Il17ra,Il18,Itgb2,Lpl,Lyn,Ncf1,Osm,Sirpa,Ccl6,Syk,Tgfb1,Tyrobp,Vamp8,Ywhaz,Tlr2,Axl,Abhd12,Trem2
4_Member	GO Biological Processes	GO:0032101	regulation of response to external stimulus	-16.8655	-13.8981	36/771	11433,11690,11770,11988,12182,12273,12306,12505,12523,12527,12606,12608,13032,13040,13057,14127,14130,14131,14775,14824,16149,16172,16956,17096,18413,18753,19261,19353,19354,20963,21803,22320,24088,56193,76192,83433	Acp5,Alox5ap,Fabp4,Slc7a2,Bst1,C5ar1,Anxa2,Cd44,Cd84,Cd9,Cebpa,Cebpb,Ctsc,Ctss,Cyba,Fcer1g,Fcgr2b,Fcgr3,Gpx1,Grn,Cd74,Il17ra,Lpl,Lyn,Osm,Prkcd,Sirpa,Rac1,Rac2,Syk,Tgfb1,Vamp8,Tlr2,Plek,Abhd12,Trem2
4_Member	GO Biological Processes	GO:0050727	regulation of inflammatory response	-14.7354	-12.2003	24/354	11433,11690,11770,11988,12182,12505,12606,12608,13032,13040,14127,14130,14131,14775,14824,16172,16956,17096,18413,19261,22320,24088,76192,83433	Acp5,Alox5ap,Fabp4,Slc7a2,Bst1,Cd44,Cebpa,Cebpb,Ctsc,Ctss,Fcer1g,Fcgr2b,Fcgr3,Gpx1,Grn,Il17ra,Lpl,Lyn,Osm,Sirpa,Vamp8,Tlr2,Abhd12,Trem2
4_Member	GO Biological Processes	GO:0031347	regulation of defense response	-14.0489	-11.6145	30/640	11433,11690,11770,11988,12182,12505,12606,12608,13032,13040,13057,14127,14130,14131,14191,14775,14824,16149,16172,16956,17096,17916,18413,19261,22320,24088,26904,76192,83433,246746	Acp5,Alox5ap,Fabp4,Slc7a2,Bst1,Cd44,Cebpa,Cebpb,Ctsc,Ctss,Cyba,Fcer1g,Fcgr2b,Fcgr3,Fgr,Gpx1,Grn,Cd74,Il17ra,Lpl,Lyn,Myo1f,Osm,Sirpa,Vamp8,Tlr2,Sh2d1b1,Abhd12,Trem2,Cd300lf
4_Member	GO Biological Processes	GO:0032103	positive regulation of response to external stimulus	-12.8604	-10.5919	21/312	11690,11770,12273,12606,12608,13032,13040,13057,14127,14131,14824,16149,16172,16956,18413,19353,19354,21803,22320,24088,83433	Alox5ap,Fabp4,C5ar1,Cebpa,Cebpb,Ctsc,Ctss,Cyba,Fcer1g,Fcgr3,Grn,Cd74,Il17ra,Lpl,Osm,Rac1,Rac2,Tgfb1,Vamp8,Tlr2,Trem2
4_Member	GO Biological Processes	GO:0050729	positive regulation of inflammatory response	-12.1115	-9.9667	15/142	11690,11770,12606,12608,13032,13040,14127,14131,14824,16172,16956,18413,22320,24088,83433	Alox5ap,Fabp4,Cebpa,Cebpb,Ctsc,Ctss,Fcer1g,Fcgr3,Grn,Il17ra,Lpl,Osm,Vamp8,Tlr2,Trem2
4_Member	GO Biological Processes	GO:0031349	positive regulation of defense response	-10.522	-8.55708	20/370	11690,11770,12606,12608,13032,13040,13057,14127,14131,14824,16149,16172,16956,17096,18413,22320,24088,26904,83433,246746	Alox5ap,Fabp4,Cebpa,Cebpb,Ctsc,Ctss,Cyba,Fcer1g,Fcgr3,Grn,Cd74,Il17ra,Lpl,Lyn,Osm,Vamp8,Tlr2,Sh2d1b1,Trem2,Cd300lf
5_Summary	GO Biological Processes	GO:0002443	leukocyte mediated immunity	-17.7006	-14.4806	31/509	12523,12721,13032,13036,14127,14130,14131,14191,14961,14964,14972,14998,15170,16149,16173,16414,17096,17916,17969,18733,18753,19264,19354,20963,21803,22320,22388,22631,24088,26904,223601,12505,14960,14969,14999,56620,60533,14824,16854,110213,14433,15516,22177,12047,12273,13057,22350,246746	Cd84,Coro1a,Ctsc,Ctsh,Fcer1g,Fcgr2b,Fcgr3,Fgr,H2-Ab1,H2-D1,H2-K1,H2-DMa,Ptpn6,Cd74,Il18,Itgb2,Lyn,Myo1f,Ncf1,Pirb,Prkcd,Ptprc,Rac2,Syk,Tgfb1,Vamp8,Wdr1,Ywhaz,Tlr2,Sh2d1b1,Fam49b,Cd44,H2-Aa,H2-Eb1,H2-DMb1,Clec4n,Cd274,Grn,Lgals3,Tmbim6,Gapdh,Hsp90ab1,Tyrobp,Bcl2a1d,C5ar1,Cyba,Ezr,Cd300lf
5_Member	GO Biological Processes	GO:0002443	leukocyte mediated immunity	-17.7006	-14.4806	31/509	12523,12721,13032,13036,14127,14130,14131,14191,14961,14964,14972,14998,15170,16149,16173,16414,17096,17916,17969,18733,18753,19264,19354,20963,21803,22320,22388,22631,24088,26904,223601	Cd84,Coro1a,Ctsc,Ctsh,Fcer1g,Fcgr2b,Fcgr3,Fgr,H2-Ab1,H2-D1,H2-K1,H2-DMa,Ptpn6,Cd74,Il18,Itgb2,Lyn,Myo1f,Ncf1,Pirb,Prkcd,Ptprc,Rac2,Syk,Tgfb1,Vamp8,Wdr1,Ywhaz,Tlr2,Sh2d1b1,Fam49b
5_Member	GO Biological Processes	GO:0002703	regulation of leukocyte mediated immunity	-12.5754	-10.346	19/251	12523,14127,14130,14131,14191,14964,14972,15170,16173,16414,17096,19264,19354,20963,21803,22320,24088,26904,223601	Cd84,Fcer1g,Fcgr2b,Fcgr3,Fgr,H2-D1,H2-K1,Ptpn6,Il18,Itgb2,Lyn,Ptprc,Rac2,Syk,Tgfb1,Vamp8,Tlr2,Sh2d1b1,Fam49b
5_Member	GO Biological Processes	GO:0002250	adaptive immune response	-12.4652	-10.2661	27/586	12505,12523,13032,13036,14127,14130,14131,14960,14961,14964,14969,14972,14998,14999,15170,16149,16173,17096,18733,18753,19264,20963,21803,26904,56620,60533,223601	Cd44,Cd84,Ctsc,Ctsh,Fcer1g,Fcgr2b,Fcgr3,H2-Aa,H2-Ab1,H2-D1,H2-Eb1,H2-K1,H2-DMa,H2-DMb1,Ptpn6,Cd74,Il18,Lyn,Pirb,Prkcd,Ptprc,Syk,Tgfb1,Sh2d1b1,Clec4n,Cd274,Fam49b
5_Member	GO Biological Processes	GO:0002697	regulation of immune effector process	-12.1307	-9.97418	23/422	12523,14127,14130,14131,14191,14824,14964,14972,15170,16149,16173,16414,16854,17096,19264,19354,20963,21803,22320,24088,26904,110213,223601	Cd84,Fcer1g,Fcgr2b,Fcgr3,Fgr,Grn,H2-D1,H2-K1,Ptpn6,Cd74,Il18,Itgb2,Lgals3,Lyn,Ptprc,Rac2,Syk,Tgfb1,Vamp8,Tlr2,Sh2d1b1,Tmbim6,Fam49b
5_Member	GO Biological Processes	GO:0001906	cell killing	-11.7566	-9.65559	16/179	12721,13032,13036,14131,14433,14964,14972,15170,15516,16173,17969,19264,20963,22177,26904,223601	Coro1a,Ctsc,Ctsh,Fcgr3,Gapdh,H2-D1,H2-K1,Ptpn6,Hsp90ab1,Il18,Ncf1,Ptprc,Syk,Tyrobp,Sh2d1b1,Fam49b
5_Member	GO Biological Processes	GO:0002699	positive regulation of immune effector process	-11.3058	-9.2509	18/259	12523,14127,14131,14191,14964,14972,16149,16173,16414,17096,19264,19354,20963,21803,22320,24088,26904,223601	Cd84,Fcer1g,Fcgr3,Fgr,H2-D1,H2-K1,Cd74,Il18,Itgb2,Lyn,Ptprc,Rac2,Syk,Tgfb1,Vamp8,Tlr2,Sh2d1b1,Fam49b
5_Member	GO Biological Processes	GO:0050778	positive regulation of immune response	-10.7757	-8.77645	28/747	12047,12273,12505,13057,14127,14130,14131,14191,14961,14964,14972,14998,15170,16149,16173,16414,16854,17096,19264,20963,21803,22320,22350,24088,26904,60533,223601,246746	Bcl2a1d,C5ar1,Cd44,Cyba,Fcer1g,Fcgr2b,Fcgr3,Fgr,H2-Ab1,H2-D1,H2-K1,H2-DMa,Ptpn6,Cd74,Il18,Itgb2,Lgals3,Lyn,Ptprc,Syk,Tgfb1,Vamp8,Ezr,Tlr2,Sh2d1b1,Cd274,Fam49b,Cd300lf
5_Member	GO Biological Processes	GO:0001909	leukocyte mediated cytotoxicity	-9.8098	-7.91511	13/141	12721,13032,13036,14131,14964,14972,15170,16173,17969,19264,22177,26904,223601	Coro1a,Ctsc,Ctsh,Fcgr3,H2-D1,H2-K1,Ptpn6,Il18,Ncf1,Ptprc,Tyrobp,Sh2d1b1,Fam49b
5_Member	GO Biological Processes	GO:0002819	regulation of adaptive immune response	-9.71912	-7.83298	15/208	12505,14127,14130,14131,14961,14964,14972,14998,15170,16149,16173,19264,21803,60533,223601	Cd44,Fcer1g,Fcgr2b,Fcgr3,H2-Ab1,H2-D1,H2-K1,H2-DMa,Ptpn6,Cd74,Il18,Ptprc,Tgfb1,Cd274,Fam49b
5_Member	GO Biological Processes	GO:0002821	positive regulation of adaptive immune response	-9.58254	-7.70272	13/147	12505,14127,14131,14961,14964,14972,14998,16149,16173,19264,21803,60533,223601	Cd44,Fcer1g,Fcgr3,H2-Ab1,H2-D1,H2-K1,H2-DMa,Cd74,Il18,Ptprc,Tgfb1,Cd274,Fam49b
5_Member	GO Biological Processes	GO:0002705	positive regulation of leukocyte mediated immunity	-8.61502	-6.85804	13/176	14127,14131,14191,14964,14972,16173,16414,19264,20963,21803,22320,26904,223601	Fcer1g,Fcgr3,Fgr,H2-D1,H2-K1,Il18,Itgb2,Ptprc,Syk,Tgfb1,Vamp8,Sh2d1b1,Fam49b
5_Member	GO Biological Processes	GO:0002449	lymphocyte mediated immunity	-8.59995	-6.84455	19/427	12721,13032,13036,14127,14130,14131,14961,14964,14972,14998,15170,16149,16173,18733,18753,19264,21803,26904,223601	Coro1a,Ctsc,Ctsh,Fcer1g,Fcgr2b,Fcgr3,H2-Ab1,H2-D1,H2-K1,H2-DMa,Ptpn6,Cd74,Il18,Pirb,Prkcd,Ptprc,Tgfb1,Sh2d1b1,Fam49b
5_Member	GO Biological Processes	GO:0002822	regulation of adaptive immune response based on somatic recombination of immune receptors built from	-8.15611	-6.4411	13/192	14127,14130,14131,14961,14964,14972,14998,15170,16173,19264,21803,60533,223601	Fcer1g,Fcgr2b,Fcgr3,H2-Ab1,H2-D1,H2-K1,H2-DMa,Ptpn6,Il18,Ptprc,Tgfb1,Cd274,Fam49b
5_Member	GO Biological Processes	GO:0002824	positive regulation of adaptive immune response based on somatic recombination of immune receptors b	-7.64716	-5.98457	11/140	14127,14131,14961,14964,14972,14998,16173,19264,21803,60533,223601	Fcer1g,Fcgr3,H2-Ab1,H2-D1,H2-K1,H2-DMa,Il18,Ptprc,Tgfb1,Cd274,Fam49b
5_Member	GO Biological Processes	GO:0002460	adaptive immune response based on somatic recombination of immune receptors built from immunoglobuli	-7.54655	-5.89521	18/444	13032,13036,14127,14130,14131,14961,14964,14972,14998,15170,16149,16173,18733,18753,19264,21803,60533,223601	Ctsc,Ctsh,Fcer1g,Fcgr2b,Fcgr3,H2-Ab1,H2-D1,H2-K1,H2-DMa,Ptpn6,Cd74,Il18,Pirb,Prkcd,Ptprc,Tgfb1,Cd274,Fam49b
5_Member	GO Biological Processes	GO:0002706	regulation of lymphocyte mediated immunity	-6.16041	-4.65625	11/196	14127,14130,14131,14964,14972,15170,16173,19264,21803,26904,223601	Fcer1g,Fcgr2b,Fcgr3,H2-D1,H2-K1,Ptpn6,Il18,Ptprc,Tgfb1,Sh2d1b1,Fam49b
5_Member	GO Biological Processes	GO:0031341	regulation of cell killing	-5.8596	-4.3933	9/131	14433,14964,14972,15516,19264,20963,22177,26904,223601	Gapdh,H2-D1,H2-K1,Hsp90ab1,Ptprc,Syk,Tyrobp,Sh2d1b1,Fam49b
5_Member	GO Biological Processes	GO:0031343	positive regulation of cell killing	-5.76397	-4.30487	8/100	14433,14964,14972,19264,20963,22177,26904,223601	Gapdh,H2-D1,H2-K1,Ptprc,Syk,Tyrobp,Sh2d1b1,Fam49b
5_Member	GO Biological Processes	GO:0002708	positive regulation of lymphocyte mediated immunity	-5.51804	-4.08208	9/144	14127,14131,14964,14972,16173,19264,21803,26904,223601	Fcer1g,Fcgr3,H2-D1,H2-K1,Il18,Ptprc,Tgfb1,Sh2d1b1,Fam49b
5_Member	GO Biological Processes	GO:0019724	B cell mediated immunity	-4.92877	-3.56847	11/263	14127,14130,14131,14961,14998,15170,16149,18733,18753,19264,21803	Fcer1g,Fcgr2b,Fcgr3,H2-Ab1,H2-DMa,Ptpn6,Cd74,Pirb,Prkcd,Ptprc,Tgfb1
5_Member	GO Biological Processes	GO:0002712	regulation of B cell mediated immunity	-4.8867	-3.53204	6/63	14127,14130,14131,15170,19264,21803	Fcer1g,Fcgr2b,Fcgr3,Ptpn6,Ptprc,Tgfb1
5_Member	GO Biological Processes	GO:0002889	regulation of immunoglobulin mediated immune response	-4.8867	-3.53204	6/63	14127,14130,14131,15170,19264,21803	Fcer1g,Fcgr2b,Fcgr3,Ptpn6,Ptprc,Tgfb1
5_Member	GO Biological Processes	GO:0001913	T cell mediated cytotoxicity	-4.41739	-3.13649	6/76	13032,13036,14964,14972,19264,223601	Ctsc,Ctsh,H2-D1,H2-K1,Ptprc,Fam49b
5_Member	GO Biological Processes	GO:0016064	immunoglobulin mediated immune response	-4.23466	-2.98076	10/259	14127,14130,14131,14961,14998,15170,16149,18753,19264,21803	Fcer1g,Fcgr2b,Fcgr3,H2-Ab1,H2-DMa,Ptpn6,Cd74,Prkcd,Ptprc,Tgfb1
5_Member	GO Biological Processes	GO:0001912	positive regulation of leukocyte mediated cytotoxicity	-4.1142	-2.87916	6/86	14964,14972,19264,22177,26904,223601	H2-D1,H2-K1,Ptprc,Tyrobp,Sh2d1b1,Fam49b
5_Member	GO Biological Processes	GO:0002456	T cell mediated immunity	-3.81414	-2.61756	7/139	13032,13036,14964,14972,16173,19264,223601	Ctsc,Ctsh,H2-D1,H2-K1,Il18,Ptprc,Fam49b
5_Member	GO Biological Processes	GO:0001910	regulation of leukocyte mediated cytotoxicity	-3.54742	-2.38776	6/109	14964,14972,19264,22177,26904,223601	H2-D1,H2-K1,Ptprc,Tyrobp,Sh2d1b1,Fam49b
5_Member	GO Biological Processes	GO:0002711	positive regulation of T cell mediated immunity	-3.5278	-2.3721	5/71	14964,14972,16173,19264,223601	H2-D1,H2-K1,Il18,Ptprc,Fam49b
5_Member	GO Biological Processes	GO:0002709	regulation of T cell mediated immunity	-2.94804	-1.85737	5/95	14964,14972,16173,19264,223601	H2-D1,H2-K1,Il18,Ptprc,Fam49b
6_Summary	GO Biological Processes	GO:0040017	positive regulation of locomotion	-17.6784	-14.4806	33/593	12273,12631,12721,12978,13036,13132,13367,14191,14678,14824,16149,16173,16411,16854,17096,17916,18643,19241,19264,19353,19354,21803,22041,24088,29875,53378,60533,74117,75608,76709,83433,93695,192176	C5ar1,Cfl1,Coro1a,Csf1r,Ctsh,Dab2,Diaph1,Fgr,Gnai2,Grn,Cd74,Il18,Itgax,Lgals3,Lyn,Myo1f,Pfn1,Tmsb4x,Ptprc,Rac1,Rac2,Tgfb1,Trf,Tlr2,Iqgap1,Sdcbp,Cd274,Actr3,Chmp4b,Arpc2,Trem2,Gpnmb,Flna
6_Member	GO Biological Processes	GO:0040017	positive regulation of locomotion	-17.6784	-14.4806	33/593	12273,12631,12721,12978,13036,13132,13367,14191,14678,14824,16149,16173,16411,16854,17096,17916,18643,19241,19264,19353,19354,21803,22041,24088,29875,53378,60533,74117,75608,76709,83433,93695,192176	C5ar1,Cfl1,Coro1a,Csf1r,Ctsh,Dab2,Diaph1,Fgr,Gnai2,Grn,Cd74,Il18,Itgax,Lgals3,Lyn,Myo1f,Pfn1,Tmsb4x,Ptprc,Rac1,Rac2,Tgfb1,Trf,Tlr2,Iqgap1,Sdcbp,Cd274,Actr3,Chmp4b,Arpc2,Trem2,Gpnmb,Flna
6_Member	GO Biological Processes	GO:2000147	positive regulation of cell motility	-17.4453	-14.2888	32/561	12273,12631,12721,12978,13036,13132,13367,14191,14678,14824,16149,16173,16411,16854,17096,17916,18643,19241,19264,19353,19354,21803,22041,24088,29875,53378,60533,74117,76709,83433,93695,192176	C5ar1,Cfl1,Coro1a,Csf1r,Ctsh,Dab2,Diaph1,Fgr,Gnai2,Grn,Cd74,Il18,Itgax,Lgals3,Lyn,Myo1f,Pfn1,Tmsb4x,Ptprc,Rac1,Rac2,Tgfb1,Trf,Tlr2,Iqgap1,Sdcbp,Cd274,Actr3,Arpc2,Trem2,Gpnmb,Flna
6_Member	GO Biological Processes	GO:0051272	positive regulation of cellular component movement	-17.024	-14.0302	32/580	12273,12631,12721,12978,13036,13132,13367,14191,14678,14824,16149,16173,16411,16854,17096,17916,18643,19241,19264,19353,19354,21803,22041,24088,29875,53378,60533,74117,76709,83433,93695,192176	C5ar1,Cfl1,Coro1a,Csf1r,Ctsh,Dab2,Diaph1,Fgr,Gnai2,Grn,Cd74,Il18,Itgax,Lgals3,Lyn,Myo1f,Pfn1,Tmsb4x,Ptprc,Rac1,Rac2,Tgfb1,Trf,Tlr2,Iqgap1,Sdcbp,Cd274,Actr3,Arpc2,Trem2,Gpnmb,Flna
6_Member	GO Biological Processes	GO:0030335	positive regulation of cell migration	-16.0498	-13.2398	30/539	12273,12721,12978,13036,13132,13367,14191,14678,14824,16149,16173,16411,16854,17096,17916,18643,19241,19264,19353,19354,21803,24088,29875,53378,60533,74117,76709,83433,93695,192176	C5ar1,Coro1a,Csf1r,Ctsh,Dab2,Diaph1,Fgr,Gnai2,Grn,Cd74,Il18,Itgax,Lgals3,Lyn,Myo1f,Pfn1,Tmsb4x,Ptprc,Rac1,Rac2,Tgfb1,Tlr2,Iqgap1,Sdcbp,Cd274,Actr3,Arpc2,Trem2,Gpnmb,Flna
7_Summary	GO Biological Processes	GO:0030036	actin cytoskeleton organization	-17.1155	-14.0693	34/664	11857,11867,12182,12332,12343,12631,12721,12978,13367,14026,14191,14245,17916,18643,18753,18826,19241,19261,19353,19354,21803,22041,22177,22350,22388,24088,53378,56193,66713,67771,72042,74117,76709,192176,12387,20393,75608,12606,17698,20963,54673,12306,15516,22352,14824,18793,53860,83433,29875,14775,18413,20375,13040,22320	Arhgdib,Arpc1b,Bst1,Capg,Capza2,Cfl1,Coro1a,Csf1r,Diaph1,Evl,Fgr,Lpin1,Myo1f,Pfn1,Prkcd,Lcp1,Tmsb4x,Sirpa,Rac1,Rac2,Tgfb1,Trf,Tyrobp,Ezr,Wdr1,Tlr2,Sdcbp,Plek,Actr2,Arpc5,Cotl1,Actr3,Arpc2,Flna,Ctnnb1,Sgk1,Chmp4b,Cebpa,Msn,Syk,Sh3glb1,Anxa2,Hsp90ab1,Vim,Grn,Plaur,Sept9,Trem2,Iqgap1,Gpx1,Osm,Spi1,Ctss,Vamp8
7_Member	GO Biological Processes	GO:0030036	actin cytoskeleton organization	-17.1155	-14.0693	34/664	11857,11867,12182,12332,12343,12631,12721,12978,13367,14026,14191,14245,17916,18643,18753,18826,19241,19261,19353,19354,21803,22041,22177,22350,22388,24088,53378,56193,66713,67771,72042,74117,76709,192176	Arhgdib,Arpc1b,Bst1,Capg,Capza2,Cfl1,Coro1a,Csf1r,Diaph1,Evl,Fgr,Lpin1,Myo1f,Pfn1,Prkcd,Lcp1,Tmsb4x,Sirpa,Rac1,Rac2,Tgfb1,Trf,Tyrobp,Ezr,Wdr1,Tlr2,Sdcbp,Plek,Actr2,Arpc5,Cotl1,Actr3,Arpc2,Flna
7_Member	GO Biological Processes	GO:0032956	regulation of actin cytoskeleton organization	-16.0219	-13.2398	25/345	11857,11867,12182,12332,12343,12631,12721,12978,14026,14191,17916,18643,18753,19241,19353,21803,22388,24088,56193,66713,67771,72042,74117,76709,192176	Arhgdib,Arpc1b,Bst1,Capg,Capza2,Cfl1,Coro1a,Csf1r,Evl,Fgr,Myo1f,Pfn1,Prkcd,Tmsb4x,Rac1,Tgfb1,Wdr1,Tlr2,Plek,Actr2,Arpc5,Cotl1,Actr3,Arpc2,Flna
7_Member	GO Biological Processes	GO:0030029	actin filament-based process	-15.5711	-12.9047	34/747	11857,11867,12182,12332,12343,12631,12721,12978,13367,14026,14191,14245,17916,18643,18753,18826,19241,19261,19353,19354,21803,22041,22177,22350,22388,24088,53378,56193,66713,67771,72042,74117,76709,192176	Arhgdib,Arpc1b,Bst1,Capg,Capza2,Cfl1,Coro1a,Csf1r,Diaph1,Evl,Fgr,Lpin1,Myo1f,Pfn1,Prkcd,Lcp1,Tmsb4x,Sirpa,Rac1,Rac2,Tgfb1,Trf,Tyrobp,Ezr,Wdr1,Tlr2,Sdcbp,Plek,Actr2,Arpc5,Cotl1,Actr3,Arpc2,Flna
7_Member	GO Biological Processes	GO:0051493	regulation of cytoskeleton organization	-15.1245	-12.5601	29/539	11857,11867,12182,12332,12343,12387,12631,12721,12978,13367,14026,14191,17916,18643,18753,19241,19353,20393,21803,22388,24088,56193,66713,67771,72042,74117,75608,76709,192176	Arhgdib,Arpc1b,Bst1,Capg,Capza2,Ctnnb1,Cfl1,Coro1a,Csf1r,Diaph1,Evl,Fgr,Myo1f,Pfn1,Prkcd,Tmsb4x,Rac1,Sgk1,Tgfb1,Wdr1,Tlr2,Plek,Actr2,Arpc5,Cotl1,Actr3,Chmp4b,Arpc2,Flna
7_Member	GO Biological Processes	GO:0032970	regulation of actin filament-based process	-14.7018	-12.176	25/393	11857,11867,12182,12332,12343,12631,12721,12978,14026,14191,17916,18643,18753,19241,19353,21803,22388,24088,56193,66713,67771,72042,74117,76709,192176	Arhgdib,Arpc1b,Bst1,Capg,Capza2,Cfl1,Coro1a,Csf1r,Evl,Fgr,Myo1f,Pfn1,Prkcd,Tmsb4x,Rac1,Tgfb1,Wdr1,Tlr2,Plek,Actr2,Arpc5,Cotl1,Actr3,Arpc2,Flna
7_Member	GO Biological Processes	GO:0007015	actin filament organization	-14.475	-11.9673	25/402	11867,12332,12343,12631,12721,13367,14026,18643,18753,18826,19241,19261,19353,19354,22041,22350,22388,24088,56193,66713,67771,72042,74117,76709,192176	Arpc1b,Capg,Capza2,Cfl1,Coro1a,Diaph1,Evl,Pfn1,Prkcd,Lcp1,Tmsb4x,Sirpa,Rac1,Rac2,Trf,Ezr,Wdr1,Tlr2,Plek,Actr2,Arpc5,Cotl1,Actr3,Arpc2,Flna
7_Member	GO Biological Processes	GO:0008154	actin polymerization or depolymerization	-14.2948	-11.8211	19/202	11867,12332,12343,12631,12721,13367,14026,18643,18753,19241,19353,22388,24088,56193,66713,67771,72042,74117,76709	Arpc1b,Capg,Capza2,Cfl1,Coro1a,Diaph1,Evl,Pfn1,Prkcd,Tmsb4x,Rac1,Wdr1,Tlr2,Plek,Actr2,Arpc5,Cotl1,Actr3,Arpc2
7_Member	GO Biological Processes	GO:0008064	regulation of actin polymerization or depolymerization	-14.1578	-11.7081	18/177	11867,12332,12343,12631,12721,14026,18643,18753,19241,19353,22388,24088,56193,66713,67771,72042,74117,76709	Arpc1b,Capg,Capza2,Cfl1,Coro1a,Evl,Pfn1,Prkcd,Tmsb4x,Rac1,Wdr1,Tlr2,Plek,Actr2,Arpc5,Cotl1,Actr3,Arpc2
7_Member	GO Biological Processes	GO:0030832	regulation of actin filament length	-14.0288	-11.6018	18/180	11867,12332,12343,12631,12721,14026,18643,18753,19241,19353,22388,24088,56193,66713,67771,72042,74117,76709	Arpc1b,Capg,Capza2,Cfl1,Coro1a,Evl,Pfn1,Prkcd,Tmsb4x,Rac1,Wdr1,Tlr2,Plek,Actr2,Arpc5,Cotl1,Actr3,Arpc2
7_Member	GO Biological Processes	GO:0043254	regulation of protein complex assembly	-13.3136	-10.9849	25/452	11867,12332,12343,12387,12606,12631,12721,14026,17698,18643,18753,18826,19241,19353,20393,20963,21803,24088,54673,56193,66713,67771,72042,74117,76709	Arpc1b,Capg,Capza2,Ctnnb1,Cebpa,Cfl1,Coro1a,Evl,Msn,Pfn1,Prkcd,Lcp1,Tmsb4x,Rac1,Sgk1,Syk,Tgfb1,Tlr2,Sh3glb1,Plek,Actr2,Arpc5,Cotl1,Actr3,Arpc2
7_Member	GO Biological Processes	GO:0030041	actin filament polymerization	-13.0617	-10.7614	17/175	11867,12332,12343,12631,12721,13367,14026,18643,18753,19241,19353,24088,66713,67771,72042,74117,76709	Arpc1b,Capg,Capza2,Cfl1,Coro1a,Diaph1,Evl,Pfn1,Prkcd,Tmsb4x,Rac1,Tlr2,Actr2,Arpc5,Cotl1,Actr3,Arpc2
7_Member	GO Biological Processes	GO:0030833	regulation of actin filament polymerization	-12.515	-10.2994	16/160	11867,12332,12343,12631,12721,14026,18643,18753,19241,19353,24088,66713,67771,72042,74117,76709	Arpc1b,Capg,Capza2,Cfl1,Coro1a,Evl,Pfn1,Prkcd,Tmsb4x,Rac1,Tlr2,Actr2,Arpc5,Cotl1,Actr3,Arpc2
7_Member	GO Biological Processes	GO:0097435	supramolecular fiber organization	-12.4932	-10.2866	29/683	11867,12306,12332,12343,12631,12721,13367,14026,15516,18643,18753,18826,19241,19261,19353,19354,20393,22041,22350,22352,22388,24088,56193,66713,67771,72042,74117,76709,192176	Arpc1b,Anxa2,Capg,Capza2,Cfl1,Coro1a,Diaph1,Evl,Hsp90ab1,Pfn1,Prkcd,Lcp1,Tmsb4x,Sirpa,Rac1,Rac2,Sgk1,Trf,Ezr,Vim,Wdr1,Tlr2,Plek,Actr2,Arpc5,Cotl1,Actr3,Arpc2,Flna
7_Member	GO Biological Processes	GO:0110053	regulation of actin filament organization	-12.4217	-10.2325	19/256	11867,12332,12343,12631,12721,14026,18643,18753,19241,19353,22388,24088,56193,66713,67771,72042,74117,76709,192176	Arpc1b,Capg,Capza2,Cfl1,Coro1a,Evl,Pfn1,Prkcd,Tmsb4x,Rac1,Wdr1,Tlr2,Plek,Actr2,Arpc5,Cotl1,Actr3,Arpc2,Flna
7_Member	GO Biological Processes	GO:0032271	regulation of protein polymerization	-11.5648	-9.48753	17/216	11867,12332,12343,12631,12721,14026,18643,18753,19241,19353,20393,24088,66713,67771,72042,74117,76709	Arpc1b,Capg,Capza2,Cfl1,Coro1a,Evl,Pfn1,Prkcd,Tmsb4x,Rac1,Sgk1,Tlr2,Actr2,Arpc5,Cotl1,Actr3,Arpc2
7_Member	GO Biological Processes	GO:1902903	regulation of supramolecular fiber organization	-10.9797	-8.95498	20/349	11867,12332,12343,12631,12721,14026,18643,18753,19241,19353,20393,22388,24088,56193,66713,67771,72042,74117,76709,192176	Arpc1b,Capg,Capza2,Cfl1,Coro1a,Evl,Pfn1,Prkcd,Tmsb4x,Rac1,Sgk1,Wdr1,Tlr2,Plek,Actr2,Arpc5,Cotl1,Actr3,Arpc2,Flna
7_Member	GO Biological Processes	GO:0051258	protein polymerization	-10.8703	-8.85715	18/275	11867,12332,12343,12631,12721,13367,14026,18643,18753,19241,19353,20393,24088,66713,67771,72042,74117,76709	Arpc1b,Capg,Capza2,Cfl1,Coro1a,Diaph1,Evl,Pfn1,Prkcd,Tmsb4x,Rac1,Sgk1,Tlr2,Actr2,Arpc5,Cotl1,Actr3,Arpc2
7_Member	GO Biological Processes	GO:0010638	positive regulation of organelle organization	-10.6844	-8.69867	25/595	11867,12306,12387,12631,12721,14026,14245,14824,17698,18643,18793,18826,19353,21803,22388,53378,53860,54673,56193,66713,67771,74117,76709,83433,192176	Arpc1b,Anxa2,Ctnnb1,Cfl1,Coro1a,Evl,Lpin1,Grn,Msn,Pfn1,Plaur,Lcp1,Rac1,Tgfb1,Wdr1,Sdcbp,Sept9,Sh3glb1,Plek,Actr2,Arpc5,Actr3,Arpc2,Trem2,Flna
7_Member	GO Biological Processes	GO:0031334	positive regulation of protein complex assembly	-10.6613	-8.67825	17/246	11867,12387,12606,12721,14026,17698,18643,18826,19353,20963,21803,54673,56193,66713,67771,74117,76709	Arpc1b,Ctnnb1,Cebpa,Coro1a,Evl,Msn,Pfn1,Lcp1,Rac1,Syk,Tgfb1,Sh3glb1,Plek,Actr2,Arpc5,Actr3,Arpc2
7_Member	GO Biological Processes	GO:0044089	positive regulation of cellular component biogenesis	-10.06	-8.14082	23/534	11867,12387,12606,12631,12721,14026,17698,18643,18826,19353,19354,20963,21803,29875,53378,53860,54673,56193,66713,67771,74117,76709,192176	Arpc1b,Ctnnb1,Cebpa,Cfl1,Coro1a,Evl,Msn,Pfn1,Lcp1,Rac1,Rac2,Syk,Tgfb1,Iqgap1,Sdcbp,Sept9,Sh3glb1,Plek,Actr2,Arpc5,Actr3,Arpc2,Flna
7_Member	GO Biological Processes	GO:0032535	regulation of cellular component size	-9.95715	-8.05373	20/398	11867,12332,12343,12631,12721,14026,15516,18643,18753,19241,19353,22350,22388,24088,56193,66713,67771,72042,74117,76709	Arpc1b,Capg,Capza2,Cfl1,Coro1a,Evl,Hsp90ab1,Pfn1,Prkcd,Tmsb4x,Rac1,Ezr,Wdr1,Tlr2,Plek,Actr2,Arpc5,Cotl1,Actr3,Arpc2
7_Member	GO Biological Processes	GO:0032272	negative regulation of protein polymerization	-9.13572	-7.30145	10/77	12332,12343,12631,14026,18643,18753,19241,20393,24088,76709	Capg,Capza2,Cfl1,Evl,Pfn1,Prkcd,Tmsb4x,Sgk1,Tlr2,Arpc2
7_Member	GO Biological Processes	GO:0030837	negative regulation of actin filament polymerization	-8.7161	-6.94473	9/62	12332,12343,12631,14026,18643,18753,19241,24088,76709	Capg,Capza2,Cfl1,Evl,Pfn1,Prkcd,Tmsb4x,Tlr2,Arpc2
7_Member	GO Biological Processes	GO:0090066	regulation of anatomical structure size	-8.11604	-6.40529	21/562	11867,12332,12343,12631,12721,14026,14775,15516,18643,18753,19241,19353,22350,22388,24088,56193,66713,67771,72042,74117,76709	Arpc1b,Capg,Capza2,Cfl1,Coro1a,Evl,Gpx1,Hsp90ab1,Pfn1,Prkcd,Tmsb4x,Rac1,Ezr,Wdr1,Tlr2,Plek,Actr2,Arpc5,Cotl1,Actr3,Arpc2
7_Member	GO Biological Processes	GO:1902905	positive regulation of supramolecular fiber organization	-8.07496	-6.36843	13/195	11867,12631,12721,14026,18643,19353,22388,56193,66713,67771,74117,76709,192176	Arpc1b,Cfl1,Coro1a,Evl,Pfn1,Rac1,Wdr1,Plek,Actr2,Arpc5,Actr3,Arpc2,Flna
7_Member	GO Biological Processes	GO:0051495	positive regulation of cytoskeleton organization	-7.49703	-5.85059	13/218	11867,12631,12721,14026,18643,19353,22388,56193,66713,67771,74117,76709,192176	Arpc1b,Cfl1,Coro1a,Evl,Pfn1,Rac1,Wdr1,Plek,Actr2,Arpc5,Actr3,Arpc2,Flna
7_Member	GO Biological Processes	GO:1902904	negative regulation of supramolecular fiber organization	-7.36627	-5.7271	11/149	12332,12343,12631,12721,14026,18643,18753,19241,20393,24088,76709	Capg,Capza2,Cfl1,Coro1a,Evl,Pfn1,Prkcd,Tmsb4x,Sgk1,Tlr2,Arpc2
7_Member	GO Biological Processes	GO:0030838	positive regulation of actin filament polymerization	-7.17576	-5.55766	9/92	11867,12721,14026,18643,19353,66713,67771,74117,76709	Arpc1b,Coro1a,Evl,Pfn1,Rac1,Actr2,Arpc5,Actr3,Arpc2
7_Member	GO Biological Processes	GO:0051494	negative regulation of cytoskeleton organization	-7.13238	-5.52556	11/157	12332,12343,12631,12721,14026,18643,18753,19241,20393,24088,76709	Capg,Capza2,Cfl1,Coro1a,Evl,Pfn1,Prkcd,Tmsb4x,Sgk1,Tlr2,Arpc2
7_Member	GO Biological Processes	GO:0045010	actin nucleation	-7.04006	-5.44314	7/46	11867,12721,14026,66713,67771,74117,76709	Arpc1b,Coro1a,Evl,Actr2,Arpc5,Actr3,Arpc2
7_Member	GO Biological Processes	GO:0030834	regulation of actin filament depolymerization	-6.60165	-5.05017	7/53	12332,12343,12631,14026,22388,56193,76709	Capg,Capza2,Cfl1,Evl,Wdr1,Plek,Arpc2
7_Member	GO Biological Processes	GO:0031333	negative regulation of protein complex assembly	-6.46771	-4.93258	10/145	12332,12343,12631,14026,18643,18753,19241,20393,24088,76709	Capg,Capza2,Cfl1,Evl,Pfn1,Prkcd,Tmsb4x,Sgk1,Tlr2,Arpc2
7_Member	GO Biological Processes	GO:0030042	actin filament depolymerization	-6.37931	-4.85074	7/57	12332,12343,12631,14026,22388,56193,76709	Capg,Capza2,Cfl1,Evl,Wdr1,Plek,Arpc2
7_Member	GO Biological Processes	GO:0051016	barbed-end actin filament capping	-6.08092	-4.58804	5/22	12332,12343,12631,14026,76709	Capg,Capza2,Cfl1,Evl,Arpc2
7_Member	GO Biological Processes	GO:0032273	positive regulation of protein polymerization	-6.03061	-4.54369	9/125	11867,12721,14026,18643,19353,66713,67771,74117,76709	Arpc1b,Coro1a,Evl,Pfn1,Rac1,Actr2,Arpc5,Actr3,Arpc2
7_Member	GO Biological Processes	GO:0010639	negative regulation of organelle organization	-5.87274	-4.40523	15/405	12332,12343,12631,12721,14026,14775,18413,18643,18753,19241,20375,20393,24088,75608,76709	Capg,Capza2,Cfl1,Coro1a,Evl,Gpx1,Osm,Pfn1,Prkcd,Tmsb4x,Spi1,Sgk1,Tlr2,Chmp4b,Arpc2
7_Member	GO Biological Processes	GO:0051261	protein depolymerization	-5.19656	-3.80282	8/119	12332,12343,12631,14026,20393,22388,56193,76709	Capg,Capza2,Cfl1,Evl,Sgk1,Wdr1,Plek,Arpc2
7_Member	GO Biological Processes	GO:0034314	Arp2/3 complex-mediated actin nucleation	-5.15782	-3.77218	5/33	11867,66713,67771,74117,76709	Arpc1b,Actr2,Arpc5,Actr3,Arpc2
7_Member	GO Biological Processes	GO:1901879	regulation of protein depolymerization	-5.05896	-3.6865	7/89	12332,12343,12631,14026,22388,56193,76709	Capg,Capza2,Cfl1,Evl,Wdr1,Plek,Arpc2
7_Member	GO Biological Processes	GO:0051693	actin filament capping	-4.79023	-3.44787	5/39	12332,12343,12631,14026,76709	Capg,Capza2,Cfl1,Evl,Arpc2
7_Member	GO Biological Processes	GO:0043624	cellular protein complex disassembly	-4.70179	-3.37313	8/139	12332,12343,12631,14026,20393,22388,56193,76709	Capg,Capza2,Cfl1,Evl,Sgk1,Wdr1,Plek,Arpc2
7_Member	GO Biological Processes	GO:0030835	negative regulation of actin filament depolymerization	-4.52904	-3.23142	5/44	12332,12343,12631,14026,76709	Capg,Capza2,Cfl1,Evl,Arpc2
7_Member	GO Biological Processes	GO:0022411	cellular component disassembly	-4.35055	-3.07642	12/360	12332,12343,12631,13040,14026,18826,20393,22320,22388,56193,76709,83433	Capg,Capza2,Cfl1,Ctss,Evl,Lcp1,Sgk1,Vamp8,Wdr1,Plek,Arpc2,Trem2
7_Member	GO Biological Processes	GO:0043244	regulation of protein complex disassembly	-4.28526	-3.02237	7/117	12332,12343,12631,14026,22388,56193,76709	Capg,Capza2,Cfl1,Evl,Wdr1,Plek,Arpc2
7_Member	GO Biological Processes	GO:0032984	protein-containing complex disassembly	-4.12961	-2.89172	9/215	12332,12343,12631,14026,20393,22320,22388,56193,76709	Capg,Capza2,Cfl1,Evl,Sgk1,Vamp8,Wdr1,Plek,Arpc2
7_Member	GO Biological Processes	GO:1901880	negative regulation of protein depolymerization	-3.39014	-2.25148	5/76	12332,12343,12631,14026,76709	Capg,Capza2,Cfl1,Evl,Arpc2
7_Member	GO Biological Processes	GO:0043242	negative regulation of protein complex disassembly	-3.16658	-2.05326	5/85	12332,12343,12631,14026,76709	Capg,Capza2,Cfl1,Evl,Arpc2
8_Summary	GO Biological Processes	GO:0002478	antigen processing and presentation of exogenous peptide antigen	-16.4766	-13.5797	11/25	14127,14130,14131,14960,14961,14969,14972,14998,14999,16149,65972,83433,13040,14964,12514,14775	Fcer1g,Fcgr2b,Fcgr3,H2-Aa,H2-Ab1,H2-Eb1,H2-K1,H2-DMa,H2-DMb1,Cd74,Ifi30,Trem2,Ctss,H2-D1,Cd68,Gpx1
8_Member	GO Biological Processes	GO:0002478	antigen processing and presentation of exogenous peptide antigen	-16.4766	-13.5797	11/25	14127,14130,14131,14960,14961,14969,14972,14998,14999,16149,65972	Fcer1g,Fcgr2b,Fcgr3,H2-Aa,H2-Ab1,H2-Eb1,H2-K1,H2-DMa,H2-DMb1,Cd74,Ifi30
8_Member	GO Biological Processes	GO:0002495	antigen processing and presentation of peptide antigen via MHC class II	-16.0328	-13.2398	10/19	14127,14130,14960,14961,14969,14998,14999,16149,65972,83433	Fcer1g,Fcgr2b,H2-Aa,H2-Ab1,H2-Eb1,H2-DMa,H2-DMb1,Cd74,Ifi30,Trem2
8_Member	GO Biological Processes	GO:0002504	antigen processing and presentation of peptide or polysaccharide antigen via MHC class II	-15.7349	-12.9994	10/20	14127,14130,14960,14961,14969,14998,14999,16149,65972,83433	Fcer1g,Fcgr2b,H2-Aa,H2-Ab1,H2-Eb1,H2-DMa,H2-DMb1,Cd74,Ifi30,Trem2
8_Member	GO Biological Processes	GO:0019886	antigen processing and presentation of exogenous peptide antigen via MHC class II	-15.5755	-12.9047	9/14	14127,14130,14960,14961,14969,14998,14999,16149,65972	Fcer1g,Fcgr2b,H2-Aa,H2-Ab1,H2-Eb1,H2-DMa,H2-DMb1,Cd74,Ifi30
8_Member	GO Biological Processes	GO:0048002	antigen processing and presentation of peptide antigen	-15.5097	-12.8559	14/68	13040,14127,14130,14131,14960,14961,14964,14969,14972,14998,14999,16149,65972,83433	Ctss,Fcer1g,Fcgr2b,Fcgr3,H2-Aa,H2-Ab1,H2-D1,H2-Eb1,H2-K1,H2-DMa,H2-DMb1,Cd74,Ifi30,Trem2
8_Member	GO Biological Processes	GO:0019884	antigen processing and presentation of exogenous antigen	-15.2163	-12.5982	11/31	14127,14130,14131,14960,14961,14969,14972,14998,14999,16149,65972	Fcer1g,Fcgr2b,Fcgr3,H2-Aa,H2-Ab1,H2-Eb1,H2-K1,H2-DMa,H2-DMb1,Cd74,Ifi30
8_Member	GO Biological Processes	GO:0019882	antigen processing and presentation	-13.7183	-11.3198	15/111	12514,13040,14127,14130,14131,14960,14961,14964,14969,14972,14998,14999,16149,65972,83433	Cd68,Ctss,Fcer1g,Fcgr2b,Fcgr3,H2-Aa,H2-Ab1,H2-D1,H2-Eb1,H2-K1,H2-DMa,H2-DMb1,Cd74,Ifi30,Trem2
8_Member	GO Biological Processes	GO:0002474	antigen processing and presentation of peptide antigen via MHC class I	-4.29893	-3.03352	5/49	14127,14131,14964,14972,65972	Fcer1g,Fcgr3,H2-D1,H2-K1,Ifi30
8_Member	GO Biological Processes	GO:0002437	inflammatory response to antigenic stimulus	-3.80563	-2.60991	5/62	12514,14127,14130,14131,14775	Cd68,Fcer1g,Fcgr2b,Fcgr3,Gpx1
9_Summary	GO Biological Processes	GO:0060627	regulation of vesicle-mediated transport	-16.3517	-13.476	31/568	12306,12523,12721,13057,13132,14127,14130,14131,14191,14678,16414,16854,17096,17289,17698,19063,19261,19264,19354,20963,21803,22041,22248,22320,22350,24088,26362,53378,54673,83433,246746,12527,14824,16408,17970,19353,22177,71982,18753,19156,75608	Anxa2,Cd84,Coro1a,Cyba,Dab2,Fcer1g,Fcgr2b,Fcgr3,Fgr,Gnai2,Itgb2,Lgals3,Lyn,Mertk,Msn,Ppt1,Sirpa,Ptprc,Rac2,Syk,Tgfb1,Trf,Unc119,Vamp8,Ezr,Tlr2,Axl,Sdcbp,Sh3glb1,Trem2,Cd300lf,Cd9,Grn,Itgal,Ncf2,Rac1,Tyrobp,Snx10,Prkcd,Psap,Chmp4b
9_Member	GO Biological Processes	GO:0060627	regulation of vesicle-mediated transport	-16.3517	-13.476	31/568	12306,12523,12721,13057,13132,14127,14130,14131,14191,14678,16414,16854,17096,17289,17698,19063,19261,19264,19354,20963,21803,22041,22248,22320,22350,24088,26362,53378,54673,83433,246746	Anxa2,Cd84,Coro1a,Cyba,Dab2,Fcer1g,Fcgr2b,Fcgr3,Fgr,Gnai2,Itgb2,Lgals3,Lyn,Mertk,Msn,Ppt1,Sirpa,Ptprc,Rac2,Syk,Tgfb1,Trf,Unc119,Vamp8,Ezr,Tlr2,Axl,Sdcbp,Sh3glb1,Trem2,Cd300lf
9_Member	GO Biological Processes	GO:0030100	regulation of endocytosis	-14.4402	-11.9413	22/293	12306,13057,13132,14127,14130,14131,14191,16854,17289,19063,19261,19264,20963,21803,22041,22248,22320,24088,26362,53378,83433,246746	Anxa2,Cyba,Dab2,Fcer1g,Fcgr2b,Fcgr3,Fgr,Lgals3,Mertk,Ppt1,Sirpa,Ptprc,Syk,Tgfb1,Trf,Unc119,Vamp8,Tlr2,Axl,Sdcbp,Trem2,Cd300lf
9_Member	GO Biological Processes	GO:0006897	endocytosis	-13.9844	-11.5647	32/742	12306,12527,12721,13057,13132,14127,14130,14131,14191,14824,16408,16414,16854,17289,17970,19063,19261,19264,19353,20963,21803,22041,22177,22248,22320,22350,24088,26362,53378,71982,83433,246746	Anxa2,Cd9,Coro1a,Cyba,Dab2,Fcer1g,Fcgr2b,Fcgr3,Fgr,Grn,Itgal,Itgb2,Lgals3,Mertk,Ncf2,Ppt1,Sirpa,Ptprc,Rac1,Syk,Tgfb1,Trf,Tyrobp,Unc119,Vamp8,Ezr,Tlr2,Axl,Sdcbp,Snx10,Trem2,Cd300lf
9_Member	GO Biological Processes	GO:0050764	regulation of phagocytosis	-11.4522	-9.38783	13/105	13057,14127,14130,14131,14191,17289,19261,19264,20963,21803,24088,83433,246746	Cyba,Fcer1g,Fcgr2b,Fcgr3,Fgr,Mertk,Sirpa,Ptprc,Syk,Tgfb1,Tlr2,Trem2,Cd300lf
9_Member	GO Biological Processes	GO:0006909	phagocytosis	-11.2795	-9.22772	20/336	12721,13057,14127,14130,14131,14191,16408,16414,17289,17970,19261,19264,19353,20963,21803,22177,24088,26362,83433,246746	Coro1a,Cyba,Fcer1g,Fcgr2b,Fcgr3,Fgr,Itgal,Itgb2,Mertk,Ncf2,Sirpa,Ptprc,Rac1,Syk,Tgfb1,Tyrobp,Tlr2,Axl,Trem2,Cd300lf
9_Member	GO Biological Processes	GO:0045807	positive regulation of endocytosis	-10.7869	-8.78209	15/175	12306,13057,13132,14127,14130,14131,17289,19063,19261,19264,20963,22041,26362,83433,246746	Anxa2,Cyba,Dab2,Fcer1g,Fcgr2b,Fcgr3,Mertk,Ppt1,Sirpa,Ptprc,Syk,Trf,Axl,Trem2,Cd300lf
9_Member	GO Biological Processes	GO:0050766	positive regulation of phagocytosis	-7.8613	-6.17796	9/77	13057,14127,14130,14131,17289,19261,19264,83433,246746	Cyba,Fcer1g,Fcgr2b,Fcgr3,Mertk,Sirpa,Ptprc,Trem2,Cd300lf
9_Member	GO Biological Processes	GO:0061024	membrane organization	-3.59205	-2.42799	17/783	12306,12527,12721,14127,14130,14131,16414,18753,19063,19156,19261,19264,19353,22320,54673,75608,83433	Anxa2,Cd9,Coro1a,Fcer1g,Fcgr2b,Fcgr3,Itgb2,Prkcd,Ppt1,Psap,Sirpa,Ptprc,Rac1,Vamp8,Sh3glb1,Chmp4b,Trem2
10_Summary	GO Biological Processes	GO:0042554	superoxide anion generation	-16.0063	-13.2398	12/37	11433,13057,13058,14678,16173,16414,17969,17970,18753,20963,21803,22177,11988,14775,19261,19353,24088,54683,14127,14824,17916,22388,12721,17289,19264,26362	Acp5,Cyba,Cybb,Gnai2,Il18,Itgb2,Ncf1,Ncf2,Prkcd,Syk,Tgfb1,Tyrobp,Slc7a2,Gpx1,Sirpa,Rac1,Tlr2,Prdx5,Fcer1g,Grn,Myo1f,Wdr1,Coro1a,Mertk,Ptprc,Axl
10_Member	GO Biological Processes	GO:0042554	superoxide anion generation	-16.0063	-13.2398	12/37	11433,13057,13058,14678,16173,16414,17969,17970,18753,20963,21803,22177	Acp5,Cyba,Cybb,Gnai2,Il18,Itgb2,Ncf1,Ncf2,Prkcd,Syk,Tgfb1,Tyrobp
10_Member	GO Biological Processes	GO:0032928	regulation of superoxide anion generation	-12.791	-10.5277	9/24	11433,13057,14678,16173,16414,18753,20963,21803,22177	Acp5,Cyba,Gnai2,Il18,Itgb2,Prkcd,Syk,Tgfb1,Tyrobp
10_Member	GO Biological Processes	GO:0006801	superoxide metabolic process	-12.5883	-10.3542	12/67	11433,13057,13058,14678,16173,16414,17969,17970,18753,20963,21803,22177	Acp5,Cyba,Cybb,Gnai2,Il18,Itgb2,Ncf1,Ncf2,Prkcd,Syk,Tgfb1,Tyrobp
10_Member	GO Biological Processes	GO:0032930	positive regulation of superoxide anion generation	-11.4862	-9.41541	8/21	13057,14678,16173,16414,18753,20963,21803,22177	Cyba,Gnai2,Il18,Itgb2,Prkcd,Syk,Tgfb1,Tyrobp
10_Member	GO Biological Processes	GO:0090322	regulation of superoxide metabolic process	-11.2182	-9.17262	9/34	11433,13057,14678,16173,16414,18753,20963,21803,22177	Acp5,Cyba,Gnai2,Il18,Itgb2,Prkcd,Syk,Tgfb1,Tyrobp
10_Member	GO Biological Processes	GO:0072593	reactive oxygen species metabolic process	-10.5375	-8.57011	18/288	11433,11988,13057,13058,14678,14775,16173,16414,17969,17970,18753,19261,19353,20963,21803,22177,24088,54683	Acp5,Slc7a2,Cyba,Cybb,Gnai2,Gpx1,Il18,Itgb2,Ncf1,Ncf2,Prkcd,Sirpa,Rac1,Syk,Tgfb1,Tyrobp,Tlr2,Prdx5
10_Member	GO Biological Processes	GO:0042119	neutrophil activation	-10.1863	-8.25087	8/29	14127,14824,16173,16414,17916,18753,20963,22177	Fcer1g,Grn,Il18,Itgb2,Myo1f,Prkcd,Syk,Tyrobp
10_Member	GO Biological Processes	GO:0036230	granulocyte activation	-9.46542	-7.59998	8/35	14127,14824,16173,16414,17916,18753,20963,22177	Fcer1g,Grn,Il18,Itgb2,Myo1f,Prkcd,Syk,Tyrobp
10_Member	GO Biological Processes	GO:2000377	regulation of reactive oxygen species metabolic process	-6.98868	-5.39824	12/200	11433,13057,14678,16173,16414,18753,19261,19353,20963,21803,22177,24088	Acp5,Cyba,Gnai2,Il18,Itgb2,Prkcd,Sirpa,Rac1,Syk,Tgfb1,Tyrobp,Tlr2
10_Member	GO Biological Processes	GO:0002283	neutrophil activation involved in immune response	-6.84382	-5.26815	5/16	14127,16414,17916,20963,22177	Fcer1g,Itgb2,Myo1f,Syk,Tyrobp
10_Member	GO Biological Processes	GO:2000379	positive regulation of reactive oxygen species metabolic process	-6.53662	-4.99387	9/109	13057,14678,16173,16414,18753,20963,21803,22177,24088	Cyba,Gnai2,Il18,Itgb2,Prkcd,Syk,Tgfb1,Tyrobp,Tlr2
10_Member	GO Biological Processes	GO:0002446	neutrophil mediated immunity	-5.22629	-3.82837	5/32	16414,17916,17969,20963,22388	Itgb2,Myo1f,Ncf1,Syk,Wdr1
10_Member	GO Biological Processes	GO:0030101	natural killer cell activation	-4.61473	-3.30782	7/104	12721,16173,16414,17289,19264,22177,26362	Coro1a,Il18,Itgb2,Mertk,Ptprc,Tyrobp,Axl
11_Summary	GO Biological Processes	GO:1903555	regulation of tumor necrosis factor superfamily cytokine production	-14.6061	-12.0895	18/167	11433,12523,13057,13058,14127,14131,15170,16173,16956,19261,19264,20963,22177,24088,26362,60533,83433,93695,12608,16149,14130,18753,12978,11746,21803,110213,12387,16414,21416,192176	Acp5,Cd84,Cyba,Cybb,Fcer1g,Fcgr3,Ptpn6,Il18,Lpl,Sirpa,Ptprc,Syk,Tyrobp,Tlr2,Axl,Cd274,Trem2,Gpnmb,Cebpb,Cd74,Fcgr2b,Prkcd,Csf1r,Anxa4,Tgfb1,Tmbim6,Ctnnb1,Itgb2,Tcf7l2,Flna
11_Member	GO Biological Processes	GO:1903555	regulation of tumor necrosis factor superfamily cytokine production	-14.6061	-12.0895	18/167	11433,12523,13057,13058,14127,14131,15170,16173,16956,19261,19264,20963,22177,24088,26362,60533,83433,93695	Acp5,Cd84,Cyba,Cybb,Fcer1g,Fcgr3,Ptpn6,Il18,Lpl,Sirpa,Ptprc,Syk,Tyrobp,Tlr2,Axl,Cd274,Trem2,Gpnmb
11_Member	GO Biological Processes	GO:0071706	tumor necrosis factor superfamily cytokine production	-14.4233	-11.933	18/171	11433,12523,13057,13058,14127,14131,15170,16173,16956,19261,19264,20963,22177,24088,26362,60533,83433,93695	Acp5,Cd84,Cyba,Cybb,Fcer1g,Fcgr3,Ptpn6,Il18,Lpl,Sirpa,Ptprc,Syk,Tyrobp,Tlr2,Axl,Cd274,Trem2,Gpnmb
11_Member	GO Biological Processes	GO:0032680	regulation of tumor necrosis factor production	-13.4875	-11.1408	17/165	11433,12523,13057,13058,14127,14131,15170,16173,16956,19261,19264,20963,22177,24088,26362,83433,93695	Acp5,Cd84,Cyba,Cybb,Fcer1g,Fcgr3,Ptpn6,Il18,Lpl,Sirpa,Ptprc,Syk,Tyrobp,Tlr2,Axl,Trem2,Gpnmb
11_Member	GO Biological Processes	GO:0032640	tumor necrosis factor production	-13.3567	-11.0222	17/168	11433,12523,13057,13058,14127,14131,15170,16173,16956,19261,19264,20963,22177,24088,26362,83433,93695	Acp5,Cd84,Cyba,Cybb,Fcer1g,Fcgr3,Ptpn6,Il18,Lpl,Sirpa,Ptprc,Syk,Tyrobp,Tlr2,Axl,Trem2,Gpnmb
11_Member	GO Biological Processes	GO:0032760	positive regulation of tumor necrosis factor production	-9.3002	-7.45256	11/98	12523,13057,13058,14127,14131,16173,16956,19264,20963,22177,24088	Cd84,Cyba,Cybb,Fcer1g,Fcgr3,Il18,Lpl,Ptprc,Syk,Tyrobp,Tlr2
11_Member	GO Biological Processes	GO:1903557	positive regulation of tumor necrosis factor superfamily cytokine production	-9.25211	-7.40834	11/99	12523,13057,13058,14127,14131,16173,16956,19264,20963,22177,24088	Cd84,Cyba,Cybb,Fcer1g,Fcgr3,Il18,Lpl,Ptprc,Syk,Tyrobp,Tlr2
11_Member	GO Biological Processes	GO:0032635	interleukin-6 production	-9.02446	-7.21218	13/163	12523,12608,13057,14127,15170,16149,16173,16956,19261,20963,22177,24088,83433	Cd84,Cebpb,Cyba,Fcer1g,Ptpn6,Cd74,Il18,Lpl,Sirpa,Syk,Tyrobp,Tlr2,Trem2
11_Member	GO Biological Processes	GO:0032613	interleukin-10 production	-8.84745	-7.05781	9/60	12523,14127,14130,18753,20963,22177,24088,60533,83433	Cd84,Fcer1g,Fcgr2b,Prkcd,Syk,Tyrobp,Tlr2,Cd274,Trem2
11_Member	GO Biological Processes	GO:0032675	regulation of interleukin-6 production	-8.25436	-6.53069	12/154	12523,12608,13057,14127,15170,16149,16956,19261,20963,22177,24088,83433	Cd84,Cebpb,Cyba,Fcer1g,Ptpn6,Cd74,Lpl,Sirpa,Syk,Tyrobp,Tlr2,Trem2
11_Member	GO Biological Processes	GO:0032653	regulation of interleukin-10 production	-7.8122	-6.13936	8/55	12523,14127,14130,20963,22177,24088,60533,83433	Cd84,Fcer1g,Fcgr2b,Syk,Tyrobp,Tlr2,Cd274,Trem2
11_Member	GO Biological Processes	GO:0032642	regulation of chemokine production	-7.30232	-5.67763	9/89	12523,12978,16149,16173,16956,19261,20963,24088,83433	Cd84,Csf1r,Cd74,Il18,Lpl,Sirpa,Syk,Tlr2,Trem2
11_Member	GO Biological Processes	GO:0032602	chemokine production	-7.1346	-5.52556	9/93	12523,12978,16149,16173,16956,19261,20963,24088,83433	Cd84,Csf1r,Cd74,Il18,Lpl,Sirpa,Syk,Tlr2,Trem2
11_Member	GO Biological Processes	GO:0042535	positive regulation of tumor necrosis factor biosynthetic process	-6.19001	-4.68232	5/21	13058,14131,20963,22177,24088	Cybb,Fcgr3,Syk,Tyrobp,Tlr2
11_Member	GO Biological Processes	GO:0042089	cytokine biosynthetic process	-6.11967	-4.62249	9/122	12608,13058,14131,16149,16173,19264,20963,22177,24088	Cebpb,Cybb,Fcgr3,Cd74,Il18,Ptprc,Syk,Tyrobp,Tlr2
11_Member	GO Biological Processes	GO:0032722	positive regulation of chemokine production	-6.07656	-4.58539	7/63	12523,12978,16149,16173,16956,20963,24088	Cd84,Csf1r,Cd74,Il18,Lpl,Syk,Tlr2
11_Member	GO Biological Processes	GO:0042107	cytokine metabolic process	-6.00147	-4.52013	9/126	12608,13058,14131,16149,16173,19264,20963,22177,24088	Cebpb,Cybb,Fcgr3,Cd74,Il18,Ptprc,Syk,Tyrobp,Tlr2
11_Member	GO Biological Processes	GO:0042108	positive regulation of cytokine biosynthetic process	-5.59722	-4.15138	7/74	13058,14131,16149,19264,20963,22177,24088	Cybb,Fcgr3,Cd74,Ptprc,Syk,Tyrobp,Tlr2
11_Member	GO Biological Processes	GO:0042035	regulation of cytokine biosynthetic process	-5.4514	-4.02067	8/110	12608,13058,14131,16149,19264,20963,22177,24088	Cebpb,Cybb,Fcgr3,Cd74,Ptprc,Syk,Tyrobp,Tlr2
11_Member	GO Biological Processes	GO:0042533	tumor necrosis factor biosynthetic process	-5.3707	-3.94951	5/30	13058,14131,20963,22177,24088	Cybb,Fcgr3,Syk,Tyrobp,Tlr2
11_Member	GO Biological Processes	GO:0042534	regulation of tumor necrosis factor biosynthetic process	-5.3707	-3.94951	5/30	13058,14131,20963,22177,24088	Cybb,Fcgr3,Syk,Tyrobp,Tlr2
11_Member	GO Biological Processes	GO:0032733	positive regulation of interleukin-10 production	-5.02756	-3.65897	5/35	14127,20963,24088,60533,83433	Fcer1g,Syk,Tlr2,Cd274,Trem2
11_Member	GO Biological Processes	GO:0032677	regulation of interleukin-8 production	-4.8867	-3.53204	6/63	11746,16149,16173,19264,20963,24088	Anxa4,Cd74,Il18,Ptprc,Syk,Tlr2
11_Member	GO Biological Processes	GO:0032755	positive regulation of interleukin-6 production	-4.75423	-3.41728	7/99	13057,14127,16149,16956,20963,22177,24088	Cyba,Fcer1g,Cd74,Lpl,Syk,Tyrobp,Tlr2
11_Member	GO Biological Processes	GO:0032637	interleukin-8 production	-4.65777	-3.34012	6/69	11746,16149,16173,19264,20963,24088	Anxa4,Cd74,Il18,Ptprc,Syk,Tlr2
11_Member	GO Biological Processes	GO:0002700	regulation of production of molecular mediator of immune response	-4.48444	-3.19264	8/149	14127,14130,16149,16173,19264,21803,24088,110213	Fcer1g,Fcgr2b,Cd74,Il18,Ptprc,Tgfb1,Tlr2,Tmbim6
11_Member	GO Biological Processes	GO:0002702	positive regulation of production of molecular mediator of immune response	-3.7512	-2.56741	6/100	14127,16149,16173,19264,21803,24088	Fcer1g,Cd74,Il18,Ptprc,Tgfb1,Tlr2
11_Member	GO Biological Processes	GO:0051090	regulation of DNA-binding transcription factor activity	-3.33952	-2.20647	11/397	11746,12387,12523,14130,16173,16414,20963,21416,21803,24088,192176	Anxa4,Ctnnb1,Cd84,Fcgr2b,Il18,Itgb2,Syk,Tcf7l2,Tgfb1,Tlr2,Flna
11_Member	GO Biological Processes	GO:0002718	regulation of cytokine production involved in immune response	-3.21384	-2.09296	5/83	14127,16149,16173,21803,24088	Fcer1g,Cd74,Il18,Tgfb1,Tlr2
11_Member	GO Biological Processes	GO:0051092	positive regulation of NF-kappaB transcription factor activity	-2.36803	-1.3279	5/129	12523,16173,16414,21803,24088	Cd84,Il18,Itgb2,Tgfb1,Tlr2
12_Summary	GO Biological Processes	GO:0050900	leukocyte migration	-13.1104	-10.8047	22/340	12182,12273,12527,12721,14127,14131,16149,16172,16414,16854,17096,17698,19261,19353,19354,20305,20750,20963,21803,22388,24088,83433,18753,12978,14026	Bst1,C5ar1,Cd9,Coro1a,Fcer1g,Fcgr3,Cd74,Il17ra,Itgb2,Lgals3,Lyn,Msn,Sirpa,Rac1,Rac2,Ccl6,Spp1,Syk,Tgfb1,Wdr1,Tlr2,Trem2,Prkcd,Csf1r,Evl
12_Member	GO Biological Processes	GO:0050900	leukocyte migration	-13.1104	-10.8047	22/340	12182,12273,12527,12721,14127,14131,16149,16172,16414,16854,17096,17698,19261,19353,19354,20305,20750,20963,21803,22388,24088,83433	Bst1,C5ar1,Cd9,Coro1a,Fcer1g,Fcgr3,Cd74,Il17ra,Itgb2,Lgals3,Lyn,Msn,Sirpa,Rac1,Rac2,Ccl6,Spp1,Syk,Tgfb1,Wdr1,Tlr2,Trem2
12_Member	GO Biological Processes	GO:0097529	myeloid leukocyte migration	-12.9672	-10.6778	18/207	12182,12273,12527,14127,14131,16149,16172,16414,16854,17096,19261,19353,19354,20305,20750,20963,22388,83433	Bst1,C5ar1,Cd9,Fcer1g,Fcgr3,Cd74,Il17ra,Itgb2,Lgals3,Lyn,Sirpa,Rac1,Rac2,Ccl6,Spp1,Syk,Wdr1,Trem2
12_Member	GO Biological Processes	GO:0097530	granulocyte migration	-11.9334	-9.80365	15/146	12182,12273,14127,14131,16149,16172,16414,16854,19261,19353,19354,20305,20750,20963,22388	Bst1,C5ar1,Fcer1g,Fcgr3,Cd74,Il17ra,Itgb2,Lgals3,Sirpa,Rac1,Rac2,Ccl6,Spp1,Syk,Wdr1
12_Member	GO Biological Processes	GO:1990266	neutrophil migration	-10.7475	-8.75099	13/119	12182,12273,14127,14131,16149,16414,16854,19353,19354,20305,20750,20963,22388	Bst1,C5ar1,Fcer1g,Fcgr3,Cd74,Itgb2,Lgals3,Rac1,Rac2,Ccl6,Spp1,Syk,Wdr1
12_Member	GO Biological Processes	GO:0071621	granulocyte chemotaxis	-10.5632	-8.59236	13/123	12182,12273,14127,14131,16149,16172,16414,16854,19353,19354,20305,20750,20963	Bst1,C5ar1,Fcer1g,Fcgr3,Cd74,Il17ra,Itgb2,Lgals3,Rac1,Rac2,Ccl6,Spp1,Syk
12_Member	GO Biological Processes	GO:0030593	neutrophil chemotaxis	-10.4462	-8.48631	12/100	12182,12273,14127,14131,16149,16414,16854,19353,19354,20305,20750,20963	Bst1,C5ar1,Fcer1g,Fcgr3,Cd74,Itgb2,Lgals3,Rac1,Rac2,Ccl6,Spp1,Syk
12_Member	GO Biological Processes	GO:0030595	leukocyte chemotaxis	-9.60296	-7.71894	15/212	12182,12273,12721,14127,14131,16149,16172,16414,16854,17096,19353,19354,20305,20750,20963	Bst1,C5ar1,Coro1a,Fcer1g,Fcgr3,Cd74,Il17ra,Itgb2,Lgals3,Lyn,Rac1,Rac2,Ccl6,Spp1,Syk
12_Member	GO Biological Processes	GO:0060326	cell chemotaxis	-8.41583	-6.67734	16/300	12182,12273,12721,14127,14131,16149,16172,16414,16854,17096,18753,19353,19354,20305,20750,20963	Bst1,C5ar1,Coro1a,Fcer1g,Fcgr3,Cd74,Il17ra,Itgb2,Lgals3,Lyn,Prkcd,Rac1,Rac2,Ccl6,Spp1,Syk
12_Member	GO Biological Processes	GO:0006935	chemotaxis	-6.97047	-5.38111	20/597	12182,12273,12721,12978,14026,14127,14131,16149,16172,16414,16854,17096,18753,19353,19354,20305,20750,20963,21803,83433	Bst1,C5ar1,Coro1a,Csf1r,Evl,Fcer1g,Fcgr3,Cd74,Il17ra,Itgb2,Lgals3,Lyn,Prkcd,Rac1,Rac2,Ccl6,Spp1,Syk,Tgfb1,Trem2
12_Member	GO Biological Processes	GO:0002685	regulation of leukocyte migration	-6.96501	-5.37991	12/201	12182,12273,12527,16149,16854,17096,17698,19353,19354,21803,24088,83433	Bst1,C5ar1,Cd9,Cd74,Lgals3,Lyn,Msn,Rac1,Rac2,Tgfb1,Tlr2,Trem2
12_Member	GO Biological Processes	GO:0042330	taxis	-6.93539	-5.35267	20/600	12182,12273,12721,12978,14026,14127,14131,16149,16172,16414,16854,17096,18753,19353,19354,20305,20750,20963,21803,83433	Bst1,C5ar1,Coro1a,Csf1r,Evl,Fcer1g,Fcgr3,Cd74,Il17ra,Itgb2,Lgals3,Lyn,Prkcd,Rac1,Rac2,Ccl6,Spp1,Syk,Tgfb1,Trem2
12_Member	GO Biological Processes	GO:0090022	regulation of neutrophil chemotaxis	-5.29719	-3.88701	5/31	12182,12273,16149,19353,19354	Bst1,C5ar1,Cd74,Rac1,Rac2
12_Member	GO Biological Processes	GO:1902622	regulation of neutrophil migration	-4.62935	-3.31965	5/42	12182,12273,16149,19353,19354	Bst1,C5ar1,Cd74,Rac1,Rac2
12_Member	GO Biological Processes	GO:0002687	positive regulation of leukocyte migration	-4.59091	-3.28568	8/144	12273,16149,16854,19353,19354,21803,24088,83433	C5ar1,Cd74,Lgals3,Rac1,Rac2,Tgfb1,Tlr2,Trem2
12_Member	GO Biological Processes	GO:0071622	regulation of granulocyte chemotaxis	-4.25605	-2.99719	5/50	12182,12273,16149,19353,19354	Bst1,C5ar1,Cd74,Rac1,Rac2
12_Member	GO Biological Processes	GO:0002688	regulation of leukocyte chemotaxis	-3.48379	-2.33318	6/112	12182,12273,16149,17096,19353,19354	Bst1,C5ar1,Cd74,Lyn,Rac1,Rac2
12_Member	GO Biological Processes	GO:0050920	regulation of chemotaxis	-3.39634	-2.25726	8/214	12182,12273,16149,17096,19353,19354,21803,83433	Bst1,C5ar1,Cd74,Lyn,Rac1,Rac2,Tgfb1,Trem2
13_Summary	GO Biological Processes	GO:0002573	myeloid leukocyte differentiation	-12.6132	-10.3743	18/217	12306,12387,12394,12606,12608,12978,14127,16149,17096,18733,20375,21803,22041,22177,24088,71982,83433,246746,13132,15170,22388,230257,22352	Anxa2,Ctnnb1,Runx1,Cebpa,Cebpb,Csf1r,Fcer1g,Cd74,Lyn,Pirb,Spi1,Tgfb1,Trf,Tyrobp,Tlr2,Snx10,Trem2,Cd300lf,Dab2,Ptpn6,Wdr1,Ptbp3,Vim
13_Member	GO Biological Processes	GO:0002573	myeloid leukocyte differentiation	-12.6132	-10.3743	18/217	12306,12387,12394,12606,12608,12978,14127,16149,17096,18733,20375,21803,22041,22177,24088,71982,83433,246746	Anxa2,Ctnnb1,Runx1,Cebpa,Cebpb,Csf1r,Fcer1g,Cd74,Lyn,Pirb,Spi1,Tgfb1,Trf,Tyrobp,Tlr2,Snx10,Trem2,Cd300lf
13_Member	GO Biological Processes	GO:0030099	myeloid cell differentiation	-11.628	-9.53733	22/403	12306,12387,12394,12606,12608,12978,13132,14127,15170,16149,17096,18733,20375,21803,22041,22177,22388,24088,71982,83433,230257,246746	Anxa2,Ctnnb1,Runx1,Cebpa,Cebpb,Csf1r,Dab2,Fcer1g,Ptpn6,Cd74,Lyn,Pirb,Spi1,Tgfb1,Trf,Tyrobp,Wdr1,Tlr2,Snx10,Trem2,Ptbp3,Cd300lf
13_Member	GO Biological Processes	GO:0030316	osteoclast differentiation	-8.84246	-7.05619	11/108	12306,12387,12608,12978,14127,21803,22041,22177,71982,83433,246746	Anxa2,Ctnnb1,Cebpb,Csf1r,Fcer1g,Tgfb1,Trf,Tyrobp,Snx10,Trem2,Cd300lf
13_Member	GO Biological Processes	GO:0002761	regulation of myeloid leukocyte differentiation	-6.03061	-4.54369	9/125	12387,12394,12608,12978,16149,17096,21803,22177,83433	Ctnnb1,Runx1,Cebpb,Csf1r,Cd74,Lyn,Tgfb1,Tyrobp,Trem2
13_Member	GO Biological Processes	GO:0045637	regulation of myeloid cell differentiation	-4.92508	-3.56605	10/215	12387,12394,12608,12978,16149,17096,20375,21803,22177,83433	Ctnnb1,Runx1,Cebpb,Csf1r,Cd74,Lyn,Spi1,Tgfb1,Tyrobp,Trem2
13_Member	GO Biological Processes	GO:0002763	positive regulation of myeloid leukocyte differentiation	-4.84689	-3.49781	6/64	12394,12978,16149,21803,22177,83433	Runx1,Csf1r,Cd74,Tgfb1,Tyrobp,Trem2
13_Member	GO Biological Processes	GO:0014009	glial cell proliferation	-4.0936	-2.86044	5/54	12387,12978,17096,22352,83433	Ctnnb1,Csf1r,Lyn,Vim,Trem2
13_Member	GO Biological Processes	GO:0045639	positive regulation of myeloid cell differentiation	-3.77514	-2.58372	6/99	12394,12978,16149,21803,22177,83433	Runx1,Csf1r,Cd74,Tgfb1,Tyrobp,Trem2
13_Member	GO Biological Processes	GO:0045670	regulation of osteoclast differentiation	-3.47146	-2.3224	5/73	12387,12608,12978,22177,83433	Ctnnb1,Cebpb,Csf1r,Tyrobp,Trem2
14_Summary	GO Biological Processes	GO:0001818	negative regulation of cytokine production	-12.3312	-10.1545	19/259	11433,11746,12523,14130,15170,15516,17289,19261,19264,19353,21803,22177,22350,24088,26362,26904,60533,83433,93695,11988,13057,13058,16414,17969,54683,11964,13036,14433,14775,15926,58810,16956	Acp5,Anxa4,Cd84,Fcgr2b,Ptpn6,Hsp90ab1,Mertk,Sirpa,Ptprc,Rac1,Tgfb1,Tyrobp,Ezr,Tlr2,Axl,Sh2d1b1,Cd274,Trem2,Gpnmb,Slc7a2,Cyba,Cybb,Itgb2,Ncf1,Prdx5,Atp6v1a,Ctsh,Gapdh,Gpx1,Idh1,Akr1a1,Lpl
14_Member	GO Biological Processes	GO:0001818	negative regulation of cytokine production	-12.3312	-10.1545	19/259	11433,11746,12523,14130,15170,15516,17289,19261,19264,19353,21803,22177,22350,24088,26362,26904,60533,83433,93695	Acp5,Anxa4,Cd84,Fcgr2b,Ptpn6,Hsp90ab1,Mertk,Sirpa,Ptprc,Rac1,Tgfb1,Tyrobp,Ezr,Tlr2,Axl,Sh2d1b1,Cd274,Trem2,Gpnmb
14_Member	GO Biological Processes	GO:1903409	reactive oxygen species biosynthetic process	-6.14991	-4.64838	9/121	11433,11988,13057,13058,16414,17969,19261,19353,24088	Acp5,Slc7a2,Cyba,Cybb,Itgb2,Ncf1,Sirpa,Rac1,Tlr2
14_Member	GO Biological Processes	GO:1903556	negative regulation of tumor necrosis factor superfamily cytokine production	-6.07656	-4.58539	7/63	11433,15170,19261,26362,60533,83433,93695	Acp5,Ptpn6,Sirpa,Axl,Cd274,Trem2,Gpnmb
14_Member	GO Biological Processes	GO:2001057	reactive nitrogen species metabolic process	-5.22623	-3.82837	7/84	11433,11988,16414,19261,19353,24088,54683	Acp5,Slc7a2,Itgb2,Sirpa,Rac1,Tlr2,Prdx5
14_Member	GO Biological Processes	GO:0032720	negative regulation of tumor necrosis factor production	-4.92722	-3.56755	6/62	11433,15170,19261,26362,83433,93695	Acp5,Ptpn6,Sirpa,Axl,Trem2,Gpnmb
14_Member	GO Biological Processes	GO:0017144	drug metabolic process	-4.49286	-3.19806	18/728	11433,11964,11988,13036,13057,13058,14433,14775,15926,16414,17969,19261,19353,21803,24088,54683,58810,83433	Acp5,Atp6v1a,Slc7a2,Ctsh,Cyba,Cybb,Gapdh,Gpx1,Idh1,Itgb2,Ncf1,Sirpa,Rac1,Tgfb1,Tlr2,Prdx5,Akr1a1,Trem2
14_Member	GO Biological Processes	GO:0032651	regulation of interleukin-1 beta production	-4.48344	-3.19264	6/74	11433,16956,19261,22177,24088,83433	Acp5,Lpl,Sirpa,Tyrobp,Tlr2,Trem2
14_Member	GO Biological Processes	GO:0006809	nitric oxide biosynthetic process	-4.41739	-3.13649	6/76	11433,11988,16414,19261,19353,24088	Acp5,Slc7a2,Itgb2,Sirpa,Rac1,Tlr2
14_Member	GO Biological Processes	GO:0046209	nitric oxide metabolic process	-4.29099	-3.02609	6/80	11433,11988,16414,19261,19353,24088	Acp5,Slc7a2,Itgb2,Sirpa,Rac1,Tlr2
14_Member	GO Biological Processes	GO:0032611	interleukin-1 beta production	-4.1142	-2.87916	6/86	11433,16956,19261,22177,24088,83433	Acp5,Lpl,Sirpa,Tyrobp,Tlr2,Trem2
14_Member	GO Biological Processes	GO:0032652	regulation of interleukin-1 production	-3.97727	-2.76287	6/91	11433,16956,19261,22177,24088,83433	Acp5,Lpl,Sirpa,Tyrobp,Tlr2,Trem2
14_Member	GO Biological Processes	GO:1903426	regulation of reactive oxygen species biosynthetic process	-3.68099	-2.50718	6/103	11433,13057,16414,19261,19353,24088	Acp5,Cyba,Itgb2,Sirpa,Rac1,Tlr2
14_Member	GO Biological Processes	GO:0032612	interleukin-1 production	-3.65811	-2.48799	6/104	11433,16956,19261,22177,24088,83433	Acp5,Lpl,Sirpa,Tyrobp,Tlr2,Trem2
14_Member	GO Biological Processes	GO:0042136	neurotransmitter biosynthetic process	-3.65811	-2.48799	6/104	11433,11988,16414,19261,19353,24088	Acp5,Slc7a2,Itgb2,Sirpa,Rac1,Tlr2
14_Member	GO Biological Processes	GO:0045428	regulation of nitric oxide biosynthetic process	-3.61577	-2.44929	5/68	11433,16414,19261,19353,24088	Acp5,Itgb2,Sirpa,Rac1,Tlr2
15_Summary	GO Biological Processes	GO:0018108	peptidyl-tyrosine phosphorylation	-11.6675	-9.57345	20/320	12182,12505,12978,14191,15170,16149,16173,16414,17096,17969,18413,18753,19264,20491,20963,21803,22248,26904,29875,83433,12193,12273,13036,13132,14678,19261,20305,22041,22350,24088,93695,12387,12523,14130,19156,15516,19353,52163,54673,12444,16911,18712,18768,23994,75547,11461,11770,19088	Bst1,Cd44,Csf1r,Fgr,Ptpn6,Cd74,Il18,Itgb2,Lyn,Ncf1,Osm,Prkcd,Ptprc,Sla,Syk,Tgfb1,Unc119,Sh2d1b1,Iqgap1,Trem2,Zfp36l2,C5ar1,Ctsh,Dab2,Gnai2,Sirpa,Ccl6,Trf,Ezr,Tlr2,Gpnmb,Ctnnb1,Cd84,Fcgr2b,Psap,Hsp90ab1,Rac1,Camk1,Sh3glb1,Ccnd2,Lmo4,Pim1,Pkib,Dazap2,Akap13,Actb,Fabp4,Prkar2b
15_Member	GO Biological Processes	GO:0018108	peptidyl-tyrosine phosphorylation	-11.6675	-9.57345	20/320	12182,12505,12978,14191,15170,16149,16173,16414,17096,17969,18413,18753,19264,20491,20963,21803,22248,26904,29875,83433	Bst1,Cd44,Csf1r,Fgr,Ptpn6,Cd74,Il18,Itgb2,Lyn,Ncf1,Osm,Prkcd,Ptprc,Sla,Syk,Tgfb1,Unc119,Sh2d1b1,Iqgap1,Trem2
15_Member	GO Biological Processes	GO:0018212	peptidyl-tyrosine modification	-11.5931	-9.50578	20/323	12182,12505,12978,14191,15170,16149,16173,16414,17096,17969,18413,18753,19264,20491,20963,21803,22248,26904,29875,83433	Bst1,Cd44,Csf1r,Fgr,Ptpn6,Cd74,Il18,Itgb2,Lyn,Ncf1,Osm,Prkcd,Ptprc,Sla,Syk,Tgfb1,Unc119,Sh2d1b1,Iqgap1,Trem2
15_Member	GO Biological Processes	GO:0070371	ERK1 and ERK2 cascade	-11.4708	-9.4032	20/328	12193,12273,12505,12978,13036,13132,14678,15170,16149,17096,19261,19264,20305,20963,21803,22041,22350,24088,83433,93695	Zfp36l2,C5ar1,Cd44,Csf1r,Ctsh,Dab2,Gnai2,Ptpn6,Cd74,Lyn,Sirpa,Ptprc,Ccl6,Syk,Tgfb1,Trf,Ezr,Tlr2,Trem2,Gpnmb
15_Member	GO Biological Processes	GO:0050730	regulation of peptidyl-tyrosine phosphorylation	-11.1941	-9.15152	18/263	12182,12505,12978,15170,16149,16173,16414,17096,17969,18413,18753,19264,20963,21803,22248,26904,29875,83433	Bst1,Cd44,Csf1r,Ptpn6,Cd74,Il18,Itgb2,Lyn,Ncf1,Osm,Prkcd,Ptprc,Syk,Tgfb1,Unc119,Sh2d1b1,Iqgap1,Trem2
15_Member	GO Biological Processes	GO:0000165	MAPK cascade	-10.8208	-8.81326	29/799	12193,12273,12387,12505,12523,12978,13036,13132,14130,14678,15170,16149,16173,17096,17969,18413,18753,19156,19261,19264,20305,20963,21803,22041,22350,24088,29875,83433,93695	Zfp36l2,C5ar1,Ctnnb1,Cd44,Cd84,Csf1r,Ctsh,Dab2,Fcgr2b,Gnai2,Ptpn6,Cd74,Il18,Lyn,Ncf1,Osm,Prkcd,Psap,Sirpa,Ptprc,Ccl6,Syk,Tgfb1,Trf,Ezr,Tlr2,Iqgap1,Trem2,Gpnmb
15_Member	GO Biological Processes	GO:0043410	positive regulation of MAPK cascade	-9.48815	-7.61864	22/520	12273,12387,12505,12523,12978,13132,14130,14678,16149,17969,18413,18753,19156,19264,20305,20963,21803,22041,24088,29875,83433,93695	C5ar1,Ctnnb1,Cd44,Cd84,Csf1r,Dab2,Fcgr2b,Gnai2,Cd74,Ncf1,Osm,Prkcd,Psap,Ptprc,Ccl6,Syk,Tgfb1,Trf,Tlr2,Iqgap1,Trem2,Gpnmb
15_Member	GO Biological Processes	GO:0043408	regulation of MAPK cascade	-9.38424	-7.52481	26/742	12273,12387,12505,12523,12978,13132,14130,14678,15170,16149,17096,17969,18413,18753,19156,19261,19264,20305,20963,21803,22041,22350,24088,29875,83433,93695	C5ar1,Ctnnb1,Cd44,Cd84,Csf1r,Dab2,Fcgr2b,Gnai2,Ptpn6,Cd74,Lyn,Ncf1,Osm,Prkcd,Psap,Sirpa,Ptprc,Ccl6,Syk,Tgfb1,Trf,Ezr,Tlr2,Iqgap1,Trem2,Gpnmb
15_Member	GO Biological Processes	GO:0050731	positive regulation of peptidyl-tyrosine phosphorylation	-9.07763	-7.25182	14/195	12505,12978,16149,16173,17096,17969,18413,19264,20963,21803,22248,26904,29875,83433	Cd44,Csf1r,Cd74,Il18,Lyn,Ncf1,Osm,Ptprc,Syk,Tgfb1,Unc119,Sh2d1b1,Iqgap1,Trem2
15_Member	GO Biological Processes	GO:0070372	regulation of ERK1 and ERK2 cascade	-9.07679	-7.25182	17/311	12273,12505,12978,13132,14678,15170,16149,17096,19261,19264,20305,20963,21803,22350,24088,83433,93695	C5ar1,Cd44,Csf1r,Dab2,Gnai2,Ptpn6,Cd74,Lyn,Sirpa,Ptprc,Ccl6,Syk,Tgfb1,Ezr,Tlr2,Trem2,Gpnmb
15_Member	GO Biological Processes	GO:0033674	positive regulation of kinase activity	-7.80557	-6.13402	19/478	12505,12978,13132,14191,15516,16149,16173,17096,17969,18753,19264,19353,20963,21803,22041,22248,29875,52163,54673	Cd44,Csf1r,Dab2,Fgr,Hsp90ab1,Cd74,Il18,Lyn,Ncf1,Prkcd,Ptprc,Rac1,Syk,Tgfb1,Trf,Unc119,Iqgap1,Camk1,Sh3glb1
15_Member	GO Biological Processes	GO:0051347	positive regulation of transferase activity	-7.63018	-5.96885	26/553	12387,12444,12505,12978,13132,14191,15516,16149,16173,16911,17096,17969,18712,18753,18768,19264,19353,20963,21803,22041,22248,23994,29875,52163,54673,75547	Ctnnb1,Ccnd2,Cd44,Csf1r,Dab2,Fgr,Hsp90ab1,Cd74,Il18,Lmo4,Lyn,Ncf1,Pim1,Prkcd,Pkib,Ptprc,Rac1,Syk,Tgfb1,Trf,Unc119,Dazap2,Iqgap1,Camk1,Sh3glb1,Akap13
15_Member	GO Biological Processes	GO:0043549	regulation of kinase activity	-7.41555	-5.77517	30/730	11461,11770,12273,12444,12505,12978,13132,14191,15170,15516,16149,16173,16911,17096,17969,18712,18753,18768,19088,19264,19353,20963,21803,22041,22248,23994,29875,52163,54673,75547	Actb,Fabp4,C5ar1,Ccnd2,Cd44,Csf1r,Dab2,Fgr,Ptpn6,Hsp90ab1,Cd74,Il18,Lmo4,Lyn,Ncf1,Pim1,Prkcd,Pkib,Prkar2b,Ptprc,Rac1,Syk,Tgfb1,Trf,Unc119,Dazap2,Iqgap1,Camk1,Sh3glb1,Akap13
15_Member	GO Biological Processes	GO:0045859	regulation of protein kinase activity	-6.0861	-4.59151	26/664	11461,11770,12273,12444,12978,13132,14191,15170,15516,16149,16173,17096,17969,18712,18753,18768,19088,19264,20963,21803,22041,22248,23994,29875,52163,75547	Actb,Fabp4,C5ar1,Ccnd2,Csf1r,Dab2,Fgr,Ptpn6,Hsp90ab1,Cd74,Il18,Lyn,Ncf1,Pim1,Prkcd,Pkib,Prkar2b,Ptprc,Syk,Tgfb1,Trf,Unc119,Dazap2,Iqgap1,Camk1,Akap13
15_Member	GO Biological Processes	GO:0071900	regulation of protein serine/threonine kinase activity	-5.94137	-4.46447	20/428	11461,12444,12978,13132,15170,15516,16149,17096,18712,18753,18768,19088,19264,20963,21803,22041,23994,29875,52163,75547	Actb,Ccnd2,Csf1r,Dab2,Ptpn6,Hsp90ab1,Cd74,Lyn,Pim1,Prkcd,Pkib,Prkar2b,Ptprc,Syk,Tgfb1,Trf,Dazap2,Iqgap1,Camk1,Akap13
15_Member	GO Biological Processes	GO:0070374	positive regulation of ERK1 and ERK2 cascade	-5.6492	-4.1999	11/221	12273,12505,12978,14678,16149,19264,20305,21803,24088,83433,93695	C5ar1,Cd44,Csf1r,Gnai2,Cd74,Ptprc,Ccl6,Tgfb1,Tlr2,Trem2,Gpnmb
15_Member	GO Biological Processes	GO:0071902	positive regulation of protein serine/threonine kinase activity	-5.2944	-3.8868	15/280	12444,12978,13132,15516,16149,18712,18753,19264,20963,21803,22041,23994,29875,52163,75547	Ccnd2,Csf1r,Dab2,Hsp90ab1,Cd74,Pim1,Prkcd,Ptprc,Syk,Tgfb1,Trf,Dazap2,Iqgap1,Camk1,Akap13
15_Member	GO Biological Processes	GO:0045860	positive regulation of protein kinase activity	-4.76595	-3.42721	14/440	12978,13132,15516,16149,16173,17969,18753,19264,20963,21803,22041,22248,29875,52163	Csf1r,Dab2,Hsp90ab1,Cd74,Il18,Ncf1,Prkcd,Ptprc,Syk,Tgfb1,Trf,Unc119,Iqgap1,Camk1
15_Member	GO Biological Processes	GO:0043405	regulation of MAP kinase activity	-3.75766	-2.57134	10/296	13132,15170,16149,17096,18753,19264,20963,21803,22041,29875	Dab2,Ptpn6,Cd74,Lyn,Prkcd,Ptprc,Syk,Tgfb1,Trf,Iqgap1
15_Member	GO Biological Processes	GO:0043406	positive regulation of MAP kinase activity	-3.30364	-2.17255	8/221	13132,16149,18753,19264,20963,21803,22041,29875	Dab2,Cd74,Prkcd,Ptprc,Syk,Tgfb1,Trf,Iqgap1
16_Summary	GO Biological Processes	GO:0051235	maintenance of location	-11.5684	-9.48782	20/324	11307,11520,12721,13057,13367,14319,14325,14421,15170,15211,16854,16956,17096,18643,19241,19264,20652,21803,22166,192176,12306,12387,12523,12608,12631,13040,13058,14678,18753,20393,20963,22041,22320,22388,83433,110213,11927,11964,11972,12273,14824,17748,19063,71982,235380,242341,16592,68465,11966,11974,11988,18301,20193,74096,114143	Abcg1,Plin2,Coro1a,Cyba,Diaph1,Fth1,Ftl1,B4galnt1,Ptpn6,Hexa,Lgals3,Lpl,Lyn,Pfn1,Tmsb4x,Ptprc,Soat1,Tgfb1,Txn1,Flna,Anxa2,Ctnnb1,Cd84,Cebpb,Cfl1,Ctss,Cybb,Gnai2,Prkcd,Sgk1,Syk,Trf,Vamp8,Wdr1,Trem2,Tmbim6,Atox1,Atp6v1a,Atp6v0d1,C5ar1,Grn,Mt1,Ppt1,Snx10,Dmxl2,Atp6v0d2,Fabp5,Adipor2,Atp6v1b2,Atp6v0e,Slc7a2,Fxyd5,S100a1,Hvcn1,Atp6v0b
16_Member	GO Biological Processes	GO:0051235	maintenance of location	-11.5684	-9.48782	20/324	11307,11520,12721,13057,13367,14319,14325,14421,15170,15211,16854,16956,17096,18643,19241,19264,20652,21803,22166,192176	Abcg1,Plin2,Coro1a,Cyba,Diaph1,Fth1,Ftl1,B4galnt1,Ptpn6,Hexa,Lgals3,Lpl,Lyn,Pfn1,Tmsb4x,Ptprc,Soat1,Tgfb1,Txn1,Flna
16_Member	GO Biological Processes	GO:0043269	regulation of ion transport	-8.10535	-6.39602	24/733	12306,12387,12523,12608,12631,12721,13040,13057,13058,13367,14678,15170,16854,17096,18753,20393,20963,21803,22041,22320,22388,83433,110213,192176	Anxa2,Ctnnb1,Cd84,Cebpb,Cfl1,Coro1a,Ctss,Cyba,Cybb,Diaph1,Gnai2,Ptpn6,Lgals3,Lyn,Prkcd,Sgk1,Syk,Tgfb1,Trf,Vamp8,Wdr1,Trem2,Tmbim6,Flna
16_Member	GO Biological Processes	GO:0055080	cation homeostasis	-7.45115	-5.80593	23/732	11927,11964,11972,12273,12721,13057,13367,14319,14325,14678,14824,15170,17096,17748,19063,19264,20393,21803,22041,71982,110213,235380,242341	Atox1,Atp6v1a,Atp6v0d1,C5ar1,Coro1a,Cyba,Diaph1,Fth1,Ftl1,Gnai2,Grn,Ptpn6,Lyn,Mt1,Ppt1,Ptprc,Sgk1,Tgfb1,Trf,Snx10,Tmbim6,Dmxl2,Atp6v0d2
16_Member	GO Biological Processes	GO:0098771	inorganic ion homeostasis	-7.30149	-5.67763	23/746	11927,11964,11972,12273,12721,13057,13367,14319,14325,14678,14824,15170,17096,17748,19063,19264,20393,21803,22041,71982,110213,235380,242341	Atox1,Atp6v1a,Atp6v0d1,C5ar1,Coro1a,Cyba,Diaph1,Fth1,Ftl1,Gnai2,Grn,Ptpn6,Lyn,Mt1,Ppt1,Ptprc,Sgk1,Tgfb1,Trf,Snx10,Tmbim6,Dmxl2,Atp6v0d2
16_Member	GO Biological Processes	GO:0030003	cellular cation homeostasis	-7.12509	-5.51938	21/642	11927,11964,11972,12273,12721,13057,13367,14319,14325,14824,15170,17096,17748,19063,19264,20393,21803,22041,110213,235380,242341	Atox1,Atp6v1a,Atp6v0d1,C5ar1,Coro1a,Cyba,Diaph1,Fth1,Ftl1,Grn,Ptpn6,Lyn,Mt1,Ppt1,Ptprc,Sgk1,Tgfb1,Trf,Tmbim6,Dmxl2,Atp6v0d2
16_Member	GO Biological Processes	GO:0006873	cellular ion homeostasis	-6.96791	-5.38068	21/656	11927,11964,11972,12273,12721,13057,13367,14319,14325,14824,15170,17096,17748,19063,19264,20393,21803,22041,110213,235380,242341	Atox1,Atp6v1a,Atp6v0d1,C5ar1,Coro1a,Cyba,Diaph1,Fth1,Ftl1,Grn,Ptpn6,Lyn,Mt1,Ppt1,Ptprc,Sgk1,Tgfb1,Trf,Tmbim6,Dmxl2,Atp6v0d2
16_Member	GO Biological Processes	GO:0010959	regulation of metal ion transport	-6.36748	-4.83983	16/422	12306,12387,12523,12721,13057,13367,14678,15170,16854,17096,20393,21803,22041,83433,110213,192176	Anxa2,Ctnnb1,Cd84,Coro1a,Cyba,Diaph1,Gnai2,Ptpn6,Lgals3,Lyn,Sgk1,Tgfb1,Trf,Trem2,Tmbim6,Flna
16_Member	GO Biological Processes	GO:0055065	metal ion homeostasis	-5.61826	-4.17088	19/664	11927,11964,11972,12273,12721,13057,13367,14319,14325,14678,15170,17096,17748,19264,20393,21803,22041,71982,110213	Atox1,Atp6v1a,Atp6v0d1,C5ar1,Coro1a,Cyba,Diaph1,Fth1,Ftl1,Gnai2,Ptpn6,Lyn,Mt1,Ptprc,Sgk1,Tgfb1,Trf,Snx10,Tmbim6
16_Member	GO Biological Processes	GO:0051924	regulation of calcium ion transport	-5.55147	-4.11174	12/273	12306,12387,12523,12721,13057,13367,14678,15170,16854,17096,21803,110213	Anxa2,Ctnnb1,Cd84,Coro1a,Cyba,Diaph1,Gnai2,Ptpn6,Lgals3,Lyn,Tgfb1,Tmbim6
16_Member	GO Biological Processes	GO:0006875	cellular metal ion homeostasis	-5.18066	-3.79098	17/583	11927,11964,11972,12273,12721,13057,13367,14319,14325,15170,17096,17748,19264,20393,21803,22041,110213	Atox1,Atp6v1a,Atp6v0d1,C5ar1,Coro1a,Cyba,Diaph1,Fth1,Ftl1,Ptpn6,Lyn,Mt1,Ptprc,Sgk1,Tgfb1,Trf,Tmbim6
16_Member	GO Biological Processes	GO:0010522	regulation of calcium ion transport into cytosol	-4.66959	-3.3485	7/102	12721,13057,13367,15170,17096,21803,110213	Coro1a,Cyba,Diaph1,Ptpn6,Lyn,Tgfb1,Tmbim6
16_Member	GO Biological Processes	GO:0051209	release of sequestered calcium ion into cytosol	-4.33312	-3.06261	7/115	12721,13057,13367,15170,17096,19264,21803	Coro1a,Cyba,Diaph1,Ptpn6,Lyn,Ptprc,Tgfb1
16_Member	GO Biological Processes	GO:0060402	calcium ion transport into cytosol	-4.32251	-3.05344	8/157	12721,13057,13367,15170,17096,19264,21803,110213	Coro1a,Cyba,Diaph1,Ptpn6,Lyn,Ptprc,Tgfb1,Tmbim6
16_Member	GO Biological Processes	GO:0051279	regulation of release of sequestered calcium ion into cytosol	-4.32191	-3.05344	6/79	12721,13057,13367,15170,17096,21803	Coro1a,Cyba,Diaph1,Ptpn6,Lyn,Tgfb1
16_Member	GO Biological Processes	GO:0006816	calcium ion transport	-4.30668	-3.04025	13/423	12306,12387,12523,12721,13057,13367,14678,15170,16854,17096,19264,21803,110213	Anxa2,Ctnnb1,Cd84,Coro1a,Cyba,Diaph1,Gnai2,Ptpn6,Lgals3,Lyn,Ptprc,Tgfb1,Tmbim6
16_Member	GO Biological Processes	GO:0051283	negative regulation of sequestering of calcium ion	-4.28526	-3.02237	7/117	12721,13057,13367,15170,17096,19264,21803	Coro1a,Cyba,Diaph1,Ptpn6,Lyn,Ptprc,Tgfb1
16_Member	GO Biological Processes	GO:0051282	regulation of sequestering of calcium ion	-4.23833	-2.98307	7/119	12721,13057,13367,15170,17096,19264,21803	Coro1a,Cyba,Diaph1,Ptpn6,Lyn,Ptprc,Tgfb1
16_Member	GO Biological Processes	GO:0051208	sequestering of calcium ion	-4.2152	-2.96327	7/120	12721,13057,13367,15170,17096,19264,21803	Coro1a,Cyba,Diaph1,Ptpn6,Lyn,Ptprc,Tgfb1
16_Member	GO Biological Processes	GO:0034762	regulation of transmembrane transport	-4.13762	-2.89734	15/568	12631,12721,13040,13057,13058,13367,15170,16592,17096,18753,21803,22388,68465,83433,192176	Cfl1,Coro1a,Ctss,Cyba,Cybb,Diaph1,Ptpn6,Fabp5,Lyn,Prkcd,Tgfb1,Wdr1,Adipor2,Trem2,Flna
16_Member	GO Biological Processes	GO:0060401	cytosolic calcium ion transport	-4.0791	-2.84876	8/170	12721,13057,13367,15170,17096,19264,21803,110213	Coro1a,Cyba,Diaph1,Ptpn6,Lyn,Ptprc,Tgfb1,Tmbim6
16_Member	GO Biological Processes	GO:0097553	calcium ion transmembrane import into cytosol	-3.87305	-2.67	7/136	12721,13057,13367,15170,17096,19264,21803	Coro1a,Cyba,Diaph1,Ptpn6,Lyn,Ptprc,Tgfb1
16_Member	GO Biological Processes	GO:0070838	divalent metal ion transport	-3.82977	-2.63188	13/472	12306,12387,12523,12721,13057,13367,14678,15170,16854,17096,19264,21803,110213	Anxa2,Ctnnb1,Cd84,Coro1a,Cyba,Diaph1,Gnai2,Ptpn6,Lgals3,Lyn,Ptprc,Tgfb1,Tmbim6
16_Member	GO Biological Processes	GO:0072511	divalent inorganic cation transport	-3.80274	-2.60746	13/475	12306,12387,12523,12721,13057,13367,14678,15170,16854,17096,19264,21803,110213	Anxa2,Ctnnb1,Cd84,Coro1a,Cyba,Diaph1,Gnai2,Ptpn6,Lgals3,Lyn,Ptprc,Tgfb1,Tmbim6
16_Member	GO Biological Processes	GO:0034765	regulation of ion transmembrane transport	-3.21423	-2.09298	12/478	12631,12721,13040,13057,13058,13367,15170,17096,21803,22388,83433,192176	Cfl1,Coro1a,Ctss,Cyba,Cybb,Diaph1,Ptpn6,Lyn,Tgfb1,Wdr1,Trem2,Flna
16_Member	GO Biological Processes	GO:1904062	regulation of cation transmembrane transport	-3.19307	-2.07508	10/349	12631,12721,13040,13057,13367,15170,17096,21803,83433,192176	Cfl1,Coro1a,Ctss,Cyba,Diaph1,Ptpn6,Lyn,Tgfb1,Trem2,Flna
16_Member	GO Biological Processes	GO:1903169	regulation of calcium ion transmembrane transport	-2.67641	-1.61443	6/160	12721,13057,13367,15170,17096,21803	Coro1a,Cyba,Diaph1,Ptpn6,Lyn,Tgfb1
16_Member	GO Biological Processes	GO:0098655	cation transmembrane transport	-2.66866	-1.60717	19/691	11927,11966,11974,11988,12631,12721,13040,13057,13367,15170,17096,18301,19264,20193,21803,74096,83433,114143,192176	Atox1,Atp6v1b2,Atp6v0e,Slc7a2,Cfl1,Coro1a,Ctss,Cyba,Diaph1,Ptpn6,Lyn,Fxyd5,Ptprc,S100a1,Tgfb1,Hvcn1,Trem2,Atp6v0b,Flna
16_Member	GO Biological Processes	GO:0098662	inorganic cation transmembrane transport	-2.11147	-1.08881	16/614	11927,11966,11974,12721,13057,13367,15170,17096,18301,19264,20193,21803,74096,83433,114143,192176	Atox1,Atp6v1b2,Atp6v0e,Coro1a,Cyba,Diaph1,Ptpn6,Lyn,Fxyd5,Ptprc,S100a1,Tgfb1,Hvcn1,Trem2,Atp6v0b,Flna
17_Summary	GO Biological Processes	GO:0051129	negative regulation of cellular component organization	-11.3895	-9.33153	29/757	12332,12343,12631,12721,13132,14026,14130,14775,14964,14972,16854,18413,18643,18753,19241,19261,20375,20393,21803,22248,22352,24088,53378,64138,74117,75608,76709,192176,246746,12387,13032	Capg,Capza2,Cfl1,Coro1a,Dab2,Evl,Fcgr2b,Gpx1,H2-D1,H2-K1,Lgals3,Osm,Pfn1,Prkcd,Tmsb4x,Sirpa,Spi1,Sgk1,Tgfb1,Unc119,Vim,Tlr2,Sdcbp,Ctsz,Actr3,Chmp4b,Arpc2,Flna,Cd300lf,Ctnnb1,Ctsc
17_Member	GO Biological Processes	GO:0051129	negative regulation of cellular component organization	-11.3895	-9.33153	29/757	12332,12343,12631,12721,13132,14026,14130,14775,14964,14972,16854,18413,18643,18753,19241,19261,20375,20393,21803,22248,22352,24088,53378,64138,74117,75608,76709,192176,246746	Capg,Capza2,Cfl1,Coro1a,Dab2,Evl,Fcgr2b,Gpx1,H2-D1,H2-K1,Lgals3,Osm,Pfn1,Prkcd,Tmsb4x,Sirpa,Spi1,Sgk1,Tgfb1,Unc119,Vim,Tlr2,Sdcbp,Ctsz,Actr3,Chmp4b,Arpc2,Flna,Cd300lf
17_Member	GO Biological Processes	GO:0031345	negative regulation of cell projection organization	-5.10601	-3.72767	10/205	12631,13132,14026,14964,14972,18753,22352,64138,74117,192176	Cfl1,Dab2,Evl,H2-D1,H2-K1,Prkcd,Vim,Ctsz,Actr3,Flna
17_Member	GO Biological Processes	GO:0051961	negative regulation of nervous system development	-3.68994	-2.51489	11/361	12387,13032,13132,14964,14972,21803,22352,24088,64138,74117,192176	Ctnnb1,Ctsc,Dab2,H2-D1,H2-K1,Tgfb1,Vim,Tlr2,Ctsz,Actr3,Flna
17_Member	GO Biological Processes	GO:0010977	negative regulation of neuron projection development	-3.20693	-2.08787	7/175	13132,14964,14972,22352,64138,74117,192176	Dab2,H2-D1,H2-K1,Vim,Ctsz,Actr3,Flna
18_Summary	GO Biological Processes	GO:0048771	tissue remodeling	-11.2195	-9.17262	16/194	11433,12387,12978,13038,13040,16173,17289,19353,19354,20750,20963,22041,26362,71982,93695,192176,11770,12608,12721,13036,14245,14775,16592,22228,54683,68465,75608,15516,21803	Acp5,Ctnnb1,Csf1r,Ctsk,Ctss,Il18,Mertk,Rac1,Rac2,Spp1,Syk,Trf,Axl,Snx10,Gpnmb,Flna,Fabp4,Cebpb,Coro1a,Ctsh,Lpin1,Gpx1,Fabp5,Ucp2,Prdx5,Adipor2,Chmp4b,Hsp90ab1,Tgfb1
18_Member	GO Biological Processes	GO:0048771	tissue remodeling	-11.2195	-9.17262	16/194	11433,12387,12978,13038,13040,16173,17289,19353,19354,20750,20963,22041,26362,71982,93695,192176	Acp5,Ctnnb1,Csf1r,Ctsk,Ctss,Il18,Mertk,Rac1,Rac2,Spp1,Syk,Trf,Axl,Snx10,Gpnmb,Flna
18_Member	GO Biological Processes	GO:0048871	multicellular organismal homeostasis	-10.8592	-8.84879	23/487	11433,11770,12387,12608,12721,12978,13036,13038,13040,14245,14775,16173,16592,19353,19354,20750,20963,22041,22228,54683,68465,71982,75608	Acp5,Fabp4,Ctnnb1,Cebpb,Coro1a,Csf1r,Ctsh,Ctsk,Ctss,Lpin1,Gpx1,Il18,Fabp5,Rac1,Rac2,Spp1,Syk,Trf,Ucp2,Prdx5,Adipor2,Snx10,Chmp4b
18_Member	GO Biological Processes	GO:0045453	bone resorption	-10.589	-8.61384	11/75	11433,12387,12978,13038,13040,19353,19354,20750,20963,22041,71982	Acp5,Ctnnb1,Csf1r,Ctsk,Ctss,Rac1,Rac2,Spp1,Syk,Trf,Snx10
18_Member	GO Biological Processes	GO:0046849	bone remodeling	-9.06508	-7.24194	11/103	11433,12387,12978,13038,13040,19353,19354,20750,20963,22041,71982	Acp5,Ctnnb1,Csf1r,Ctsk,Ctss,Rac1,Rac2,Spp1,Syk,Trf,Snx10
18_Member	GO Biological Processes	GO:0001894	tissue homeostasis	-9.03183	-7.21596	15/233	11433,12387,12721,12978,13036,13038,13040,19353,19354,20750,20963,22041,54683,71982,75608	Acp5,Ctnnb1,Coro1a,Csf1r,Ctsh,Ctsk,Ctss,Rac1,Rac2,Spp1,Syk,Trf,Prdx5,Snx10,Chmp4b
18_Member	GO Biological Processes	GO:0060249	anatomical structure homeostasis	-7.54318	-5.8943	17/394	11433,12387,12721,12978,13036,13038,13040,15516,19353,19354,20750,20963,21803,22041,54683,71982,75608	Acp5,Ctnnb1,Coro1a,Csf1r,Ctsh,Ctsk,Ctss,Hsp90ab1,Rac1,Rac2,Spp1,Syk,Tgfb1,Trf,Prdx5,Snx10,Chmp4b
18_Member	GO Biological Processes	GO:0034103	regulation of tissue remodeling	-4.14268	-2.90144	6/85	12978,16173,20750,20963,22041,93695	Csf1r,Il18,Spp1,Syk,Trf,Gpnmb
19_Summary	GO Biological Processes	GO:0001776	leukocyte homeostasis	-11.189	-9.14946	13/110	12044,12505,12721,14127,14130,16149,16173,17096,17289,18733,21803,26362,210293,19353,20375,54683,230257,16854,60533	Bcl2a1a,Cd44,Coro1a,Fcer1g,Fcgr2b,Cd74,Il18,Lyn,Mertk,Pirb,Tgfb1,Axl,Dock10,Rac1,Spi1,Prdx5,Ptbp3,Lgals3,Cd274
19_Member	GO Biological Processes	GO:0001776	leukocyte homeostasis	-11.189	-9.14946	13/110	12044,12505,12721,14127,14130,16149,16173,17096,17289,18733,21803,26362,210293	Bcl2a1a,Cd44,Coro1a,Fcer1g,Fcgr2b,Cd74,Il18,Lyn,Mertk,Pirb,Tgfb1,Axl,Dock10
19_Member	GO Biological Processes	GO:0048872	homeostasis of number of cells	-8.97123	-7.17128	17/316	12044,12505,12721,14127,14130,16149,16173,17096,17289,18733,19353,20375,21803,26362,54683,210293,230257	Bcl2a1a,Cd44,Coro1a,Fcer1g,Fcgr2b,Cd74,Il18,Lyn,Mertk,Pirb,Rac1,Spi1,Tgfb1,Axl,Prdx5,Dock10,Ptbp3
19_Member	GO Biological Processes	GO:2000106	regulation of leukocyte apoptotic process	-8.84246	-7.05619	11/108	12044,12505,14127,14130,16149,16173,16854,17096,17289,26362,60533	Bcl2a1a,Cd44,Fcer1g,Fcgr2b,Cd74,Il18,Lgals3,Lyn,Mertk,Axl,Cd274
19_Member	GO Biological Processes	GO:0071887	leukocyte apoptotic process	-7.91464	-6.22326	11/132	12044,12505,14127,14130,16149,16173,16854,17096,17289,26362,60533	Bcl2a1a,Cd44,Fcer1g,Fcgr2b,Cd74,Il18,Lgals3,Lyn,Mertk,Axl,Cd274
19_Member	GO Biological Processes	GO:2000107	negative regulation of leukocyte apoptotic process	-7.01776	-5.42301	8/69	12044,12505,14127,14130,16149,16173,17289,26362	Bcl2a1a,Cd44,Fcer1g,Fcgr2b,Cd74,Il18,Mertk,Axl
19_Member	GO Biological Processes	GO:0002260	lymphocyte homeostasis	-6.59716	-5.04763	8/78	12044,12505,12721,16149,17096,18733,21803,210293	Bcl2a1a,Cd44,Coro1a,Cd74,Lyn,Pirb,Tgfb1,Dock10
19_Member	GO Biological Processes	GO:0001782	B cell homeostasis	-6.27586	-4.76012	6/37	12044,12505,16149,17096,18733,210293	Bcl2a1a,Cd44,Cd74,Lyn,Pirb,Dock10
19_Member	GO Biological Processes	GO:0001780	neutrophil homeostasis	-6.08092	-4.58804	5/22	12505,14130,16173,17289,26362	Cd44,Fcgr2b,Il18,Mertk,Axl
19_Member	GO Biological Processes	GO:0002262	myeloid cell homeostasis	-4.79071	-3.44787	9/177	12505,14127,14130,16173,17096,17289,20375,26362,230257	Cd44,Fcer1g,Fcgr2b,Il18,Lyn,Mertk,Spi1,Axl,Ptbp3
19_Member	GO Biological Processes	GO:0070228	regulation of lymphocyte apoptotic process	-4.41739	-3.13649	6/76	12044,12505,16149,16854,17096,60533	Bcl2a1a,Cd44,Cd74,Lgals3,Lyn,Cd274
19_Member	GO Biological Processes	GO:0070227	lymphocyte apoptotic process	-3.79936	-2.60494	6/98	12044,12505,16149,16854,17096,60533	Bcl2a1a,Cd44,Cd74,Lgals3,Lyn,Cd274
20_Summary	GO Biological Processes	GO:0032386	regulation of intracellular transport	-10.0604	-8.14082	21/438	12306,12523,13132,14127,14191,17096,17698,18753,18826,19354,20963,21416,21803,22166,22320,22350,52163,54673,74117,76709,192176,12387,12631,15516,16854,22177,29875,83433,12313,18793,64138,110213	Anxa2,Cd84,Dab2,Fcer1g,Fgr,Lyn,Msn,Prkcd,Lcp1,Rac2,Syk,Tcf7l2,Tgfb1,Txn1,Vamp8,Ezr,Camk1,Sh3glb1,Actr3,Arpc2,Flna,Ctnnb1,Cfl1,Hsp90ab1,Lgals3,Tyrobp,Iqgap1,Trem2,Calm1,Plaur,Ctsz,Tmbim6
20_Member	GO Biological Processes	GO:0032386	regulation of intracellular transport	-10.0604	-8.14082	21/438	12306,12523,13132,14127,14191,17096,17698,18753,18826,19354,20963,21416,21803,22166,22320,22350,52163,54673,74117,76709,192176	Anxa2,Cd84,Dab2,Fcer1g,Fgr,Lyn,Msn,Prkcd,Lcp1,Rac2,Syk,Tcf7l2,Tgfb1,Txn1,Vamp8,Ezr,Camk1,Sh3glb1,Actr3,Arpc2,Flna
20_Member	GO Biological Processes	GO:0032388	positive regulation of intracellular transport	-9.95928	-8.05373	15/200	12306,13132,14127,14191,17698,18753,20963,21416,21803,22320,22350,52163,74117,76709,192176	Anxa2,Dab2,Fcer1g,Fgr,Msn,Prkcd,Syk,Tcf7l2,Tgfb1,Vamp8,Ezr,Camk1,Actr3,Arpc2,Flna
20_Member	GO Biological Processes	GO:1903827	regulation of cellular protein localization	-9.47244	-7.60497	22/521	12387,12631,13132,14127,15516,16854,17698,18753,18826,21416,21803,22166,22177,22320,22350,29875,52163,54673,74117,76709,83433,192176	Ctnnb1,Cfl1,Dab2,Fcer1g,Hsp90ab1,Lgals3,Msn,Prkcd,Lcp1,Tcf7l2,Tgfb1,Txn1,Tyrobp,Vamp8,Ezr,Iqgap1,Camk1,Sh3glb1,Actr3,Arpc2,Trem2,Flna
20_Member	GO Biological Processes	GO:1903829	positive regulation of cellular protein localization	-9.36086	-7.50539	17/298	12631,14127,15516,16854,17698,18753,21416,21803,22177,22350,29875,52163,54673,74117,76709,83433,192176	Cfl1,Fcer1g,Hsp90ab1,Lgals3,Msn,Prkcd,Tcf7l2,Tgfb1,Tyrobp,Ezr,Iqgap1,Camk1,Sh3glb1,Actr3,Arpc2,Trem2,Flna
20_Member	GO Biological Processes	GO:0051098	regulation of binding	-5.19471	-3.80164	14/403	12306,12313,12387,13132,15516,16854,18793,21416,21803,22166,52163,64138,74117,110213	Anxa2,Calm1,Ctnnb1,Dab2,Hsp90ab1,Lgals3,Plaur,Tcf7l2,Tgfb1,Txn1,Camk1,Ctsz,Actr3,Tmbim6
20_Member	GO Biological Processes	GO:0051099	positive regulation of binding	-5.10601	-3.72767	10/205	12306,12313,12387,15516,16854,18793,21416,21803,22166,74117	Anxa2,Calm1,Ctnnb1,Hsp90ab1,Lgals3,Plaur,Tcf7l2,Tgfb1,Txn1,Actr3
20_Member	GO Biological Processes	GO:0033157	regulation of intracellular protein transport	-4.20822	-2.95875	9/210	18753,18826,21416,21803,22166,52163,74117,76709,192176	Prkcd,Lcp1,Tcf7l2,Tgfb1,Txn1,Camk1,Actr3,Arpc2,Flna
20_Member	GO Biological Processes	GO:0090316	positive regulation of intracellular protein transport	-3.9747	-2.76179	7/131	18753,21416,21803,52163,74117,76709,192176	Prkcd,Tcf7l2,Tgfb1,Camk1,Actr3,Arpc2,Flna
20_Member	GO Biological Processes	GO:0043393	regulation of protein binding	-3.76754	-2.57825	9/240	12306,13132,15516,16854,21416,52163,64138,74117,110213	Anxa2,Dab2,Hsp90ab1,Lgals3,Tcf7l2,Camk1,Ctsz,Actr3,Tmbim6
20_Member	GO Biological Processes	GO:0046824	positive regulation of nucleocytoplasmic transport	-3.74013	-2.56011	5/64	18753,21416,21803,52163,192176	Prkcd,Tcf7l2,Tgfb1,Camk1,Flna
20_Member	GO Biological Processes	GO:0046822	regulation of nucleocytoplasmic transport	-3.48379	-2.33318	6/112	18753,21416,21803,22166,52163,192176	Prkcd,Tcf7l2,Tgfb1,Txn1,Camk1,Flna
20_Member	GO Biological Processes	GO:0006913	nucleocytoplasmic transport	-2.56154	-1.50823	8/289	12631,18753,20963,21416,21803,22166,52163,192176	Cfl1,Prkcd,Syk,Tcf7l2,Tgfb1,Txn1,Camk1,Flna
20_Member	GO Biological Processes	GO:0051169	nuclear transport	-2.56154	-1.50823	8/289	12631,18753,20963,21416,21803,22166,52163,192176	Cfl1,Prkcd,Syk,Tcf7l2,Tgfb1,Txn1,Camk1,Flna
